# Supplementary material for: Methylation of ribosomal RNA by NSUN5 is a conserved mechanism modulating organismal lifespan
Source: Nat Commun. 2015 Jan 30;6:6158. doi: 10.1038/ncomms7158 (PMC4317494; doi:10.1038/ncomms7158)
Supplement: Supplementary Data 1 — Regulated single genes in translatome versus transcriptome. Summary tables of single genes, which were significantly up- or down-regulated (p = 0.05, multiple comparison adjusted t-test) in the transcriptome compared to the translatome in wild-type and rcm1 knock-out yeast with and without oxidative stress. [file ncomms7158-s2.xls]

## Sheet: TE.wt0
ProbeUID	GeneName	SystematicName	logFC	AveExpr	t	P.Value	adj.P.Val	B
5118	OLI1	Q0130	-2.78461	14.9022	-7.3467	9.80667e-07	0.00128808	5.82331
5118	OLI1	Q0130	-2.75326	15.2225	-7.42905	8.44395e-07	0.00128808	5.96112
5148	VFA1	YER128W	-1.94606	7.2431	-7.67799	5.40147e-07	0.00117464	6.37132
4868	HMLALPHA2	YCL067C	-1.88119	11.5367	-6.15552	9.46386e-06	0.00280646	3.71132
3656	RPL41B	YDL133C-A	-1.83001	13.4138	-3.77862	0.0014432	0.0236352	-1.05381
3656	RPL41B	YDL133C-A	-1.82605	13.1828	-3.85722	0.0012144	0.0211838	-0.890436
4672	HMRA2	YCR096C	-1.82238	11.5578	-5.80297	1.92019e-05	0.00360297	3.04474
4672	HMRA2	YCR096C	-1.8086	11.4871	-6.01467	1.25311e-05	0.00303836	3.44718
4868	HMLALPHA2	YCL067C	-1.78691	11.1766	-6.07767	1.10487e-05	0.00294212	3.56569
6018	MATALPHA2	YCR039C	-1.77978	11.1497	-5.79145	1.96566e-05	0.00361238	3.02264
2749	Q0297	Q0297	-1.7448	7.38363	-4.46067	0.000324651	0.00905077	0.361892
6018	MATALPHA2	YCR039C	-1.73194	11.0532	-6.11531	1.02509e-05	0.00290375	3.63621
2746	YAP5	YIR018W	-1.70887	8.76407	-8.89354	6.84218e-08	0.000446384	8.23869
2746	YAP5	YIR018W	-1.67973	8.75068	-9.65966	2.04126e-08	0.000266343	9.30565
2749	Q0297	Q0297	-1.6712	7.34182	-4.03539	0.000821429	0.0166687	-0.519875
5736	ATP8	Q0080	-1.6097	7.27768	-3.82966	0.00129014	0.021783	-0.947716
721	SNF11	YDR073W	-1.56991	7.85607	-7.06203	1.65655e-06	0.00154613	5.33871
5202	ATP6	Q0085	-1.56775	8.51208	-4.11242	0.000693857	0.0150199	-0.359715
1944	MED7	YOL135C	-1.55663	10.7464	-6.91722	2.17199e-06	0.00157445	5.08731
3214	CSM2	YIL132C	-1.54214	7.89801	-7.76604	4.62105e-07	0.00117464	6.5141
5330	MRP20	YDR405W	-1.53763	9.13619	-5.95175	1.42171e-05	0.00309174	3.32825
5897	BOP3	YNL042W	-1.52663	8.72387	-5.83338	1.80537e-05	0.00360297	3.10294
5798	INO2	YDR123C	-1.51026	6.44099	-6.97852	1.93596e-06	0.00157445	5.19415
1944	MED7	YOL135C	-1.50532	10.1581	-6.73559	3.06321e-06	0.00181072	4.76736
638	YMR013W-A	YMR013W-A	-1.47632	6.21929	-5.82309	1.84341e-05	0.00360297	3.08326
721	SNF11	YDR073W	-1.45745	8.25209	-6.40337	5.81211e-06	0.00236989	4.16886
5202	ATP6	Q0085	-1.45596	9.22446	-3.45668	0.00292458	0.0370566	-1.72022
5897	BOP3	YNL042W	-1.4538	8.76001	-6.45905	5.21513e-06	0.00234645	4.27035
86	COX3	Q0275	-1.44849	7.06425	-5.23976	6.14236e-05	0.00444304	1.94402
3594	PRM9	YAR031W	-1.44305	6.60635	-5.76214	2.08634e-05	0.00371538	2.96637
5736	ATP8	Q0080	-1.4404	7.08579	-3.70449	0.00169832	0.0262867	-1.20771
3214	CSM2	YIL132C	-1.42744	7.72985	-7.68073	5.37525e-07	0.00117464	6.37578
5148	VFA1	YER128W	-1.42603	6.98106	-8.36525	1.64127e-07	0.000713845	7.45428
86	COX3	Q0275	-1.42182	7.07159	-4.97416	0.000107645	0.00512618	1.41131
1219	MSO1	YNR049C	-1.39903	10.182	-6.81426	2.63788e-06	0.00172095	4.90659
2690	PBP2	YBR233W	-1.38807	8.20685	-5.39273	4.46217e-05	0.00419468	2.24706
5498	MIG1	YGL035C	-1.36657	8.1175	-6.09461	1.06821e-05	0.00290375	3.59745
5330	MRP20	YDR405W	-1.36483	9.28772	-5.34847	4.89305e-05	0.00419468	2.15968
1768	SMP1	YBR182C	-1.36306	7.71081	-7.41345	8.68604e-07	0.00128808	5.9351
899	TMA46	YOR091W	-1.35597	9.26421	-4.81354	0.000151659	0.00592468	1.08553
4039	AI1	Q0050	-1.35335	6.72869	-4.08732	0.000733066	0.0155223	-0.411889
2323	YER034W	YER034W	-1.34594	9.07991	-5.03721	9.41578e-05	0.0047619	1.53848
2676	SRL1	YOR247W	-1.34572	8.56233	-3.88336	0.00114664	0.020439	-0.836063
2266	REC107	YJR021C	-1.33989	8.45925	-5.31815	5.2127e-05	0.00419468	2.09968
899	TMA46	YOR091W	-1.3229	9.07908	-4.16184	0.000622733	0.0140822	-0.257042
5593	ZUO1	YGR285C	-1.31565	13.1785	-4.89494	0.000127433	0.00541612	1.25096
3594	PRM9	YAR031W	-1.31154	6.55477	-6.37071	6.19482e-06	0.00237735	4.1091
1219	MSO1	YNR049C	-1.31142	10.319	-6.21657	8.38652e-06	0.00266896	3.82489
1010	SUT2	YPR009W	-1.31068	8.0796	-5.16547	7.18057e-05	0.0045127	1.79581
3297	MST27	YGL051W	-1.3103	6.6226	-6.17773	9.05634e-06	0.0027754	3.75269
2323	YER034W	YER034W	-1.29656	8.85503	-5.29322	5.49154e-05	0.00423986	2.05026
4349	NIS1	YNL078W	-1.29382	9.66057	-5.56108	3.14905e-05	0.00398921	2.57714
3703	PDS1	YDR113C	-1.28159	7.94777	-4.97244	0.00010804	0.00512618	1.40784
4541	DAL82	YNL314W	-1.27961	8.94716	-6.71411	3.19126e-06	0.00181072	4.72919
2403	RGI2	YIL057C	-1.27612	6.13075	-4.27791	0.000483245	0.0118522	-0.0161681
5593	ZUO1	YGR285C	-1.25134	13.4923	-4.82159	0.000149067	0.00587415	1.10192
2460	ATG12	YBR217W	-1.24845	7.0968	-5.99068	1.31482e-05	0.00306352	3.4019
3351	YBR197C	YBR197C	-1.24324	7.53781	-5.1605	7.25602e-05	0.0045127	1.78589
4116	RPS9A	YPL081W	-1.23934	12.1184	-4.76524	0.000168206	0.00634084	0.987084
4116	RPS9A	YPL081W	-1.23305	11.928	-4.60446	0.000237792	0.00749448	0.657919
522	LIP2	YLR239C	-1.2327	8.83653	-6.64992	3.60812e-06	0.00181072	4.61467
726	ANP1	YEL036C	-1.23061	10.4973	-5.54086	3.28303e-05	0.00404123	2.5377
4039	AI1	Q0050	-1.21933	6.79302	-3.91708	0.00106482	0.0195323	-0.765931
404	SPC29	YPL124W	-1.21798	7.19961	-5.30404	5.36873e-05	0.00419468	2.07171
1725	YGL118C	YGL118C	-1.2095	5.23063	-5.60212	2.89406e-05	0.00398921	2.65704
2266	REC107	YJR021C	-1.20609	8.6186	-4.40811	0.000363918	0.00977038	0.253352
4349	NIS1	YNL078W	-1.19778	9.29067	-6.50116	4.80596e-06	0.00223958	4.34681
5751	SMM1	YNR015W	-1.19633	9.04601	-4.88403	0.000130436	0.00547244	1.22882
4870	CAT2	YML042W	-1.19505	8.00532	-6.92156	2.15432e-06	0.00157445	5.0949
2405	MDG1	YNL173C	-1.19428	8.7594	-5.36098	4.76707e-05	0.00419468	2.18441
3351	YBR197C	YBR197C	-1.1904	7.54671	-4.93758	0.000116359	0.00528485	1.33735
4541	DAL82	YNL314W	-1.18822	9.09435	-6.67363	3.44792e-06	0.00181072	4.65704
3703	PDS1	YDR113C	-1.18744	7.60575	-5.07612	8.67096e-05	0.00460834	1.61675
1768	SMP1	YBR182C	-1.18541	7.44228	-5.22772	6.29953e-05	0.00444304	1.92005
5908	YAP1801	YHR161C	-1.18539	8.36601	-6.33368	6.66046e-06	0.00239782	4.04116
5158	ACM1	YPL267W	-1.17769	10.1484	-4.91619	0.000121787	0.00535132	1.29403
5606	EMP47	YFL048C	-1.17077	8.70695	-5.61756	2.80369e-05	0.00398921	2.68704
638	YMR013W-A	YMR013W-A	-1.1644	6.03908	-5.20173	6.6531e-05	0.00451209	1.86823
5498	MIG1	YGL035C	-1.15938	8.00832	-5.10823	8.10189e-05	0.0045667	1.68121
2761	PFS2	YNL317W	-1.15666	8.87399	-6.26567	7.61254e-06	0.00248321	3.9158
726	ANP1	YEL036C	-1.14553	10.2843	-6.00378	1.28073e-05	0.00303836	3.42664
3112	SWM2	YNR004W	-1.14543	8.17568	-4.49218	0.000303198	0.00873318	0.426887
1010	SUT2	YPR009W	-1.14188	7.9973	-5.17855	6.98548e-05	0.00451209	1.82196
5751	SMM1	YNR015W	-1.14036	8.75369	-4.78934	0.000159733	0.00611367	1.03622
1531	IXR1	YKL032C	-1.13311	8.59308	-5.20058	6.66913e-05	0.00451209	1.86594
2866	MSL1	YIR009W	-1.12501	10.198	-5.04052	9.34995e-05	0.00474701	1.54515
5094	TIR4	YOR009W	-1.12494	7.58199	-4.66043	0.000210739	0.00695127	0.772756
6029	YEN1	YER041W	-1.12489	6.82077	-4.41349	0.00035969	0.00971685	0.26446
522	LIP2	YLR239C	-1.1236	8.57417	-7.06126	1.65893e-06	0.00154613	5.33737
5555	YOR214C	YOR214C	-1.12326	5.76162	-4.59418	0.000243133	0.00762948	0.636801
3632	YJL064W	YJL064W	-1.12297	6.30796	-5.12584	7.80617e-05	0.0045667	1.71651
4150	YAF9	YNL107W	-1.11939	8.98489	-6.97675	1.94239e-06	0.00157445	5.19107
3967	ICY2	YPL250C	-1.11616	11.1032	-3.47321	0.00282067	0.0362601	-1.68618
2460	ATG12	YBR217W	-1.10737	7.32291	-5.75727	2.10713e-05	0.00371538	2.95701
4922	KTI12	YKL110C	-1.10675	8.17429	-3.88846	0.00113387	0.0202668	-0.825456
2866	MSL1	YIR009W	-1.10622	9.68936	-5.19045	6.81275e-05	0.00451209	1.84572
2405	MDG1	YNL173C	-1.10354	9.0989	-4.94363	0.00011487	0.00527757	1.34958
4854	LNP1	YHR192W	-1.09863	9.93443	-4.73151	0.000180844	0.00655457	0.918214
5606	EMP47	YFL048C	-1.09089	9.01047	-4.88619	0.000129837	0.0054649	1.23319
4854	LNP1	YHR192W	-1.08941	9.95552	-5.11114	8.0523e-05	0.0045667	1.68704
38	PGA1	YNL158W	-1.08893	6.8875	-6.88214	2.32029e-06	0.00159343	5.02593
3225	MRPL31	YKL138C	-1.07553	10.5057	-3.87237	0.00117464	0.020656	-0.858917
1389	DOT6	YER088C	-1.07469	11.819	-3.59537	0.002158	0.030346	-1.43387
1138	YIL028W	YIL028W	-1.06917	6.55687	-6.60584	3.92675e-06	0.00189764	4.53566
860	YBL029W	YBL029W	-1.06767	7.26084	-5.32058	5.18629e-05	0.00419468	2.1045
2676	SRL1	YOR247W	-1.06409	8.02667	-3.41891	0.00317656	0.0389977	-1.79794
2690	PBP2	YBR233W	-1.0607	8.06043	-4.70237	0.000192541	0.00666043	0.858623
4431	MED8	YBR193C	-1.06007	9.16657	-6.68822	3.35306e-06	0.00181072	4.68307
1928	CRP1	YHR146W	-1.05758	10.7819	-3.59136	0.00217706	0.0304071	-1.44217
5926	NPA3	YJR072C	-1.05674	12.1194	-4.04686	0.000801019	0.0164394	-0.496006
2561	CBF1	YJR060W	-1.05526	8.40618	-5.53239	3.34094e-05	0.00404397	2.52115
3103	MIG3	YER028C	-1.05402	10.0417	-4.65046	0.000215321	0.00704137	0.752306
3225	MRPL31	YKL138C	-1.05342	10.2926	-3.95114	0.000988142	0.0187949	-0.695099
5908	YAP1801	YHR161C	-1.05127	8.67386	-6.66642	3.49586e-06	0.00181072	4.64416
3967	ICY2	YPL250C	-1.04639	11.2627	-3.33835	0.00378805	0.043476	-1.96326
5103	FUS3	YBL016W	-1.04577	11.6529	-5.50605	3.52773e-05	0.00418453	2.46965
5168	THI21	YPL258C	-1.04463	8.03092	-5.39413	4.44912e-05	0.00419468	2.24983
5421	YFH7	YFR007W	-1.04393	7.71262	-5.56343	3.13383e-05	0.00398921	2.58173
4431	MED8	YBR193C	-1.04184	9.15619	-6.40666	5.7749e-06	0.00236989	4.17488
2938	GPA2	YER020W	-1.04113	10.976	-3.54273	0.00242206	0.0326951	-1.54271
1099	TRS23	YDR246W	-1.04083	10.5264	-4.71994	0.000185402	0.00655678	0.894548
5103	FUS3	YBL016W	-1.03777	11.303	-5.49618	3.60044e-05	0.00419468	2.45033
16	CTK3	YML112W	-1.03522	9.45471	-5.7575	2.10613e-05	0.00371538	2.95745
2010	FIP1	YJR093C	-1.03317	8.0085	-4.42869	0.000347997	0.00947948	0.295876
3425	LSB1	YGR136W	-1.03173	9.39568	-4.71861	0.00018593	0.00655678	0.891845
3795	YGR066C	YGR066C	-1.03155	7.86044	-3.37328	0.00350981	0.0415195	-1.89166
5610	MST28	YAR033W	-1.0312	8.05033	-4.20623	0.000565126	0.0132296	-0.164859
5066	AI5_ALPHA	Q0070	-1.02916	6.56646	-3.93091	0.001033	0.019307	-0.737175
3112	SWM2	YNR004W	-1.02869	8.25085	-4.41015	0.000362307	0.00974718	0.25757
5158	ACM1	YPL267W	-1.02855	9.52043	-4.19179	0.000583246	0.013447	-0.194834
1928	CRP1	YHR146W	-1.02689	10.9088	-3.44469	0.00300239	0.0377047	-1.74492
5984	TIP41	YPR040W	-1.0232	9.80802	-5.81891	1.85908e-05	0.00360297	3.07527
1714	CRN1	YLR429W	-1.01986	10.3122	-4.51999	0.000285464	0.00844428	0.484191
5984	TIP41	YPR040W	-1.01836	10.1789	-5.61311	2.82943e-05	0.00398921	2.6784
5926	NPA3	YJR072C	-1.01565	11.5654	-3.71816	0.00164811	0.0257232	-1.17935
860	YBL029W	YBL029W	-1.0133	7.28264	-4.86572	0.000135641	0.0055676	1.19163
2761	PFS2	YNL317W	-1.01266	8.67541	-5.56554	3.12027e-05	0.00398921	2.58583
5833	PCL1	YNL289W	-1.01139	9.69316	-3.4563	0.00292701	0.0370566	-1.721
1138	YIL028W	YIL028W	-1.011	6.45578	-5.46724	3.82267e-05	0.00419468	2.39361
6205	YPL088W	YPL088W	-1.00765	9.16669	-5.39139	4.47458e-05	0.00419468	2.24442
4690	RPL8A	YHL033C	-1.00691	13.1552	-4.09725	0.000717298	0.015318	-0.391251
5011	PAR32	YDL173W	-1.00337	11.4129	-4.21581	0.000553426	0.0131055	-0.14499
1246	MAD1	YGL086W	1.00353	10.853	5.90557	1.56025e-05	0.00323371	3.24059
826	HEH2	YDR458C	1.00749	8.94823	4.02817	0.000834533	0.0168277	-0.534889
3075	JJJ2	YJL162C	1.00927	6.92208	5.62074	2.78543e-05	0.00398921	2.69323
1037	RUD3	YOR216C	1.00942	9.78953	4.80198	0.000155464	0.00601927	1.06197
573	NOT5	YPR072W	1.01168	11.0293	5.67305	2.5023e-05	0.00398921	2.79459
1056	SMC3	YJL074C	1.01258	8.34381	3.95187	0.000986557	0.0187949	-0.693578
2704	MPP6	YNR024W	1.01338	9.46308	3.29338	0.00417846	0.04696	-2.05523
1385	NUT2	YPR168W	1.01701	9.02198	4.7255	0.000183195	0.00655678	0.90593
347	YVC1	YOR087W	1.02451	8.21568	5.24345	6.09496e-05	0.00444285	1.95137
3377	SRB4	YER022W	1.03105	8.83196	5.69029	2.41559e-05	0.00398921	2.82792
1458	PZF1	YPR186C	1.03861	7.9574	5.09289	8.36896e-05	0.00457031	1.65041
2582	BI2	Q0110	1.04553	5.10158	3.87733	0.00116193	0.0205709	-0.848606
1852	RTT103	YDR289C	1.04712	7.55528	4.78283	0.000161978	0.00614386	1.02296
4361	IMH1	YLR309C	1.04749	8.79974	6.00808	1.26975e-05	0.00303836	3.43475
2557	SEC10	YLR166C	1.04793	9.24602	6.32315	6.79945e-06	0.00239782	4.02179
2332	DSE1	YER124C	1.04954	10.2695	4.71968	0.000185503	0.00655678	0.894028
2656	STB6	YKL072W	1.05503	7.15706	3.85295	0.00122582	0.0212976	-0.899299
3530	EPL1	YFL024C	1.05594	7.94554	3.26372	0.00445728	0.0494125	-2.11574
1037	RUD3	YOR216C	1.05906	9.85519	5.2196	6.40785e-05	0.0044711	1.90387
5604	MPH1	YIR002C	1.06204	8.43853	4.53939	0.000273722	0.00822931	0.524127
5407	CDD1	YLR245C	1.06279	11.4673	5.25657	5.92966e-05	0.00439603	1.97745
2704	MPP6	YNR024W	1.06328	10.1024	3.53758	0.00244959	0.0329124	-1.55336
2256	CTR9	YOL145C	1.07125	8.69172	3.85506	0.00122015	0.0212274	-0.894913
1975	MET18	YIL128W	1.07272	10.1282	6.17274	9.14639e-06	0.0027754	3.74339
4361	IMH1	YLR309C	1.07304	8.81431	5.90522	1.56134e-05	0.00323371	3.23993
2280	ATG16	YMR159C	1.07639	7.76246	4.20511	0.000566512	0.0132296	-0.167187
537	NIP1	YMR309C	1.08758	10.014	4.45717	0.000327128	0.00905077	0.354668
1891	YPL205C	YPL205C	1.09128	6.71208	5.09254	8.37507e-05	0.00457031	1.64972
1458	PZF1	YPR186C	1.09345	8.03151	3.78219	0.00143192	0.0235015	-1.04639
5727	ORC1	YML065W	1.10593	8.04839	4.85712	0.000138155	0.00557503	1.17417
5739	CDC37	YDR168W	1.11761	9.54458	4.94765	0.000113892	0.00527724	1.35771
3488	MTF2	YDL044C	1.12267	9.25449	5.48417	3.69097e-05	0.00419468	2.42682
573	NOT5	YPR072W	1.12381	10.8306	6.13767	9.80518e-06	0.00284307	3.67801
2557	SEC10	YLR166C	1.138	9.31182	7.24341	1.18462e-06	0.00128808	5.64895
2332	DSE1	YER124C	1.14169	10.2043	4.93642	0.000116649	0.00528485	1.33498
3897	YOR302W	YOR302W	1.1478	9.91691	4.19122	0.000583974	0.013447	-0.196019
3464	PRP3	YDR473C	1.15099	9.21818	7.24481	1.18159e-06	0.00128808	5.65132
5407	CDD1	YLR245C	1.15324	10.9928	5.96272	1.39072e-05	0.00309174	3.34902
3464	PRP3	YDR473C	1.18811	8.92563	7.29919	1.06952e-06	0.00128808	5.74331
3897	YOR302W	YOR302W	1.19114	9.92981	4.10397	0.00070682	0.0151438	-0.377285
3488	MTF2	YDL044C	1.19423	8.83593	6.27791	7.43136e-06	0.00248321	3.93841
5130	VPS41	YDR080W	1.20184	7.7499	6.05754	1.15016e-05	0.00300146	3.52789
6066	RAD61	YDR014W	1.22081	7.99666	6.09618	1.06486e-05	0.00290375	3.6004
896	SAS10	YDL153C	1.22348	9.20258	4.86094	0.000137032	0.00557006	1.18194
896	SAS10	YDL153C	1.22683	9.59049	5.48664	3.67221e-05	0.00419468	2.43164
4370	YRB30	YGL164C	1.2321	8.72018	4.49061	0.000304237	0.0087438	0.423636
5739	CDC37	YDR168W	1.24073	9.60051	5.56186	3.14398e-05	0.00398921	2.57866
2280	ATG16	YMR159C	1.25799	7.64179	4.98782	0.000104564	0.0050345	1.4389
4370	YRB30	YGL164C	1.28292	8.34782	4.46349	0.000322672	0.00905077	0.367705
958	DOS2	YDR068W	1.38597	10.1065	4.83971	0.000143397	0.00570155	1.13878
958	DOS2	YDR068W	1.45303	10.4928	4.92266	0.000120119	0.00535132	1.30713

## Sheet: TE.wt30
ProbeUID	GeneName	SystematicName	logFC	AveExpr	t	P.Value	adj.P.Val	B
5118	OLI1	Q0130	-3.67819	15.2225	-9.92475	1.36424e-08	7.62296e-05	9.80125
5118	OLI1	Q0130	-3.6237	14.9022	-9.5605	2.37814e-08	7.62296e-05	9.30188
4039	AI1	Q0050	-2.32497	6.79302	-7.46896	7.8559e-07	0.000489537	6.0761
4039	AI1	Q0050	-2.11067	6.72869	-6.37451	6.14901e-06	0.00123434	4.12746
2405	MDG1	YNL173C	-2.0421	8.7594	-9.16671	4.41044e-08	7.62296e-05	8.74214
2405	MDG1	YNL173C	-2.03457	9.0989	-9.11442	4.7939e-08	7.62296e-05	8.66622
5593	ZUO1	YGR285C	-1.93041	13.1785	-7.18222	1.32584e-06	0.00062939	5.5833
5593	ZUO1	YGR285C	-1.92937	13.4923	-7.43415	8.36629e-07	0.000496197	6.01695
654	YER079W	YER079W	-1.9011	9.6589	-7.05358	1.68281e-06	0.000686166	5.3581
5897	BOP3	YNL042W	-1.86713	8.72387	-7.13446	1.44818e-06	0.000629862	5.49998
2344	RPL17A	YKL180W	-1.85798	13.5575	-5.56337	3.13424e-05	0.00264716	2.56835
2749	Q0297	Q0297	-1.83818	7.34182	-4.43859	0.000340597	0.00960936	0.27349
2600	ATP3	YBR039W	-1.83133	10.4181	-5.47695	3.74661e-05	0.00301764	2.39692
2344	RPL17A	YKL180W	-1.82617	13.4614	-5.24012	6.1377e-05	0.00367927	1.92241
5897	BOP3	YNL042W	-1.82198	8.76001	-8.09483	2.6036e-07	0.000261321	7.10834
2746	YAP5	YIR018W	-1.79104	8.76407	-9.3212	3.45398e-08	7.62296e-05	8.96424
2925	RPN2	YIL075C	-1.78485	10.6904	-3.97709	0.000933455	0.0175003	-0.694393
2746	YAP5	YIR018W	-1.75652	8.75068	-10.1012	1.04765e-08	7.62296e-05	10.037
5202	ATP6	Q0085	-1.73901	9.22446	-4.12871	0.000669556	0.0144562	-0.375821
4048	CTH1	YDR151C	-1.72779	8.91322	-7.16231	1.37549e-06	0.00062939	5.5486
2323	YER034W	YER034W	-1.722	9.07991	-6.44462	5.36345e-06	0.00114725	4.25775
2600	ATP3	YBR039W	-1.69206	9.82327	-5.31976	5.19521e-05	0.00335579	2.08274
2749	Q0297	Q0297	-1.67892	7.38363	-4.29224	0.00046837	0.0118207	-0.0327051
654	YER079W	YER079W	-1.66023	9.51783	-6.19177	8.80799e-06	0.00147537	3.78444
899	TMA46	YOR091W	-1.65687	9.26421	-5.8817	1.63726e-05	0.00207408	3.19126
249	YHR097C	YHR097C	-1.64289	9.87659	-4.57046	0.000255923	0.00819736	0.548406
4206	YPL199C	YPL199C	-1.63575	10.1915	-6.0554	1.15508e-05	0.00169627	3.52526
1965	RPS4A	YJR145C	-1.62157	13.6694	-5.62838	2.74215e-05	0.00255569	2.69666
1965	RPS4A	YJR145C	-1.6179	13.7708	-5.29323	5.49144e-05	0.00349524	2.02941
3278	PIL1	YGR086C	-1.61507	14.2884	-4.14978	0.000639387	0.0140214	-0.33158
3278	PIL1	YGR086C	-1.60786	14.2195	-4.01313	0.000862504	0.0166973	-0.618648
899	TMA46	YOR091W	-1.59965	9.07908	-5.03249	9.51048e-05	0.00441611	1.50107
249	YHR097C	YHR097C	-1.59357	9.92607	-4.5288	0.000280068	0.00863907	0.461675
4048	CTH1	YDR151C	-1.59205	9.11671	-7.46735	7.87881e-07	0.000489537	6.07337
2925	RPN2	YIL075C	-1.59151	10.2197	-3.5837	0.00221396	0.0294006	-1.51938
5498	MIG1	YGL035C	-1.58011	8.00832	-6.96198	1.99692e-06	0.000744451	5.19619
5962	PNC1	YGL037C	-1.57937	13.3915	-4.46055	0.000324739	0.00944602	0.319337
5962	PNC1	YGL037C	-1.57384	13.5497	-4.43885	0.000340401	0.00960936	0.274043
5736	ATP8	Q0080	-1.56464	7.27768	-3.72246	0.00163262	0.0249152	-1.22901
473	BCD1	YHR040W	-1.55481	9.24867	-5.60099	2.90077e-05	0.00257438	2.64268
368	HSP42	YDR171W	-1.55251	12.8745	-3.87099	0.00117822	0.0203351	-0.917316
2761	PFS2	YNL317W	-1.54704	8.87399	-8.38037	1.59992e-07	0.000208758	7.5598
1219	MSO1	YNR049C	-1.54241	10.182	-7.51265	7.2607e-07	0.000489537	6.1501
1880	HCR1	YLR192C	-1.54012	10.1029	-6.98638	1.90771e-06	0.000732112	5.23945
1944	MED7	YOL135C	-1.5398	10.7464	-6.84243	2.50095e-06	0.000815811	4.98297
3353	TAL1	YLR354C	-1.5352	12.3783	-7.27048	1.12723e-06	0.000568263	5.73633
4793	RPS4B	YHR203C	-1.53293	13.6177	-5.38514	4.53317e-05	0.00323787	2.21378
5330	MRP20	YDR405W	-1.53148	9.13619	-5.92799	1.49135e-05	0.00192664	3.28068
1944	MED7	YOL135C	-1.53109	10.1581	-6.8509	2.4612e-06	0.000815811	4.99816
2323	YER034W	YER034W	-1.51649	8.85503	-6.19111	8.81964e-06	0.00147537	3.78318
368	HSP42	YDR171W	-1.51475	12.2498	-4.15099	0.000637684	0.0140214	-0.32902
4206	YPL199C	YPL199C	-1.50882	9.61594	-5.39892	4.40507e-05	0.00322906	2.24134
4793	RPS4B	YHR203C	-1.50677	14.1194	-5.77315	2.04013e-05	0.00212956	2.9804
404	SPC29	YPL124W	-1.49871	7.19961	-6.52653	4.57568e-06	0.00104807	4.40903
1880	HCR1	YLR192C	-1.48245	10.165	-6.62081	3.81541e-06	0.000976147	4.58191
3425	LSB1	YGR136W	-1.47811	9.39568	-6.76015	2.92326e-06	0.00086688	4.83495
1312	LIA1	YJR070C	-1.4724	11.6576	-5.61214	2.83509e-05	0.00256891	2.66466
473	BCD1	YHR040W	-1.47018	9.11911	-5.40407	4.35816e-05	0.00322906	2.25163
3353	TAL1	YLR354C	-1.46948	12.1186	-6.90492	2.2228e-06	0.000783868	5.09471
2690	PBP2	YBR233W	-1.46807	8.06043	-6.50835	4.73953e-06	0.00104816	4.37554
5330	MRP20	YDR405W	-1.46765	9.28772	-5.7514	2.13245e-05	0.00217376	2.93795
2761	PFS2	YNL317W	-1.46183	8.67541	-8.03414	2.89138e-07	0.000269476	7.01083
1219	MSO1	YNR049C	-1.46038	10.319	-6.92271	2.14968e-06	0.000779138	5.1264
522	LIP2	YLR239C	-1.45903	8.83653	-7.87091	3.84238e-07	0.000334236	6.74583
2289	ARA1	YBR149W	-1.45431	11.5092	-5.50442	3.5396e-05	0.00288654	2.45153
3967	ICY2	YPL250C	-1.45356	11.2627	-4.63736	0.000221491	0.0074103	0.687431
2676	SRL1	YOR247W	-1.45221	8.56233	-4.19064	0.00058472	0.013375	-0.245792
1312	LIA1	YJR070C	-1.44904	11.8231	-5.65136	2.61593e-05	0.00250975	2.74189
556	YGR122W	YGR122W	-1.44531	6.52997	-5.0976	8.28605e-05	0.00412658	1.63369
3703	PDS1	YDR113C	-1.44235	7.94777	-5.59617	2.92965e-05	0.00257438	2.63317
522	LIP2	YLR239C	-1.44112	8.57417	-9.0567	5.25802e-08	7.62296e-05	8.58197
3716	YOR331C	YOR331C	-1.4367	6.07999	-4.74988	0.000173847	0.00637571	0.920523
5498	MIG1	YGL035C	-1.43102	8.1175	-6.38204	6.05918e-06	0.00123434	4.14149
1548	HSP82	YPL240C	-1.43031	11.4774	-4.51771	0.000286879	0.00874578	0.438562
2520	SHE3	YBR130C	-1.42418	8.35967	-5.86586	1.6905e-05	0.00208091	3.1606
439	ESC1	YMR219W	-1.42335	8.21739	-4.30511	0.00045541	0.0116279	-0.00574416
4868	HMLALPHA2	YCL067C	-1.42014	11.5367	-4.64692	0.00021697	0.00735718	0.707276
2690	PBP2	YBR233W	-1.41957	8.20685	-5.51513	3.46212e-05	0.00287731	2.47279
1959	RHO5	YNL180C	-1.41874	9.7034	-3.35455	0.00365642	0.0400693	-1.99578
1959	RHO5	YNL180C	-1.41759	9.81352	-3.42882	0.00310848	0.036639	-1.8419
879	GAL83	YER027C	-1.4162	9.5698	-7.37502	9.31381e-07	0.000527399	5.91605
1548	HSP82	YPL240C	-1.41533	11.4929	-4.48048	0.000310991	0.00930692	0.360937
4868	HMLALPHA2	YCL067C	-1.41528	11.1766	-4.81368	0.000151613	0.00584793	1.05223
6018	MATALPHA2	YCR039C	-1.41317	11.0532	-4.98976	0.000104135	0.0045904	1.41377
1531	IXR1	YKL032C	-1.41267	8.59308	-6.48365	4.97193e-06	0.00108123	4.32995
4518	SWC4	YGR002C	-1.4046	7.70102	-5.76276	2.0837e-05	0.00215042	2.96013
5202	ATP6	Q0085	-1.40284	8.51208	-3.67984	0.00179277	0.0265518	-1.3183
3425	LSB1	YGR136W	-1.40228	9.39543	-6.67095	3.46567e-06	0.000922859	4.6733
1015	VAR1	Q0140	-1.39499	6.54928	-4.69425	0.000195937	0.00689105	0.805402
4672	HMRA2	YCR096C	-1.39367	11.5578	-4.43784	0.000341152	0.00960936	0.271923
4672	HMRA2	YCR096C	-1.39175	11.4871	-4.6284	0.000225814	0.0075356	0.668832
721	SNF11	YDR073W	-1.39003	7.85607	-6.25286	7.80702e-06	0.00145369	3.89966
6018	MATALPHA2	YCR039C	-1.38889	11.1497	-4.5195	0.000285766	0.00873227	0.442299
4866	RSC8	YFR037C	-1.38295	10.7923	-3.99509	0.000897306	0.017117	-0.656554
1091	YJU3	YKL094W	-1.37727	9.82421	-9.60421	2.22298e-08	7.62296e-05	9.36273
223	VMA4	YOR332W	-1.37724	12.327	-6.51722	4.65882e-06	0.00104807	4.39189
3967	ICY2	YPL250C	-1.3713	11.1032	-4.26712	0.000494761	0.0122035	-0.0853651
798	SCL1	YGL011C	-1.37055	12.5301	-6.08424	1.09049e-05	0.00167397	3.5803
1531	IXR1	YKL032C	-1.36725	8.58991	-6.00303	1.28266e-05	0.00178044	3.42501
932	YOR309C	YOR309C	-1.36552	9.31745	-3.76706	0.00148028	0.0235258	-1.13548
798	SCL1	YGL011C	-1.36522	12.4929	-5.96349	1.38856e-05	0.0018301	3.34906
2654	OLA1	YBR025C	-1.35834	11.732	-3.82653	0.00129905	0.0216751	-1.01068
2654	OLA1	YBR025C	-1.35619	11.7476	-3.77247	0.00146281	0.0233619	-1.12414
4866	RSC8	YFR037C	-1.35578	11.4806	-3.73154	0.00160037	0.0247413	-1.20997
2520	SHE3	YBR130C	-1.35372	8.48321	-5.59884	2.91365e-05	0.00257438	2.63842
3703	PDS1	YDR113C	-1.35142	7.60575	-5.77713	2.02367e-05	0.00212942	2.98816
223	VMA4	YOR332W	-1.34793	12.4638	-6.21419	8.42617e-06	0.00147537	3.82677
1600	ERG13	YML126C	-1.34673	10.3488	-5.08004	8.59945e-05	0.0042197	1.59797
2289	ARA1	YBR149W	-1.34605	11.8168	-4.46819	0.000319395	0.00940736	0.335296
6132	RPL13A	YDL082W	-1.33782	13.2699	-5.13228	7.70086e-05	0.00408907	1.70416
1714	CRN1	YLR429W	-1.33691	10.1521	-5.3863	4.52226e-05	0.00323787	2.2161
932	YOR309C	YOR309C	-1.33496	9.3314	-3.87666	0.00116364	0.0201475	-0.905406
1107	YAR073W	YAR073W	-1.32962	8.2536	-6.14349	9.69254e-06	0.00156134	3.69299
1943	TEC1	YBR083W	-1.32842	9.73392	-6.21484	8.41522e-06	0.00147537	3.82802
1091	YJU3	YKL094W	-1.3284	9.55105	-9.08605	5.01644e-08	7.62296e-05	8.62487
1600	ERG13	YML126C	-1.32707	10.4342	-5.05898	8.99147e-05	0.00434128	1.55507
6132	RPL13A	YDL082W	-1.32328	13.2441	-5.15451	7.34825e-05	0.00401171	1.74925
3815	SMT3	YDR510W	-1.32275	11.1225	-4.78153	0.000162429	0.00616096	0.985906
2723	NOP58	YOR310C	-1.32195	10.8492	-3.71186	0.00167106	0.0252483	-1.25122
4304	SSB1	YDL229W	-1.31432	12.7876	-3.94696	0.000997236	0.0183267	-0.757697
3776	POL32	YJR043C	-1.31336	6.96927	-4.57048	0.000255914	0.00819736	0.548438
4304	SSB1	YDL229W	-1.31315	12.6054	-3.88444	0.00114393	0.0199746	-0.889065
5148	VFA1	YER128W	-1.30663	6.98106	-7.66482	5.52949e-07	0.00045093	6.40552
2768	RPL19B	YBL027W	-1.30354	13.3817	-4.26808	0.000493719	0.0122008	-0.0833399
3815	SMT3	YDR510W	-1.30327	11.0081	-4.53464	0.000276548	0.00863255	0.473839
3388	CSE2	YNR010W	-1.30102	9.07688	-4.50566	0.000294469	0.00895625	0.413443
2266	REC107	YJR021C	-1.29991	8.45925	-5.15949	7.27153e-05	0.00400616	1.75935
1099	TRS23	YDR246W	-1.29694	10.5995	-5.17194	7.08331e-05	0.00398456	1.78458
3795	YGR066C	YGR066C	-1.29499	7.32439	-3.86308	0.00119885	0.0206095	-0.933925
721	SNF11	YDR073W	-1.29408	8.25209	-5.68559	2.43892e-05	0.0023927	2.80913
3388	CSE2	YNR010W	-1.29245	9.20881	-4.70131	0.000192982	0.00682392	0.820025
4782	SPI1	YER150W	-1.29173	10.5881	-5.36603	4.71721e-05	0.0032519	2.17553
5401	TEF1	YPR080W	-1.28951	15.8315	-6.54574	4.40895e-06	0.00104596	4.44436
2789	RPL19A	YBR084C-A	-1.28416	12.8472	-3.82241	0.00131087	0.0217888	-1.01934
5148	VFA1	YER128W	-1.28326	7.2431	-5.06298	8.91555e-05	0.00434068	1.56323
3609	XKS1	YGR194C	-1.28256	9.55632	-3.80346	0.00136656	0.0223725	-1.05911
3297	MST27	YGL051W	-1.28146	6.67021	-5.76056	2.09307e-05	0.00215042	2.95583
5066	AI5_ALPHA	Q0070	-1.2801	6.56646	-4.88942	0.000128945	0.00527422	1.2081
1015	VAR1	Q0140	-1.27595	6.36331	-4.65318	0.000214061	0.0073117	0.720266
6047	LTO1	YNL260C	-1.2713	9.57065	-7.08015	1.60165e-06	0.000674139	5.40482
3225	MRPL31	YKL138C	-1.27082	10.5057	-4.57548	0.000253158	0.00819736	0.558856
5554	SSB2	YNL209W	-1.27035	12.4476	-4.01881	0.00085183	0.0165549	-0.606713
303	STM1	YLR150W	-1.27006	13.5008	-4.99198	0.000103645	0.0045904	1.41831
2789	RPL19A	YBR084C-A	-1.26928	12.5952	-4.00102	0.000885725	0.0169457	-0.644107
439	ESC1	YMR219W	-1.2681	8.28434	-3.65201	0.00190573	0.0274156	-1.37656
303	STM1	YLR150W	-1.26791	13.4812	-4.80063	0.000155914	0.00594844	1.0253
528	YLL056C	YLL056C	-1.26749	8.21975	-6.00679	1.27304e-05	0.00178044	3.43221
1714	CRN1	YLR429W	-1.26678	10.3122	-5.61432	2.82242e-05	0.00256891	2.66896
2676	SRL1	YOR247W	-1.26648	8.02667	-4.0692	0.000762755	0.0155994	-0.500827
2178	BER1	YLR412W	-1.26635	7.79754	-6.59343	4.02161e-06	0.00100004	4.53185
2723	NOP58	YOR310C	-1.26549	10.5379	-3.55449	0.00236044	0.0304038	-1.58035
2266	REC107	YJR021C	-1.2629	8.6186	-4.61574	0.000232068	0.00762725	0.642547
5736	ATP8	Q0080	-1.2623	7.08579	-3.24643	0.00462832	0.0457849	-2.21866
2768	RPL19B	YBL027W	-1.25692	13.1906	-4.25725	0.000505534	0.0123989	-0.106055
1760	IRR1	YIL026C	-1.25257	8.28926	-3.97096	0.000946088	0.0176351	-0.70727
528	YLL056C	YLL056C	-1.2521	8.32319	-5.8542	1.73083e-05	0.00208279	3.13801
4782	SPI1	YER150W	-1.25045	10.6931	-5.36311	4.74594e-05	0.0032519	2.16969
408	YPT53	YNL093W	-1.24854	6.27411	-4.99387	0.000103229	0.0045904	1.42218
1943	TEC1	YBR083W	-1.24674	9.14567	-5.80705	1.90434e-05	0.00212942	3.04643
1503	PCT1	YGR202C	-1.24149	9.21976	-5.65488	2.59713e-05	0.00250975	2.74881
5554	SSB2	YNL209W	-1.24092	12.2811	-4.04911	0.000797081	0.0159759	-0.543035
1099	TRS23	YDR246W	-1.24027	10.5264	-5.62435	2.76491e-05	0.00255862	2.68872
3725	MED4	YOR174W	-1.23758	9.48088	-5.49751	3.59054e-05	0.0029099	2.4378
4854	LNP1	YHR192W	-1.23639	9.95552	-5.80076	1.92882e-05	0.00212942	3.03419
879	GAL83	YER027C	-1.2346	10.2151	-6.62967	3.75102e-06	0.000976147	4.59809
2460	ATG12	YBR217W	-1.23384	7.0968	-5.92061	1.51368e-05	0.00193632	3.26644
6047	LTO1	YNL260C	-1.23303	9.19289	-6.99839	1.86534e-06	0.000732112	5.2607
2347	HMS1	YOR032C	-1.22956	6.11305	-5.15209	7.38574e-05	0.00401538	1.74436
16	CTK3	YML112W	-1.22927	9.46759	-6.67885	3.41368e-06	0.000922859	4.68766
2352	YDR161W	YDR161W	-1.22248	9.42309	-4.19018	0.00058531	0.013375	-0.24676
2178	BER1	YLR412W	-1.22005	7.7405	-6.34011	6.57711e-06	0.00128087	4.06327
320	SUM1	YDR310C	-1.21421	9.29136	-4.99864	0.000102188	0.0045904	1.43194
1812	TEF2	YBR118W	-1.20696	16.0615	-6.04897	1.17002e-05	0.00169627	3.51296
404	SPC29	YPL124W	-1.20634	6.89598	-6.09346	1.07064e-05	0.00166306	3.59787
419	NAT3	YPR131C	-1.20614	9.13011	-7.4722	7.81008e-07	0.000489537	6.0816
2983	UBC4	YBR082C	-1.1982	13.1456	-5.22266	6.36685e-05	0.00372459	1.88716
2010	FIP1	YJR093C	-1.19736	8.0085	-5.13247	7.69783e-05	0.00408907	1.70454
5401	TEF1	YPR080W	-1.19721	15.8598	-5.28856	5.54533e-05	0.0035124	2.02002
6233	TMA22	YJR014W	-1.19075	11.6657	-4.91031	0.000123324	0.00507611	1.251
449	NAB2	YGL122C	-1.19074	9.2264	-6.1958	8.73812e-06	0.00147537	3.79205
1812	TEF2	YBR118W	-1.18967	15.8448	-5.4558	3.91435e-05	0.00308312	2.35484
293	YML053C	YML053C	-1.18764	9.41425	-5.12	7.903e-05	0.00412658	1.67923
5033	HAP2	YGL237C	-1.18583	9.22522	-4.25993	0.00050258	0.0123496	-0.100426
3725	MED4	YOR174W	-1.18074	9.29709	-4.88388	0.000130478	0.00532024	1.19672
4287	UGX2	YDL169C	-1.17947	9.65456	-4.9315	0.000117877	0.00496911	1.29448
2894	TYS1	YGR185C	-1.17553	11.614	-4.87637	0.000132588	0.00537582	1.18129
4446	MRP8	YKL142W	-1.17482	12.6188	-3.2032	0.00508441	0.0483186	-2.30733
1117	YNR021W	YNR021W	-1.17425	10.3325	-3.65493	0.00189357	0.0272708	-1.37046
3225	MRPL31	YKL138C	-1.17408	10.2926	-4.40371	0.000367417	0.0100085	0.20061
5357	SHE10	YGL228W	-1.17376	9.05555	-4.21876	0.000549866	0.012974	-0.186783
151	RPG1	YBR079C	-1.17196	8.33417	-4.77363	0.000165207	0.00621328	0.969579
3132	AI2	Q0055	-1.17023	7.32863	-3.92631	0.00104348	0.018884	-0.801101
1389	DOT6	YER088C	-1.16794	11.819	-3.90735	0.00108782	0.0194889	-0.840932
5984	TIP41	YPR040W	-1.16271	10.1789	-6.40878	5.75111e-06	0.00121033	4.19124
1122	HMO1	YDR174W	-1.16107	10.9014	-5.0582	9.00634e-05	0.00434128	1.55348
5984	TIP41	YPR040W	-1.15636	9.80802	-6.57622	4.15715e-06	0.00100449	4.50032
4922	KTI12	YKL110C	-1.15536	8.16086	-4.27322	0.000488216	0.0121407	-0.0725719
4688	RPL13B	YMR142C	-1.15489	14.7702	-4.36517	0.000399558	0.0106619	0.119994
2137	NUM1	YDR150W	-1.15429	7.05371	-4.30869	0.000451866	0.0115607	0.00176314
2894	TYS1	YGR185C	-1.15426	11.5795	-5.3419	4.96059e-05	0.00330233	2.12717
2352	YDR161W	YDR161W	-1.15318	9.23369	-3.73056	0.00160382	0.0247652	-1.21202
2460	ATG12	YBR217W	-1.15307	7.32291	-5.99481	1.30396e-05	0.00178076	3.40924
2010	FIP1	YJR093C	-1.15299	8.00824	-5.79852	1.9376e-05	0.00212942	3.02983
6029	YEN1	YER041W	-1.15226	6.76049	-5.77881	2.01679e-05	0.00212942	2.99143
3594	PRM9	YAR031W	-1.15107	6.55477	-5.59124	2.95951e-05	0.00257438	2.62343
4518	SWC4	YGR002C	-1.14936	7.98372	-4.66187	0.000210086	0.00720547	0.738301
840	YIL029C	YIL029C	-1.1423	8.57269	-5.01907	9.7852e-05	0.00452756	1.47366
1122	HMO1	YDR174W	-1.13956	11.2989	-5.05534	9.06099e-05	0.00434128	1.54766
3345	RIM8	YGL045W	-1.1388	9.0881	-3.67813	0.00179953	0.0265899	-1.32188
570	UPS1	YLR193C	-1.13773	9.86044	-5.09379	8.353e-05	0.0041441	1.62595
4688	RPL13B	YMR142C	-1.13724	14.5209	-4.46303	0.000322991	0.00944602	0.324528
5606	EMP47	YFL048C	-1.13413	9.01047	-5.07988	8.60239e-05	0.0042197	1.59764
5947	HSF1	YGL073W	-1.13275	9.1735	-5.44591	3.99551e-05	0.00308312	2.33512
3609	XKS1	YGR194C	-1.13267	9.50941	-3.33091	0.00385002	0.0410721	-2.04463
6233	TMA22	YJR014W	-1.12886	11.7385	-4.66453	0.000208887	0.00719145	0.74381
2875	NAF1	YNL124W	-1.12567	7.78003	-5.01263	9.9198e-05	0.00454153	1.46051
5592	ARP3	YJR065C	-1.12526	10.5416	-6.67377	3.44699e-06	0.000922859	4.67843
5033	HAP2	YGL237C	-1.12388	8.99277	-4.12745	0.000671402	0.0144562	-0.378462
734	CUE5	YOR042W	-1.11948	11.816	-4.94487	0.000114567	0.00486095	1.32189
680	ASR1	YPR093C	-1.11831	9.70434	-7.4897	7.56725e-07	0.000489537	6.11127
1349	GSP1	YLR293C	-1.11736	13.1336	-3.75606	0.00151648	0.0238685	-1.15856
734	CUE5	YOR042W	-1.11547	11.7889	-4.99101	0.000103859	0.0045904	1.41633
2825	IPP1	YBR011C	-1.11277	13.3944	-6.37798	6.10746e-06	0.00123434	4.13392
2663	RGL1	YPL066W	-1.1122	7.60737	-6.73164	3.08634e-06	0.000875447	4.78341
5218	YDL152W	YDL152W	-1.10882	4.84239	-4.29492	0.000465638	0.0117842	-0.0270843
570	UPS1	YLR193C	-1.10815	9.79161	-5.18919	6.83078e-05	0.00391814	1.8195
449	NAB2	YGL122C	-1.10738	9.0308	-5.74691	2.15205e-05	0.00217674	2.92917
680	ASR1	YPR093C	-1.10671	9.53512	-7.15319	1.39886e-06	0.00062939	5.53269
419	NAT3	YPR131C	-1.10594	8.82951	-6.09741	1.06226e-05	0.00166306	3.60538
2378	SCM3	YDL139C	-1.10181	9.40273	-4.46508	0.000321559	0.00942853	0.328802
3094	GLN1	YPR035W	-1.09914	14.6399	-3.50931	0.00260615	0.0327602	-1.67452
2983	UBC4	YBR082C	-1.09903	12.8203	-4.59797	0.000241151	0.00788607	0.605604
5066	AI5_ALPHA	Q0070	-1.09852	6.70533	-3.40519	0.00327334	0.0375207	-1.89092
293	YML053C	YML053C	-1.09582	9.81128	-4.3698	0.000395552	0.0106197	0.129681
4446	MRP8	YKL142W	-1.0955	12.0071	-3.30778	0.00404926	0.0422877	-2.09236
5808	CTS1	YLR286C	-1.09355	11.9425	-6.05767	1.14986e-05	0.00169627	3.52959
2747	SVL3	YPL032C	-1.09103	8.75417	-4.71555	0.000187159	0.00667226	0.849511
4572	PEX4	YGR133W	-1.08999	9.07689	-3.90692	0.00108886	0.0194889	-0.841844
6008	YPL014W	YPL014W	-1.08977	7.73334	-5.10816	8.10312e-05	0.00412658	1.65517
4106	ISA2	YPR067W	-1.08876	10.0206	-5.38429	4.54115e-05	0.00323787	2.21209
3108	YAP3	YHL009C	-1.08566	7.1078	-5.27995	5.6462e-05	0.00352496	2.00269
4854	LNP1	YHR192W	-1.08435	9.93443	-4.67001	0.000206433	0.00712577	0.755181
3716	YOR331C	YOR331C	-1.08429	6.21537	-6.04253	1.18516e-05	0.00169934	3.50066
2938	GPA2	YER020W	-1.08319	10.976	-3.68586	0.00176926	0.026293	-1.3057
2542	CLP1	YOR250C	-1.07729	9.03774	-7.26801	1.13235e-06	0.000568263	5.73206
4462	RPC53	YDL150W	-1.07704	7.77817	-4.62308	0.000228419	0.00758373	0.657797
16	CTK3	YML112W	-1.07617	9.45471	-5.98525	1.32921e-05	0.00178076	3.39088
4699	PAU11	YGL261C	-1.07553	8.4773	-5.98856	1.32042e-05	0.00178076	3.39723
5606	EMP47	YFL048C	-1.0754	8.70695	-5.15994	7.26462e-05	0.00400616	1.76026
5926	NPA3	YJR072C	-1.07481	12.1194	-4.11606	0.000688349	0.0146998	-0.40238
113	HRR25	YPL204W	-1.07417	8.68779	-5.1402	7.57336e-05	0.00408907	1.72022
1349	GSP1	YLR293C	-1.07352	12.5789	-3.45382	0.00294297	0.0356214	-1.78998
4240	ASF2	YDL197C	-1.07317	7.20107	-5.63153	2.72447e-05	0.00255569	2.70287
4922	KTI12	YKL110C	-1.07252	8.17429	-3.76819	0.00147662	0.023525	-1.13312
2453	SLC1	YDL052C	-1.07181	11.8233	-4.24416	0.000520193	0.012637	-0.133509
5054	RCR2	YDR003W	-1.07136	12.1185	-5.31232	5.2766e-05	0.00339158	2.06779
1389	DOT6	YER088C	-1.0666	11.1415	-4.04416	0.000805781	0.0161008	-0.553442
2888	OPI10	YOL032W	-1.06541	9.92221	-5.45249	3.94134e-05	0.00308312	2.34824
5592	ARP3	YJR065C	-1.06286	10.5213	-5.84263	1.77184e-05	0.00208279	3.11556
5926	NPA3	YJR072C	-1.06253	11.5654	-3.88979	0.00113058	0.0198543	-0.877827
4744	MDY2	YOL111C	-1.06113	11.4425	-6.16594	9.27037e-06	0.001512	3.73555
3094	GLN1	YPR035W	-1.06072	14.6131	-3.42128	0.00316016	0.0370474	-1.85754
346	SUI2	YJR007W	-1.06016	10.717	-4.09698	0.000717728	0.0150804	-0.442473
4541	DAL82	YNL314W	-1.05986	9.09435	-5.95271	1.41896e-05	0.00185146	3.32833
1444	CWC22	YGR278W	-1.05978	8.32822	-3.55652	0.00234992	0.0303198	-1.5761
2888	OPI10	YOL032W	-1.05886	9.98867	-5.56432	3.12807e-05	0.00264716	2.57024
67	PTK2	YJR059W	-1.05734	8.83617	-4.953	0.000112602	0.00481715	1.33854
1612	FAR10	YLR238W	-1.05523	8.01153	-5.72833	2.2351e-05	0.00224335	2.89285
5179	CNS1	YBR155W	-1.05206	10.6998	-4.76723	0.00016749	0.00626191	0.956374
3020	RPL5	YPL131W	-1.05157	15.3146	-4.86328	0.000136348	0.00545727	1.15437
1111	GLG2	YJL137C	-1.05148	7.34302	-5.11351	8.01209e-05	0.00412658	1.66604
5808	CTS1	YLR286C	-1.05112	12.2102	-5.3249	5.13971e-05	0.00335315	2.09306
1045	CHD1	YER164W	-1.04829	8.05431	-7.35266	9.70079e-07	0.000527399	5.87774
4287	UGX2	YDL169C	-1.04666	9.70689	-4.73745	0.000178551	0.00647147	0.894826
2892	PUB1	YNL016W	-1.04573	10.8484	-3.22805	0.00481711	0.0468009	-2.25639
1507	IDH2	YOR136W	-1.04548	12.2887	-3.96069	0.000967648	0.0178893	-0.728852
4431	MED8	YBR193C	-1.04422	9.16657	-6.58823	4.06209e-06	0.00100004	4.52233
2938	GPA2	YER020W	-1.04375	10.9039	-3.59621	0.002154	0.0289448	-1.49323
1379	DCS1	YLR270W	-1.04271	9.00708	-3.88015	0.00115476	0.0200897	-0.898078
5179	CNS1	YBR155W	-1.04204	10.224	-4.47702	0.000313336	0.00933426	0.353714
5888	PEP8	YJL053W	-1.04136	9.49422	-4.841	0.000143001	0.00562012	1.10851
5751	SMM1	YNR015W	-1.0409	9.04601	-4.24949	0.000514174	0.0125401	-0.122332
1398	PAU8	YAL068C	-1.04042	8.6592	-4.96896	0.000108843	0.00471821	1.37122
2453	SLC1	YDL052C	-1.04007	12.3673	-4.1008	0.000711746	0.0150286	-0.434444
4348	ABP1	YCR088W	-1.03943	11.5845	-5.7793	2.01476e-05	0.00212942	2.99239
4835	BCK1	YJL095W	-1.03859	7.33844	-5.84602	1.75975e-05	0.00208279	3.12213
5011	PAR32	YDL173W	-1.03846	11.4129	-4.36327	0.000401211	0.0106619	0.116026
6029	YEN1	YER041W	-1.03812	6.82077	-4.07308	0.000756296	0.0155404	-0.492673
320	SUM1	YDR310C	-1.03541	9.26531	-4.43482	0.000343394	0.00961503	0.265625
3171	ZIM17	YNL310C	-1.03345	10.1945	-4.36405	0.000400528	0.0106619	0.117664
3206	SCJ1	YMR214W	-1.03058	10.9459	-5.41863	4.22823e-05	0.00320756	2.28072
2825	IPP1	YBR011C	-1.02968	13.8525	-5.6346	2.70737e-05	0.00255569	2.70891
3311	CUP9	YPL177C	-1.02887	10.1595	-4.45032	0.000332027	0.00954209	0.297993
5957	ARO2	YGL148W	-1.02766	12.2296	-5.25908	5.89845e-05	0.00363033	1.96066
5957	ARO2	YGL148W	-1.02389	12.5217	-5.45272	3.93945e-05	0.00308312	2.3487
113	HRR25	YPL204W	-1.02359	8.62908	-4.54354	0.00027127	0.00848809	0.492378
4106	ISA2	YPR067W	-1.02071	9.75366	-4.66118	0.000210399	0.00720547	0.736871
5474	SDH2	YLL041C	-1.02025	10.1773	-3.89501	0.00111771	0.019815	-0.866871
5054	RCR2	YDR003W	-1.0191	11.5154	-5.6173	2.80518e-05	0.00256891	2.67485
4348	ABP1	YCR088W	-1.01862	11.5563	-5.28353	5.60407e-05	0.00351586	2.00989
254	HAA1	YPR008W	-1.01636	8.18905	-4.87538	0.000132869	0.00537582	1.17924
6121	GYP5	YPL249C	-1.01444	8.12236	-3.80163	0.00137207	0.0224345	-1.06296
2518	EOS1	YNL080C	-1.01414	9.35126	-4.1005	0.000712204	0.0150286	-0.435061
692	SAM35	YHR083W	-1.01347	11.1475	-5.24865	6.02883e-05	0.0036588	1.93963
1281	YPR127W	YPR127W	-1.01253	11.3004	-4.46891	0.000318901	0.00940736	0.336783
3529	ECM13	YBL043W	-1.01018	7.54953	-3.56578	0.00230272	0.0299502	-1.55679
5888	PEP8	YJL053W	-1.00967	9.66877	-4.83064	0.000146206	0.00567844	1.08718
3351	YBR197C	YBR197C	-1.00908	7.54671	-4.1855	0.000591332	0.013442	-0.256586
6187	LRS4	YDR439W	-1.00843	7.58843	-4.23333	0.000532639	0.0127287	-0.156217
3311	CUP9	YPL177C	-1.00778	10.5185	-4.43034	0.000346753	0.00968828	0.256266
4462	RPC53	YDL150W	-1.00737	7.78525	-4.34063	0.000421487	0.0110878	0.0686424
354	DDP1	YOR163W	-1.00607	9.45767	-5.62962	2.73517e-05	0.00255569	2.69911
4167	KTR3	YBR205W	-1.00485	10.083	-5.17333	7.06267e-05	0.00398456	1.78739
2866	MSL1	YIR009W	-1.00257	10.198	-4.49191	0.000303376	0.00916308	0.384782
3795	YGR066C	YGR066C	-1.00254	7.86044	-3.27841	0.00431693	0.0439756	-2.15287
5904	IMD2	YHR216W	-1.00202	8.35862	-4.75751	0.000171022	0.00633947	0.936289
2313	YNL170W	YNL170W	1.00854	5.7449	5.15574	7.32924e-05	0.00401171	1.75174
2765	YHL049C	YHL049C	1.01162	7.74414	5.24069	6.13036e-05	0.00367927	1.92356
1891	YPL205C	YPL205C	1.01792	6.71208	4.75021	0.000173723	0.00637571	0.921205
5938	YDR034C-A	YDR034C-A	1.01806	7.91171	4.31886	0.000441962	0.0113742	0.0230568
862	YER097W	YER097W	1.01859	7.29575	5.3501	4.87644e-05	0.00329568	2.14361
2331	YOL150C	YOL150C	1.01988	6.93003	3.34744	0.00371356	0.0402447	-2.01047
5938	YDR034C-A	YDR034C-A	1.02055	7.9712	3.62189	0.00203596	0.028157	-1.43955
2969	TC21717	TC21717	1.02344	9.56492	5.3199	5.19373e-05	0.00335579	2.08301
4085	YDL157C	YDL157C	1.02678	13.3061	3.40492	0.0032753	0.0375207	-1.89148
3820	WHI5	YOR083W	1.02843	7.71283	3.8455	0.00124604	0.0211148	-0.970853
3471	PTC6	YCR079W	1.04403	9.3453	4.02578	0.00083891	0.0164751	-0.592065
5081	ADR1	YDR216W	1.04426	8.5158	5.05074	9.14969e-05	0.00434128	1.53828
2558	HUR1	YGL168W	1.04461	7.07599	6.11437	1.027e-05	0.00163418	3.63766
1975	MET18	YIL128W	1.04689	9.88873	6.07539	1.10991e-05	0.00168397	3.56342
5029	YGR219W	YGR219W	1.0484	5.83699	4.22777	0.000539153	0.0128217	-0.167891
5195	YKR047W	YKR047W	1.04914	7.95278	5.06663	8.84695e-05	0.00432341	1.57066
347	YVC1	YOR087W	1.04927	8.21568	5.37021	4.67633e-05	0.0032519	2.1839
5081	ADR1	YDR216W	1.05064	8.47706	5.05207	9.12386e-05	0.00434128	1.541
3939	COS10	YNR075W	1.0512	6.42399	4.1508	0.000637959	0.0140214	-0.329434
5407	CDD1	YLR245C	1.05278	10.9928	5.44333	4.01694e-05	0.00308312	2.32998
5195	YKR047W	YKR047W	1.05413	8.15395	4.08403	0.000738371	0.0152696	-0.46967
2791	YPL185W	YPL185W	1.06285	6.88136	3.89156	0.00112619	0.0198306	-0.874105
5708	AGP2	YBR132C	1.06303	8.93037	3.47234	0.00282601	0.0346823	-1.75147
3627	YML101C-A	YML101C-A	1.06346	6.78952	4.27307	0.000488371	0.0121407	-0.0728779
6066	RAD61	YDR014W	1.07093	7.99666	5.34778	4.90008e-05	0.00329568	2.13897
347	YVC1	YOR087W	1.0823	8.20293	6.51968	4.63668e-06	0.00104807	4.39643
413	COX13	YGL191W	1.08646	13.4295	4.38941	0.000379029	0.0102818	0.170698
568	INH1	YDL181W	1.09154	10.7369	3.35409	0.00366007	0.0400693	-1.99673
305	ICS2	YBR157C	1.09669	8.8991	4.58818	0.000246304	0.00803445	0.585261
1087	NAT4	YMR069W	1.09721	8.94217	5.13231	7.70032e-05	0.00408907	1.70423
2602	YLR281C	YLR281C	1.11554	8.28553	3.60569	0.00210966	0.0285253	-1.47343
1087	NAT4	YMR069W	1.11623	9.19185	5.38442	4.53993e-05	0.00323787	2.21235
2153	YLR281C	YLR281C	1.12764	9.31162	3.20386	0.0050771	0.0482843	-2.30598
3157	YNL198C	YNL198C	1.13089	6.34247	5.44672	3.9888e-05	0.00308312	2.33674
1952	RPB9	YGL070C	1.13143	11.0506	4.77638	0.000164233	0.00621134	0.975272
568	INH1	YDL181W	1.13458	10.1449	3.19119	0.00521879	0.0491209	-2.33192
5706	YFL064C	YFL064C	1.13897	9.03054	4.64185	0.000219353	0.00737659	0.696766
413	COX13	YGL191W	1.14868	13.3753	4.86537	0.00013574	0.00544966	1.15867
3458	ATP17	YDR377W	1.15686	12.4083	3.72834	0.00161166	0.0247983	-1.21668
2153	YLR281C	YLR281C	1.16179	9.2138	3.36951	0.00353887	0.0393785	-1.96484
5708	AGP2	YBR132C	1.1679	8.69745	3.58157	0.00222429	0.029434	-1.5238
3458	ATP17	YDR377W	1.17099	13.0546	4.064	0.0007715	0.0157536	-0.51176
2602	YLR281C	YLR281C	1.18487	8.69733	3.51622	0.00256702	0.0323931	-1.66014
3115	WTM2	YOR229W	1.20096	10.9128	8.15589	2.34408e-07	0.00025488	7.20589
837	YML090W	YML090W	1.20202	7.46156	3.92273	0.00105172	0.0189541	-0.808625
2276	HTL1	YCR020W-B	1.21819	9.99126	4.12801	0.000670576	0.0144562	-0.377281
5662	YMR141C	YMR141C	1.22865	6.96809	4.55103	0.00026691	0.00843254	0.507965
2276	HTL1	YCR020W-B	1.23748	10.3802	4.30993	0.000450647	0.0115521	0.00435909
1952	RPB9	YGL070C	1.23878	10.7877	4.62032	0.000229785	0.00760974	0.652058
3368	YBL028C	YBL028C	1.24014	9.84295	3.28087	0.0042939	0.0439616	-2.14782
3115	WTM2	YOR229W	1.24336	11.3745	8.27638	1.90806e-07	0.000226331	7.39678
2822	YDR396W	YDR396W	1.25775	7.06574	4.20637	0.000564963	0.0131402	-0.212791
2280	ATG16	YMR159C	1.29106	7.76246	5.04375	9.28621e-05	0.00436997	1.52403
3897	YOR302W	YOR302W	1.36756	9.92981	4.71181	0.000188669	0.00670778	0.841776
1832	QCR10	YHR001W-A	1.40478	8.68449	3.24064	0.00468691	0.0459458	-2.23054
3897	YOR302W	YOR302W	1.40537	9.91691	5.13176	7.70931e-05	0.00408907	1.7031
2280	ATG16	YMR159C	1.41085	7.64179	5.59391	2.94327e-05	0.00257438	2.62871
3817	SPC1	YJR010C-A	1.44669	9.81657	4.76441	0.000168507	0.00628195	0.950545
3817	SPC1	YJR010C-A	1.44813	9.66145	5.19219	6.78782e-05	0.00391814	1.82557
2822	YDR396W	YDR396W	1.46729	6.9812	6.77816	2.82488e-06	0.000857187	4.86744

## Sheet: TE.wt90
ProbeUID	GeneName	SystematicName	logFC	AveExpr	t	P.Value	adj.P.Val	B
5118	OLI1	Q0130	-3.80886	14.9022	-10.049	1.13244e-08	1.43955e-05	10.1827
5118	OLI1	Q0130	-3.77911	15.2225	-10.1971	9.08996e-09	1.43955e-05	10.3904
1965	RPS4A	YJR145C	-2.69391	13.7708	-8.81358	7.79383e-08	2.7847e-05	8.34155
3967	ICY2	YPL250C	-2.65936	11.1032	-8.27522	1.91182e-07	4.15758e-05	7.47541
3967	ICY2	YPL250C	-2.62951	11.2627	-8.38905	1.57666e-07	3.74041e-05	7.66192
1965	RPS4A	YJR145C	-2.52322	13.6694	-8.75796	8.53677e-08	2.7847e-05	8.25391
2323	YER034W	YER034W	-2.2916	9.07991	-8.57635	1.15225e-07	3.13924e-05	7.96483
2323	YER034W	YER034W	-2.27059	8.85503	-9.2697	3.74603e-08	2.09587e-05	9.04444
4572	PEX4	YGR133W	-2.15324	9.1442	-8.25744	1.97055e-07	4.19151e-05	7.44611
5401	TEF1	YPR080W	-2.13566	15.8315	-10.8409	3.58957e-09	1.43955e-05	11.2633
3012	RPS14B	YJL191W	-2.10609	12.3728	-4.32182	0.000439121	0.00362407	-0.115888
4793	RPS4B	YHR203C	-2.09115	13.6177	-7.34615	9.81644e-07	9.08404e-05	5.88384
5202	ATP6	Q0085	-2.07565	9.22446	-4.92794	0.000118775	0.00153595	1.1687
3808	YGL010W	YGL010W	-2.07253	9.32576	-4.93725	0.000116443	0.00150728	1.18822
1812	TEF2	YBR118W	-2.06762	16.0615	-10.3624	7.13126e-09	1.43955e-05	10.6193
1512	EMG1	YLR186W	-2.05694	11.4324	-7.41986	8.58573e-07	8.63437e-05	6.01467
5401	TEF1	YPR080W	-2.05287	15.8598	-9.06836	5.16058e-08	2.24451e-05	8.7376
3012	RPS14B	YJL191W	-2.0324	12.3837	-4.21049	0.000559895	0.00429231	-0.353834
915	RPL22B	YFL034C-A	-2.02993	11.3651	-5.08724	8.46943e-05	0.00122886	1.50168
4793	RPS4B	YHR203C	-2.02248	14.1194	-7.7491	4.76152e-07	6.75308e-05	6.58944
915	RPL22B	YFL034C-A	-2.02027	11.2879	-5.13739	7.61828e-05	0.00115451	1.606
4572	PEX4	YGR133W	-2.01792	9.07689	-7.23292	1.20769e-06	9.89866e-05	5.68128
1812	TEF2	YBR118W	-2.00149	15.8448	-9.17881	4.32637e-08	2.24451e-05	8.90659
3752	MSG5	YNL053W	-1.96782	9.83484	-7.92554	3.49221e-07	5.9177e-05	6.89099
1512	EMG1	YLR186W	-1.96607	11.0492	-6.64382	3.65056e-06	0.000171959	4.59721
2458	RPL21B	YPL079W	-1.95336	13.6819	-5.42703	4.1551e-05	0.000769731	2.2033
181	ERG28	YER044C	-1.94813	10.5526	-4.30624	0.000454292	0.00369091	-0.14917
4693	EMC3	YKL207W	-1.93574	11.487	-7.83108	4.12067e-07	6.55688e-05	6.7301
2756	ERG2	YMR202W	-1.8981	12.8278	-4.78	0.000162964	0.00188853	0.857467
2746	YAP5	YIR018W	-1.89455	8.76407	-9.85991	1.50448e-08	1.43955e-05	9.91358
3426	RPP1	YHR062C	-1.88344	9.24991	-6.81127	2.65291e-06	0.000141185	4.9105
3225	MRPL31	YKL138C	-1.8824	10.5057	-6.77744	2.82877e-06	0.000146276	4.84754
2576	SPG5	YMR191W	-1.8811	10.046	-5.6447	2.65189e-05	0.000574782	2.64583
181	ERG28	YER044C	-1.87816	10.4827	-4.24607	0.00051802	0.00405466	-0.277741
840	YIL029C	YIL029C	-1.87792	8.22391	-7.74164	4.82481e-07	6.76927e-05	6.57659
3426	RPP1	YHR062C	-1.85414	9.50163	-6.21205	8.46182e-06	0.000288276	3.7708
4182	YIL059C	YIL059C	-1.85155	10.1407	-8.221	2.09687e-07	4.20922e-05	7.38593
3225	MRPL31	YKL138C	-1.85054	10.2926	-6.94098	2.07714e-06	0.000130055	5.15039
3808	YGL010W	YGL010W	-1.84918	9.86548	-4.19328	0.000581356	0.00441059	-0.390642
2692	YPC1	YBR183W	-1.84458	9.40576	-4.924	0.000119775	0.0015438	1.16044
3752	MSG5	YNL053W	-1.84218	9.99096	-7.56541	6.60411e-07	7.90554e-05	6.27072
4693	EMC3	YKL207W	-1.83863	11.4146	-7.36987	9.40158e-07	9.08404e-05	5.92602
5330	MRP20	YDR405W	-1.8354	9.28772	-7.19252	1.30091e-06	0.000103502	5.60855
3388	CSE2	YNR010W	-1.83489	9.07688	-6.35457	6.39349e-06	0.00024033	4.04652
3171	ZIM17	YNL310C	-1.8265	10.1945	-7.71293	5.07655e-07	6.89987e-05	6.52707
4442	OAZ1	YPL052W	-1.82471	10.5481	-5.63976	2.67887e-05	0.00057775	2.63585
2756	ERG2	YMR202W	-1.8239	12.8995	-4.49842	0.000299128	0.00281421	0.260647
2576	SPG5	YMR191W	-1.81697	9.77534	-5.44679	3.98816e-05	0.000753075	2.24371
4442	OAZ1	YPL052W	-1.81687	11.1473	-5.60968	2.84945e-05	0.000598705	2.57502
3388	CSE2	YNR010W	-1.80343	9.20881	-6.56004	4.2889e-06	0.000189407	4.43894
2458	RPL21B	YPL079W	-1.80017	13.7276	-4.83189	0.000145817	0.00175655	0.966833
2779	COX18	YGR062C	-1.79508	10.5726	-8.48759	1.33613e-07	3.4032e-05	7.82189
1312	LIA1	YJR070C	-1.79276	11.8231	-6.99185	1.88827e-06	0.000123782	5.24379
5202	ATP6	Q0085	-1.79186	8.51208	-4.7003	0.0001934	0.00209936	0.689082
1312	LIA1	YJR070C	-1.79056	11.6576	-6.82483	2.58563e-06	0.000139411	4.93569
5330	MRP20	YDR405W	-1.77883	9.13619	-6.88539	2.30611e-06	0.000133142	5.04788
1378	COQ10	YOL008W	-1.77845	10.2176	-5.53472	3.32491e-05	0.000660326	2.42295
1219	MSO1	YNR049C	-1.77675	10.182	-8.65403	1.01301e-07	3.07388e-05	8.08905
1125	LIP1	YMR298W	-1.77407	11.4395	-6.91692	2.1732e-06	0.000131216	5.10607
840	YIL029C	YIL029C	-1.77391	8.57269	-7.79422	4.39685e-07	6.74943e-05	6.66699
1374	SFK1	YKL051W	-1.76737	8.42634	-6.46097	5.19565e-06	0.000213242	4.25048
3095	ZRC1	YMR243C	-1.76433	10.7688	-7.45522	8.0533e-07	8.54304e-05	6.07717
5593	ZUO1	YGR285C	-1.76403	13.4923	-6.79708	2.72525e-06	0.000143964	4.88411
5593	ZUO1	YGR285C	-1.74385	13.1785	-6.4881	4.9292e-06	0.000208143	4.30222
3171	ZIM17	YNL310C	-1.74245	9.81046	-6.85894	2.42413e-06	0.000134681	4.99895
1374	SFK1	YKL051W	-1.73842	8.32274	-6.86502	2.39647e-06	0.000134681	5.0102
5182	SPL2	YHR136C	-1.73669	13.0229	-2.98826	0.00809134	0.0298912	-2.93614
1219	MSO1	YNR049C	-1.73667	10.319	-8.23244	2.05632e-07	4.19694e-05	7.40485
721	SNF11	YDR073W	-1.72906	8.25209	-7.59668	6.24444e-07	7.90554e-05	6.32532
2692	YPC1	YBR183W	-1.7277	10.2372	-4.50365	0.000295754	0.00279637	0.271782
4338	ARG80	YMR042W	-1.72199	8.60353	-4.40725	0.000364604	0.00318857	0.0664248
4182	YIL059C	YIL059C	-1.71027	9.88248	-7.24725	1.1763e-06	9.71419e-05	5.70702
2746	YAP5	YIR018W	-1.70278	8.75068	-9.79222	1.66712e-08	1.43955e-05	9.81614
1125	LIP1	YMR298W	-1.70054	10.7477	-6.10692	1.04233e-05	0.000331393	3.56562
2779	COX18	YGR062C	-1.69679	9.81694	-7.46646	7.8914e-07	8.50967e-05	6.09699
427	YOL073C	YOL073C	-1.6959	7.98635	-5.9578	1.40452e-05	0.000393824	3.27197
522	LIP2	YLR239C	-1.69417	8.57417	-10.647	4.72764e-09	1.43955e-05	11.0055
5999	YPQ2	YDR352W	-1.68226	9.17972	-4.74222	0.000176731	0.00198109	0.777707
3095	ZRC1	YMR243C	-1.68022	11.0749	-7.09028	1.57178e-06	0.000113542	5.42346
5199	YHR140W	YHR140W	-1.68	8.36896	-4.3376	0.00042428	0.00352837	-0.082194
6119	PDR17	YNL264C	-1.66997	8.10702	-6.89921	2.24685e-06	0.000131662	5.07341
467	YJR011C	YJR011C	-1.6667	9.51937	-4.45825	0.000326365	0.00296134	0.175119
5041	NSG1	YHR133C	-1.65847	10.4994	-7.01812	1.79781e-06	0.000122816	5.29188
906	IMO32	YGR031W	-1.65708	9.25993	-6.60501	3.93302e-06	0.000180705	4.52402
419	NAT3	YPR131C	-1.64947	8.82951	-9.09411	4.95212e-08	2.24451e-05	8.77714
1944	MED7	YOL135C	-1.64906	10.7464	-7.32798	1.01473e-06	9.3241e-05	5.85145
5182	SPL2	YHR136C	-1.63853	12.5328	-2.81781	0.0116475	0.039196	-3.28064
4709	YOL014W	YOL014W	-1.63578	9.73418	-2.71044	0.0146169	0.0463817	-3.49393
721	SNF11	YDR073W	-1.63454	7.85607	-7.35274	9.69925e-07	9.08404e-05	5.89557
522	LIP2	YLR239C	-1.631	8.83653	-8.79858	7.98721e-08	2.7847e-05	8.31796
1837	TVP15	YDR100W	-1.62752	11.1079	-5.11829	7.93166e-05	0.00117352	1.56629
1944	MED7	YOL135C	-1.62339	10.1581	-7.26386	1.14099e-06	9.62511e-05	5.73682
1378	COQ10	YOL008W	-1.61492	9.88505	-4.96332	0.000110155	0.00145129	1.24286
301	YET3	YDL072C	-1.61463	12.6393	-5.40677	4.3337e-05	0.000792854	2.16182
301	YET3	YDL072C	-1.61037	12.5056	-5.34609	4.91741e-05	0.000857786	2.03731
2266	REC107	YJR021C	-1.6102	8.6186	-5.88507	1.62615e-05	0.000428643	3.12766
3425	LSB1	YGR136W	-1.60865	9.39543	-7.65273	5.64983e-07	7.3719e-05	6.42285
3280	YLR036C	YLR036C	-1.60487	8.95697	-4.89258	0.000128077	0.00160443	1.09448
3763	KIN28	YDL108W	-1.6024	10.5514	-9.77173	1.71989e-08	1.43955e-05	9.78654
5962	PNC1	YGL037C	-1.6022	13.3915	-4.52503	0.000282364	0.00271103	0.317266
4316	AIM6	YDL237W	-1.59973	10.7299	-8.67882	9.72378e-08	3.06263e-05	8.1285
5610	MST28	YAR033W	-1.59122	8.45629	-6.9285	2.1264e-06	0.000130874	5.12741
1091	YJU3	YKL094W	-1.59048	9.55105	-10.8786	3.40373e-09	1.43955e-05	11.3129
5962	PNC1	YGL037C	-1.5886	13.5497	-4.48048	0.000310992	0.00287637	0.222467
6119	PDR17	YNL264C	-1.5864	8.10707	-6.58727	4.06964e-06	0.000183106	4.49049
419	NAT3	YPR131C	-1.58174	9.13011	-9.79913	1.64969e-08	1.43955e-05	9.82612
4316	AIM6	YDL237W	-1.57941	10.7651	-8.45283	1.41628e-07	3.48671e-05	7.76561
2541	YSC83	YHR017W	-1.57651	8.62746	-7.146	1.41757e-06	0.000107538	5.52453
1089	CUP2	YGL166W	-1.57444	10.4283	-9.75241	1.77127e-08	1.43955e-05	9.75857
1484	PCL7	YIL050W	-1.56667	9.2853	-5.6647	2.54541e-05	0.000560076	2.68621
1484	PCL7	YIL050W	-1.56335	8.65452	-4.77548	0.000164553	0.0018984	0.847922
2676	SRL1	YOR247W	-1.56306	8.56233	-4.51055	0.000291366	0.00277361	0.286454
2541	YSC83	YHR017W	-1.55764	8.76668	-8.36746	1.63517e-07	3.80995e-05	7.62667
1870	ATG36	YJL185C	-1.55353	8.06995	-4.77475	0.000164811	0.00189969	0.846382
1091	YJU3	YKL094W	-1.55221	9.82421	-10.8241	3.67553e-09	1.43955e-05	11.2411
3425	LSB1	YGR136W	-1.5502	9.39568	-7.08988	1.57296e-06	0.000113542	5.42272
3112	SWM2	YNR004W	-1.5452	8.17568	-6.06003	1.14445e-05	0.000348897	3.47361
502	ERP5	YHR110W	-1.54322	10.227	-8.79779	7.99764e-08	2.7847e-05	8.31671
4289	RPC19	YNL113W	-1.54184	11.3905	-3.89389	0.00112044	0.00697496	-1.03125
4907	YHL044W	YHL044W	-1.54169	8.74133	-7.36732	9.44525e-07	9.08404e-05	5.92149
1157	YGR015C	YGR015C	-1.53948	9.17754	-9.79414	1.66226e-08	1.43955e-05	9.81891
1837	TVP15	YDR100W	-1.53945	11.0305	-4.55616	0.000263963	0.00259352	0.383439
3656	RPL41B	YDL133C-A	-1.53418	13.4138	-3.16778	0.00549077	0.0225011	-2.56672
6019	YRO2	YBR054W	-1.53332	9.49939	-6.00995	1.265e-05	0.000376108	3.375
3763	KIN28	YDL108W	-1.5332	10.3676	-8.3045	1.81907e-07	4.02292e-05	7.52355
5434	YNR061C	YNR061C	-1.53157	9.5127	-4.51588	0.000288018	0.00275517	0.297802
4338	ARG80	YMR042W	-1.5293	8.30793	-4.03932	0.000814381	0.0056015	-0.7201
4106	ISA2	YPR067W	-1.52762	10.0206	-7.55462	6.73323e-07	7.98684e-05	6.25184
5913	YER053C-A	YER053C-A	-1.52715	11.3743	-3.28492	0.00425613	0.018577	-2.32271
5904	IMD2	YHR216W	-1.52691	8.35862	-7.24966	1.17111e-06	9.71419e-05	5.71135
3280	YLR036C	YLR036C	-1.5227	8.96411	-5.13308	7.68786e-05	0.00115967	1.59704
3362	DPB3	YBR278W	-1.52263	8.35249	-8.58407	1.13755e-07	3.13924e-05	7.97722
2266	REC107	YJR021C	-1.51513	8.45925	-6.0137	1.25553e-05	0.000374879	3.3824
5999	YPQ2	YDR352W	-1.51406	9.32085	-4.30944	0.000451135	0.0036813	-0.142336
1600	ERG13	YML126C	-1.51375	10.3488	-5.71007	2.31995e-05	0.000525533	2.7776
5199	YHR140W	YHR140W	-1.50884	8.25358	-3.90329	0.00109755	0.00689908	-1.01114
1089	CUP2	YGL166W	-1.50767	10.3553	-8.7746	8.30696e-08	2.7847e-05	8.28018
3656	RPL41B	YDL133C-A	-1.50174	13.1828	-3.17216	0.0054389	0.0223447	-2.55764
1107	YAR073W	YAR073W	-1.5016	8.30267	-7.50233	7.39696e-07	8.35875e-05	6.16013
5913	YER053C-A	YER053C-A	-1.50034	11.1011	-3.20446	0.00507052	0.0212332	-2.49054
76	IMP2	YMR035W	-1.4991	8.53928	-4.08311	0.000739864	0.00523577	-0.626376
4800	YMR310C	YMR310C	-1.49717	10.3993	-6.38625	6.00954e-06	0.000232919	4.10742
1157	YGR015C	YGR015C	-1.49568	9.64077	-9.08898	4.99295e-08	2.24451e-05	8.76927
5742	YOP1	YPR028W	-1.49394	13.305	-4.85948	0.000137461	0.00168888	1.0249
1838	TOM20	YGR082W	-1.49316	10.0196	-6.10055	1.05565e-05	0.000333512	3.55312
6140	DLS1	YJL065C	-1.49069	10.1239	-6.91794	2.16903e-06	0.000131216	5.10796
5610	MST28	YAR033W	-1.48855	8.05033	-6.0718	1.11789e-05	0.000343195	3.49672
422	IES5	YER092W	-1.48844	11.4025	-6.81656	2.62643e-06	0.00014045	4.92034
2749	Q0297	Q0297	-1.48816	7.38363	-3.80455	0.0013633	0.00801449	-1.22219
4234	ATO2	YNR002C	-1.48674	7.6048	-4.38934	0.000379081	0.00327133	0.0282369
906	IMO32	YGR031W	-1.48671	9.37685	-6.05012	1.16733e-05	0.000352737	3.45412
4800	YMR310C	YMR310C	-1.48669	10.1344	-6.35505	6.38751e-06	0.00024033	4.04744
5041	NSG1	YHR133C	-1.48631	10.436	-6.49774	4.83791e-06	0.000206291	4.32059
5742	YOP1	YPR028W	-1.48618	13.0701	-5.11328	8.01594e-05	0.00117917	1.55588
570	UPS1	YLR193C	-1.47523	9.79161	-6.90814	2.2094e-06	0.000131662	5.08988
4106	ISA2	YPR067W	-1.47482	9.75366	-6.73495	3.06693e-06	0.000153913	4.76822
2132	SAM1	YLR180W	-1.47415	12.5974	-5.3846	4.53824e-05	0.000817887	2.11638
5897	BOP3	YNL042W	-1.4729	8.76001	-6.54388	4.42477e-06	0.000192935	4.4083
1388	YMR074C	YMR074C	-1.47167	11.9079	-4.11781	0.000685723	0.00496522	-0.552115
4289	RPC19	YNL113W	-1.4682	11.433	-3.62651	0.00201544	0.0106734	-1.60167
570	UPS1	YLR193C	-1.46515	9.86044	-6.55968	4.29191e-06	0.000189407	4.43825
4234	ATO2	YNR002C	-1.46382	7.92013	-4.46935	0.000318595	0.00291516	0.198764
4274	COX4	YGL187C	-1.46132	9.14573	-3.73266	0.00159645	0.00902144	-1.37561
427	YOL073C	YOL073C	-1.45607	7.7785	-5.59189	2.95554e-05	0.000608262	2.539
1136	SWD2	YKL018W	-1.45584	9.49898	-5.46918	3.80734e-05	0.000727939	2.28943
502	ERP5	YHR110W	-1.4524	10.2017	-8.34276	1.7049e-07	3.90271e-05	7.58628
1388	YMR074C	YMR074C	-1.44968	11.6719	-3.87183	0.00117605	0.00723145	-1.07843
5373	ADE8	YDR408C	-1.44933	11.85	-4.81876	0.000149974	0.00179036	0.939181
6140	DLS1	YJL065C	-1.44889	10.3602	-6.8586	2.42565e-06	0.000134681	4.99833
3594	PRM9	YAR031W	-1.4487	6.60635	-5.78468	1.99285e-05	0.000482928	2.92734
4907	YHL044W	YHL044W	-1.44775	8.59012	-6.52462	4.59265e-06	0.000198427	4.37171
4318	MRP17	YKL003C	-1.44738	11.1728	-7.1593	1.38314e-06	0.000107063	5.54859
2867	SHH4	YLR164W	-1.44226	11.3541	-3.81683	0.00132702	0.00788118	-1.19596
4541	DAL82	YNL314W	-1.44223	8.94716	-7.56737	6.58094e-07	7.90554e-05	6.27415
5434	YNR061C	YNR061C	-1.43955	9.85985	-4.1941	0.00058031	0.00440995	-0.38888
3866	ADD37	YMR184W	-1.43906	11.4287	-4.80529	0.000154363	0.00182274	0.910805
2132	SAM1	YLR180W	-1.43792	12.1234	-5.18875	6.83719e-05	0.0010684	1.71256
2867	SHH4	YLR164W	-1.4359	11.2501	-3.89501	0.0011177	0.0069713	-1.02887
1870	ATG36	YJL185C	-1.43401	7.84649	-5.24176	6.1166e-05	0.00098652	1.82228
2467	MMT2	YPL224C	-1.43341	8.89294	-8.20602	2.15124e-07	4.25295e-05	7.36113
3928	PHS1	YJL097W	-1.43208	9.96138	-4.80415	0.000154743	0.00182392	0.908387
4305	YPL067C	YPL067C	-1.43177	9.1279	-3.89094	0.00112773	0.00700694	-1.03756
5897	BOP3	YNL042W	-1.4302	8.72387	-5.46491	3.84115e-05	0.000732738	2.28072
4548	PSF2	YJL072C	-1.43008	8.39006	-5.11823	7.93261e-05	0.00117352	1.56617
4548	PSF2	YJL072C	-1.42994	8.45221	-5.60603	2.87092e-05	0.000600119	2.56763
4486	ASK1	YKL052C	-1.42873	10.768	-6.86326	2.40441e-06	0.000134681	5.00696
3928	PHS1	YJL097W	-1.42714	9.81137	-4.48252	0.000309621	0.00287131	0.226805
4305	YPL067C	YPL067C	-1.4271	8.89312	-4.01294	0.000862859	0.00581839	-0.776546
4541	DAL82	YNL314W	-1.42598	9.09435	-8.00905	3.01988e-07	5.32478e-05	7.03215
5373	ADE8	YDR408C	-1.42536	12.3203	-4.95198	0.000112846	0.00147685	1.2191
4274	COX4	YGL187C	-1.42074	9.89324	-3.8303	0.00128834	0.00773595	-1.16718
4318	MRP17	YKL003C	-1.42025	10.5387	-5.96731	1.37794e-05	0.000393824	3.29079
3362	DPB3	YBR278W	-1.42006	8.01174	-6.38479	6.0268e-06	0.000232919	4.1046
5562	AVT1	YJR001W	-1.41981	10.1969	-7.51982	7.16769e-07	8.20386e-05	6.19085
5063	MRPL3	YMR024W	-1.41812	11.3259	-7.08917	1.57504e-06	0.000113542	5.42143
300	GEP5	YLR091W	-1.41808	6.82672	-5.59464	2.93888e-05	0.000607366	2.54457
3311	CUP9	YPL177C	-1.41781	10.1595	-6.13266	9.90323e-06	0.000321436	3.616
1978	APT1	YML022W	-1.41632	12.4018	-3.33712	0.00379824	0.017019	-2.21337
4486	ASK1	YKL052C	-1.4142	10.8072	-7.32186	1.02612e-06	9.36285e-05	5.84054
5562	AVT1	YJR001W	-1.4141	10.3169	-7.58317	6.39723e-07	7.90554e-05	6.30175
467	YJR011C	YJR011C	-1.41316	9.54985	-3.7711	0.00146722	0.0084522	-1.29361
709	KEI1	YDR367W	-1.41142	9.22467	-4.88509	0.000130143	0.00162268	1.07873
5663	ARG4	YHR018C	-1.41043	11.1788	-7.28573	1.09619e-06	9.62511e-05	5.77598
3586	RCR1	YBR005W	-1.41007	10.9691	-4.90706	0.00012418	0.00157771	1.12489
2371	AIM19	YIL087C	-1.40752	10.6896	-4.32055	0.000440341	0.00362613	-0.118607
4540	PTA1	YAL043C	-1.40712	9.77953	-7.53087	7.02664e-07	8.13818e-05	6.21024
6019	YRO2	YBR054W	-1.40694	9.2984	-5.75237	2.12825e-05	0.00049766	2.86257
493	MRPL28	YDR462W	-1.40593	10.358	-5.95518	1.41195e-05	0.000394499	3.26678
2542	CLP1	YOR250C	-1.40239	9.04695	-9.71493	1.87557e-08	1.43955e-05	9.70419
308	YOR062C	YOR062C	-1.40198	9.24355	-5.27837	5.66493e-05	0.000938049	1.89787
3726	MCM22	YJR135C	-1.40172	8.65816	-8.4375	1.45321e-07	3.51138e-05	7.74074
4144	SOL1	YNR034W	-1.39979	9.66203	-7.43391	8.3699e-07	8.59925e-05	6.03953
4349	NIS1	YNL078W	-1.3981	9.29067	-7.58843	6.33735e-07	7.90554e-05	6.31092
4781	FIS1	YIL065C	-1.39773	12.7392	-4.48107	0.000310596	0.00287637	0.223719
5148	VFA1	YER128W	-1.39727	7.2431	-5.51279	3.47893e-05	0.000682043	2.37833
3866	ADD37	YMR184W	-1.39574	10.8556	-4.52924	0.000279804	0.00269836	0.326208
249	YHR097C	YHR097C	-1.3954	9.87659	-3.88197	0.00115016	0.00711582	-1.05675
4781	FIS1	YIL065C	-1.39477	12.203	-4.72757	0.000182382	0.00202186	0.746754
4144	SOL1	YNR034W	-1.39443	9.4525	-6.95076	2.03935e-06	0.000128854	5.16838
1850	ORM1	YGR038W	-1.39411	10.4643	-4.58377	0.000248664	0.00248094	0.442085
5063	MRPL3	YMR024W	-1.38927	11.451	-7.14774	1.41303e-06	0.000107538	5.52767
496	TMA10	YLR327C	-1.38628	11.825	-4.4073	0.000364562	0.00318857	0.0665364
4236	LSM2	YBL026W	-1.38318	11.1633	-2.85094	0.0108549	0.0372575	-3.21421
3311	CUP9	YPL177C	-1.38283	10.5185	-6.07909	1.10176e-05	0.000341129	3.51104
2460	ATG12	YBR217W	-1.3816	7.0968	-6.62963	3.75135e-06	0.00017544	4.57047
422	IES5	YER092W	-1.38083	11.3382	-6.17529	9.10018e-06	0.000302906	3.69923
86	COX3	Q0275	-1.37882	7.06425	-4.98772	0.000104586	0.00141121	1.29394
4167	KTR3	YBR205W	-1.37879	9.7188	-7.26287	1.14308e-06	9.62511e-05	5.73504
3112	SWM2	YNR004W	-1.37868	8.25085	-5.91062	1.54446e-05	0.000417228	3.17843
3815	SMT3	YDR510W	-1.37849	11.1225	-4.98303	0.000105633	0.0014224	1.28413
1579	MZM1	YDR493W	-1.37839	9.98693	-3.14988	0.00570806	0.0231516	-2.60381
4231	ASI2	YNL159C	-1.3754	10.0881	-7.2789	1.10998e-06	9.62511e-05	5.76376
3980	EST3	YIL009C-A	-1.37312	11.3957	-6.04989	1.16786e-05	0.000352737	3.45367
3643	YER156C	YER156C	-1.36931	11.429	-5.58464	2.99998e-05	0.000612578	2.52429
2445	SKI6	YGR195W	-1.36917	10.3237	-7.49328	7.51863e-07	8.35875e-05	6.14421
3529	ECM13	YBL043W	-1.36865	7.54953	-4.8311	0.000146065	0.00175655	0.965164
5137	ICE2	YIL090W	-1.36784	8.62113	-6.76567	2.89274e-06	0.0001486	4.82559
1397	COA1	YIL157C	-1.36742	11.0249	-4.50629	0.000294068	0.00278705	0.277393
1003	CIN2	YPL241C	-1.36615	9.70891	-3.81508	0.00133214	0.00789722	-1.19971
4236	LSM2	YBL026W	-1.36567	11.6672	-3.00828	0.0077503	0.0290348	-2.89524
6054	SDH3	YKL141W	-1.36558	10.7907	-5.04793	9.20439e-05	0.00129417	1.41972
1136	SWD2	YKL018W	-1.36462	9.44173	-5.5247	3.39436e-05	0.000669027	2.40258
3396	SOH1	YGL127C	-1.36416	8.32642	-4.60799	0.000235984	0.00239994	0.4935
1600	ERG13	YML126C	-1.36386	10.4342	-5.19924	6.68795e-05	0.00105467	1.7343
4292	PFY1	YOR122C	-1.36322	14.528	-4.6436	0.000218529	0.00226299	0.569008
2467	MMT2	YPL224C	-1.36263	8.14951	-6.75711	2.94022e-06	0.000149612	4.80962
5668	PHO3	YBR092C	-1.3609	9.53338	-4.15478	0.000632418	0.00467403	-0.472994
710	TES1	YJR019C	-1.35911	9.59132	-4.83135	0.000145985	0.00175655	0.965699
1926	LPP1	YDR503C	-1.35897	9.87882	-5.27725	5.67818e-05	0.000939022	1.89556
4894	GWT1	YJL091C	-1.35894	8.31227	-4.56184	0.000260738	0.00257346	0.395512
5231	YDL057W	YDL057W	-1.35674	9.64429	-7.05369	1.68247e-06	0.000117398	5.35683
3586	RCR1	YBR005W	-1.356	11.386	-4.7485	0.000174362	0.00196774	0.790976
3024	MCM16	YPR046W	-1.35509	9.07188	-4.27022	0.000491427	0.00391701	-0.226136
3529	ECM13	YBL043W	-1.35423	7.37149	-5.1368	7.62773e-05	0.0011546	1.60478
308	YOR062C	YOR062C	-1.35374	9.29996	-5.22773	6.29938e-05	0.00100728	1.79327
5054	RCR2	YDR003W	-1.35343	11.5154	-7.46012	7.98227e-07	8.5371e-05	6.08582
2542	CLP1	YOR250C	-1.35311	9.03774	-9.12885	4.68469e-08	2.24451e-05	8.83035
5231	YDL057W	YDL057W	-1.35291	10.1312	-6.97817	1.93724e-06	0.000125134	5.21871
4126	SNA3	YJL151C	-1.35236	12.3634	-4.80966	0.000152924	0.00181231	0.920016
5680	RSC6	YCR052W	-1.35222	9.26377	-6.75593	2.94684e-06	0.000149612	4.80741
493	MRPL28	YDR462W	-1.35218	10.0629	-5.37815	4.59957e-05	0.000821001	2.10315
1349	GSP1	YLR293C	-1.35133	12.5789	-4.34764	0.000415102	0.00346751	-0.060758
1978	APT1	YML022W	-1.3497	12.371	-3.00435	0.00781612	0.0292387	-2.90327
2757	RPA14	YDR156W	-1.34915	10.3026	-3.86393	0.00119662	0.00732685	-1.09531
3980	EST3	YIL009C-A	-1.34884	11.274	-5.66902	2.523e-05	0.000557023	2.69492
3851	RMR1	YGL250W	-1.34711	9.2671	-5.08672	8.47877e-05	0.00122886	1.50059
4134	YPL162C	YPL162C	-1.34532	6.95628	-6.68905	3.34769e-06	0.000164654	4.68224
597	DFM1	YDR411C	-1.34517	10.0454	-4.87779	0.000132187	0.00163953	1.0634
5869	TEN1	YLR010C	-1.34304	8.92073	-4.72814	0.000182158	0.00202109	0.747963
2208	YML007C-A	YML007C-A	-1.34272	8.74066	-3.5749	0.00225712	0.0116269	-1.71132
597	DFM1	YDR411C	-1.34177	10.2574	-4.96302	0.000110226	0.00145129	1.24223
86	COX3	Q0275	-1.34145	7.07159	-4.69298	0.00019647	0.0021239	0.673598
4167	KTR3	YBR205W	-1.34045	10.083	-6.90112	2.23877e-06	0.000131662	5.07694
3265	FUR1	YHR128W	-1.3402	10.8081	-3.66291	0.00186065	0.01011	-1.52422
2975	RPC10	YHR143W-A	-1.33954	11.1502	-3.09186	0.00647188	0.02542	-2.72367
4792	CTR2	YHR175W	-1.33639	9.50765	-5.32772	5.10961e-05	0.000876087	1.99953
2841	USA1	YML029W	-1.33545	8.25625	-6.38678	6.00338e-06	0.000232919	4.10843
4126	SNA3	YJL151C	-1.33477	12.2924	-4.36373	0.000400806	0.00339196	-0.0264027
2757	RPA14	YDR156W	-1.33463	10.3361	-3.54214	0.00242521	0.0122499	-1.7808
4540	PTA1	YAL043C	-1.33426	9.64298	-6.98148	1.92527e-06	0.00012498	5.22479
2138	CBR1	YIL043C	-1.33225	13.7174	-6.91748	2.17092e-06	0.000131216	5.1071
4514	YEL028W	YEL028W	-1.33218	8.83587	-5.33433	5.03959e-05	0.0008675	2.01312
4231	ASI2	YNL159C	-1.33154	9.54264	-6.83589	2.53205e-06	0.000138235	4.95623
5668	PHO3	YBR092C	-1.33121	9.67119	-4.18616	0.00059047	0.00446118	-0.405862
3396	SOH1	YGL127C	-1.32971	8.71893	-4.74895	0.000174194	0.00196774	0.791925
5760	OCA6	YDR067C	-1.32945	9.58003	-8.95583	6.18539e-08	2.4617e-05	8.56375
1397	COA1	YIL157C	-1.32909	11.0397	-4.73895	0.000177975	0.00198481	0.770806
4292	PFY1	YOR122C	-1.32474	14.0028	-4.22185	0.000546167	0.00421181	-0.329538
3730	AIM11	YER093C-A	-1.32419	9.98818	-5.80782	1.90139e-05	0.000470765	2.97362
4304	SSB1	YDL229W	-1.32373	12.7876	-3.97523	0.000937273	0.00617301	-0.857258
6054	SDH3	YKL141W	-1.32331	11.0195	-4.74788	0.000174597	0.00196774	0.789654
802	EMC4	YGL231C	-1.32233	11.9762	-3.64048	0.00195456	0.0104611	-1.57195
5810	RRT8	YOL048C	-1.32183	10.2559	-3.72833	0.00161171	0.00908798	-1.38485
5724	YMR166C	YMR166C	-1.31965	9.08286	-4.70511	0.000191409	0.00208473	0.699258
4063	HOT13	YKL084W	-1.31943	10.0073	-2.82152	0.011556	0.0390002	-3.27322
1579	MZM1	YDR493W	-1.31804	10.1514	-3.30048	0.00411427	0.0180995	-2.29017
710	TES1	YJR019C	-1.31625	9.23796	-4.69218	0.00019681	0.0021258	0.671903
3234	MLS1	YNL117W	-1.31615	7.55559	-4.96032	0.000110861	0.00145671	1.23657
5554	SSB2	YNL209W	-1.31472	12.4476	-4.1592	0.000626339	0.00464873	-0.463548
893	ERV29	YGR284C	-1.31451	10.1371	-3.81137	0.00134304	0.00792393	-1.20763
249	YHR097C	YHR097C	-1.31428	9.92607	-3.73509	0.00158794	0.00898891	-1.37042
76	IMP2	YMR035W	-1.31325	8.53663	-3.80452	0.00136338	0.00801449	-1.22225
5480	STE14	YDR410C	-1.31258	11.0896	-4.23831	0.000526876	0.00410302	-0.294338
3299	ECM19	YLR390W	-1.31073	9.66373	-4.01643	0.00085629	0.00580409	-0.769087
755	YLR050C	YLR050C	-1.3102	9.29666	-4.00707	0.00087404	0.00586381	-0.789111
3242	YBR220C	YBR220C	-1.30917	8.43269	-5.98025	1.34261e-05	0.000387426	3.31637
6012	PPT2	YPL148C	-1.30855	7.21343	-5.61077	2.84307e-05	0.000598328	2.57723
1850	ORM1	YGR038W	-1.30737	10.4704	-4.42491	0.000350871	0.00310705	0.104084
2891	HPT1	YDR399W	-1.30614	11.8397	-4.54229	0.000272008	0.00265061	0.353955
5054	RCR2	YDR003W	-1.30586	12.1185	-6.47507	5.05537e-06	0.000211708	4.27738
2688	SLM4	YBR077C	-1.30545	8.33505	-5.05184	9.12834e-05	0.00128903	1.42789
1983	MSI1	YBR195C	-1.30537	9.53011	-8.47935	1.35469e-07	3.4032e-05	7.80857
1471	YKR045C	YKR045C	-1.30512	8.35635	-4.11951	0.000683169	0.00495222	-0.548466
3730	AIM11	YER093C-A	-1.30509	10.1133	-5.60796	2.85953e-05	0.000598895	2.57154
3099	FAU1	YER183C	-1.30486	9.93479	-4.21776	0.000551074	0.00423963	-0.338293
5845	CIA2	YHR122W	-1.3041	9.88632	-4.94249	0.000115149	0.00149685	1.19921
1349	GSP1	YLR293C	-1.30331	13.1336	-4.38115	0.000385894	0.00330713	0.0107701
4782	SPI1	YER150W	-1.30231	10.5881	-5.40997	4.305e-05	0.000790038	2.16837
4463	A_06_P2820	A_06_P2820	-1.30156	6.42596	-5.87279	1.66699e-05	0.000433097	3.10323
496	TMA10	YLR327C	-1.3012	11.531	-4.09411	0.000722256	0.0051413	-0.602843
4710	SMF3	YLR034C	-1.30049	11.8891	-4.67931	0.000202339	0.00216124	0.644664
3373	CWC23	YGL128C	-1.29967	7.54805	-7.78066	4.50333e-07	6.75308e-05	6.6437
2891	HPT1	YDR399W	-1.29942	11.8398	-4.60808	0.000235938	0.00239994	0.493691
2761	PFS2	YNL317W	-1.29912	8.67541	-7.13992	1.4336e-06	0.000107795	5.51352
4198	GPI11	YDR302W	-1.29876	9.83581	-3.74124	0.00156664	0.00890416	-1.35731
3643	YER156C	YER156C	-1.2982	11.5358	-5.36784	4.69941e-05	0.000831993	2.08199
3277	DAL3	YIR032C	-1.29806	9.77704	-3.66216	0.00186373	0.0101198	-1.52582
1753	AAH1	YNL141W	-1.29788	10.3082	-2.99462	0.00798147	0.0296195	-2.92315
528	YLL056C	YLL056C	-1.29738	8.21975	-6.14845	9.59767e-06	0.000317039	3.64685
709	KEI1	YDR367W	-1.2953	9.07439	-4.30739	0.000453148	0.00368492	-0.146699
3002	FMN1	YDR236C	-1.29522	10.5349	-4.30815	0.000452404	0.00368492	-0.145088
5421	YFH7	YFR007W	-1.29466	8.09074	-6.65431	3.57791e-06	0.000170382	4.61695
3024	MCM16	YPR046W	-1.29182	9.32153	-3.89343	0.00112157	0.00697719	-1.03224
1926	LPP1	YDR503C	-1.29171	10.2877	-5.32078	5.18412e-05	0.000884873	1.98526
250	CKS1	YBR135W	-1.29095	9.61041	-5.29366	5.4865e-05	0.000918971	1.9294
3351	YBR197C	YBR197C	-1.29045	7.54671	-5.35256	4.85148e-05	0.000848659	2.05061
5567	DDI2	YFL061W	-1.29032	6.78047	-5.27202	5.74075e-05	0.000945775	1.88477
1003	CIN2	YPL241C	-1.28987	8.99172	-3.44163	0.00302254	0.014346	-1.99341
2959	CAT5	YOR125C	-1.28965	10.8929	-5.66574	2.54002e-05	0.000559833	2.6883
3726	MCM22	YJR135C	-1.2896	8.78684	-6.99264	1.88548e-06	0.000123782	5.24524
2138	CBR1	YIL043C	-1.28952	14.1893	-6.93943	2.08319e-06	0.000130055	5.14754
3299	ECM19	YLR390W	-1.28931	9.41209	-3.65241	0.00190406	0.0102704	-1.54657
4117	RSM26	YJR101W	-1.28764	8.81218	-4.22669	0.000540416	0.00417734	-0.319176
1838	TOM20	YGR082W	-1.28641	9.64455	-4.74467	0.000175805	0.0019724	0.782874
3124	POM33	YLL023C	-1.28484	11.2839	-4.45863	0.00032609	0.0029609	0.175946
4107	FLX1	YIL134W	-1.28373	9.95229	-4.69061	0.000197478	0.0021295	0.668569
5663	ARG4	YHR018C	-1.28372	11.5591	-6.8095	2.66182e-06	0.000141185	4.90721
3234	MLS1	YNL117W	-1.28322	7.47233	-5.73152	2.22059e-05	0.00051101	2.82073
1553	MRPL4	YLR439W	-1.28318	8.84675	-6.05364	1.15915e-05	0.000351734	3.46104
2761	PFS2	YNL317W	-1.28289	8.87399	-6.9495	2.0442e-06	0.000128854	5.16605
2975	RPC10	YHR143W-A	-1.28195	10.5432	-2.80843	0.0118818	0.0397319	-3.2994
2732	EUG1	YDR518W	-1.28177	9.99059	-5.17602	7.0228e-05	0.00108699	1.68617
4701	YDR476C	YDR476C	-1.28066	12.0501	-5.11555	7.97774e-05	0.00117794	1.56059
875	SCP1	YOR367W	-1.28005	10.4217	-7.26364	1.14146e-06	9.62511e-05	5.73642
5724	YMR166C	YMR166C	-1.27996	9.01853	-4.63926	0.000220586	0.00228067	0.559803
657	UIP3	YAR027W	-1.27848	10.8327	-5.85847	1.71597e-05	0.000439881	3.07471
2445	SKI6	YGR195W	-1.27693	10.1517	-6.39655	5.88997e-06	0.000232919	4.12718
4304	SSB1	YDL229W	-1.27559	12.6054	-3.77333	0.00146004	0.0084332	-1.28884
5680	RSC6	YCR052W	-1.27533	9.34506	-6.27693	7.44562e-06	0.000265129	3.89668
3214	CSM2	YIL132C	-1.27492	7.72985	-6.86004	2.41909e-06	0.000134681	5.00099
5200	THI5	YFL058W	-1.27491	8.31481	-3.55797	0.00234248	0.0119384	-1.74724
3166	TVP38	YKR088C	-1.27409	9.71929	-5.53914	3.29475e-05	0.000656334	2.43193
553	TRS31	YDR472W	-1.27224	9.47316	-7.8002	4.35082e-07	6.74943e-05	6.67723
4056	CDC123	YLR215C	-1.27167	8.36528	-6.08242	1.09448e-05	0.000340017	3.51756
5957	ARO2	YGL148W	-1.27108	12.2296	-6.50479	4.77227e-06	0.000204159	4.33402
2931	SHU2	YDR078C	-1.27037	8.60753	-5.65427	2.60039e-05	0.00056739	2.66515
4710	SMF3	YLR034C	-1.26895	12.5361	-4.22815	0.000538699	0.00417148	-0.316062
3714	SBH1	YER087C-B	-1.26839	11.8327	-4.88069	0.00013137	0.00163249	1.0695
5957	ARO2	YGL148W	-1.26799	12.5217	-6.75269	2.96503e-06	0.000149786	4.80137
5227	SED1	YDR077W	-1.26709	14.227	-3.60057	0.00213348	0.011151	-1.6568
1553	MRPL4	YLR439W	-1.26583	8.72377	-5.35442	4.83267e-05	0.000848659	2.05444
5810	RRT8	YOL048C	-1.26513	10.5367	-3.62214	0.00203486	0.0107397	-1.61096
2929	YIA6	YIL006W	-1.2634	6.82936	-7.00194	1.85299e-06	0.000123356	5.26227
528	YLL056C	YLL056C	-1.26322	8.32319	-5.90622	1.5582e-05	0.000420071	3.1697
5672	YPR071W	YPR071W	-1.26307	8.35893	-4.87857	0.000131968	0.00163836	1.06503
2830	PEX11	YOL147C	-1.26294	10.0427	-3.95635	0.000976913	0.00634278	-0.897655
2208	YML007C-A	YML007C-A	-1.25992	8.65075	-3.16364	0.00554026	0.0226688	-2.5753
680	ASR1	YPR093C	-1.25968	9.53512	-8.14187	2.40119e-07	4.54068e-05	7.25459
802	EMC4	YGL231C	-1.25902	11.9332	-3.83245	0.00128228	0.0077112	-1.1626
2959	CAT5	YOR125C	-1.25893	10.6637	-5.14996	7.41907e-05	0.00113516	1.6321
2929	YIA6	YIL006W	-1.25856	6.81891	-5.02668	9.62842e-05	0.00133367	1.37537
1517	COX8	YLR395C	-1.25802	9.79169	-2.99049	0.0080525	0.0297899	-2.93157
3166	TVP38	YKR088C	-1.25629	9.96968	-5.89586	1.59112e-05	0.000422829	3.14911
1863	DUG3	YNL191W	-1.25585	9.29129	-5.52884	3.36548e-05	0.000665345	2.411
4349	NIS1	YNL078W	-1.25577	9.66057	-5.39755	4.41763e-05	0.000801685	2.14292
2556	RPL23A	YBL087C	-1.25422	12.9206	-2.82747	0.0114108	0.0386522	-3.26131
2371	AIM19	YIL087C	-1.25272	11.1794	-4.15464	0.000632613	0.00467403	-0.473296
3815	SMT3	YDR510W	-1.25258	11.0081	-4.35825	0.000405618	0.00341893	-0.0381031
2749	Q0297	Q0297	-1.25257	7.34182	-3.02453	0.00748388	0.0282715	-2.86199
16	CTK3	YML112W	-1.25149	9.45471	-6.96036	2.00299e-06	0.000128112	5.18601
1041	MNP1	YGL068W	-1.25046	12.2064	-4.5013	0.000297261	0.00280453	0.266792
5554	SSB2	YNL209W	-1.25014	12.2811	-4.0792	0.000746219	0.00526591	-0.634733
3714	SBH1	YER087C-B	-1.25012	11.899	-4.65308	0.000214107	0.00223672	0.589101
4701	YDR476C	YDR476C	-1.24749	11.7824	-5.04543	9.25328e-05	0.00129735	1.41451
1753	AAH1	YNL141W	-1.24558	10.222	-2.88542	0.0100854	0.0352988	-3.14479
979	YGL199C	YGL199C	-1.24501	7.74901	-3.59358	0.00216645	0.0112831	-1.67164
595	YOR390W	YOR390W	-1.24493	7.48552	-4.7803	0.00016286	0.00188853	0.858097
2460	ATG12	YBR217W	-1.24411	7.32291	-6.46816	5.12366e-06	0.000212909	4.26419
875	SCP1	YOR367W	-1.24295	10.4005	-6.64955	3.61067e-06	0.000171316	4.608
5480	STE14	YDR410C	-1.24114	11.0373	-3.97294	0.000941998	0.00619828	-0.862162
4422	YDR090C	YDR090C	-1.23873	8.67096	-7.35651	9.63301e-07	9.08404e-05	5.90226
3242	YBR220C	YBR220C	-1.2379	8.51948	-5.55421	3.19392e-05	0.000641093	2.46256
5227	SED1	YDR077W	-1.23749	14.4172	-3.38718	0.00340482	0.0157094	-2.10817
1684	DSD1	YGL196W	-1.23706	9.6988	-6.64752	3.62475e-06	0.000171361	4.60418
3297	MST27	YGL051W	-1.23698	6.67021	-5.5606	3.15217e-05	0.000633737	2.47553
755	YLR050C	YLR050C	-1.23695	9.21107	-3.93409	0.00102581	0.00659026	-0.945273
4107	FLX1	YIL134W	-1.2361	9.95719	-4.55997	0.000261794	0.00258041	0.391543
3124	POM33	YLL023C	-1.23365	11.2005	-4.40863	0.000363509	0.00318326	0.0693746
4792	CTR2	YHR175W	-1.23361	9.44679	-5.03002	9.56055e-05	0.00132709	1.38234
4124	MRPL23	YOR150W	-1.23331	9.88593	-4.85428	0.000138997	0.00170232	1.01397
979	YGL199C	YGL199C	-1.23278	7.85205	-2.98159	0.00820813	0.0302456	-2.94974
4817	IRC7	YFR055W	-1.23205	9.18602	-3.62332	0.00202962	0.0107217	-1.60846
5779	ALG3	YBL082C	-1.23196	9.46232	-4.46797	0.00031955	0.00292185	0.195827
4431	MED8	YBR193C	-1.2316	9.15619	-7.57355	6.50846e-07	7.90554e-05	6.28495
4124	MRPL23	YOR150W	-1.2301	9.93802	-4.92323	0.000119973	0.0015438	1.15882
2269	YNL320W	YNL320W	-1.22874	9.33495	-5.40615	4.33937e-05	0.000792854	2.16054
893	ERV29	YGR284C	-1.22823	10.16	-3.84083	0.00125888	0.00762931	-1.14468
2571	ARG7	YMR062C	-1.22737	10.8201	-4.89884	0.000126379	0.00159799	1.10762
2830	PEX11	YOL147C	-1.22697	10.3763	-3.83601	0.00127228	0.00767841	-1.15498
4584	YFH1	YDL120W	-1.22677	10.7385	-6.11659	1.02248e-05	0.000328603	3.58455
5808	CTS1	YLR286C	-1.22653	12.2102	-6.21348	8.43792e-06	0.000288215	3.77359
5845	CIA2	YHR122W	-1.22622	9.05928	-4.50932	0.000292143	0.00277632	0.28384
4249	PML1	YLR016C	-1.226	11.0772	-4.6615	0.000210257	0.00221423	0.606936
5904	IMD2	YHR216W	-1.22586	8.57959	-6.98929	1.89734e-06	0.000123782	5.2391
16	CTK3	YML112W	-1.22576	9.46759	-6.6598	3.54044e-06	0.000169629	4.62728
5125	MET16	YPR167C	-1.22547	10.1445	-6.31416	6.92041e-06	0.000254359	3.96863
3571	CAF20	YOR276W	-1.2245	11.8341	-3.5053	0.00262918	0.0129896	-1.85884
6130	DCC1	YCL016C	-1.2235	8.91972	-6.23149	8.14314e-06	0.000283338	3.80858
3351	YBR197C	YBR197C	-1.22324	7.53781	-5.07748	8.64619e-05	0.00124655	1.48134
2571	ARG7	YMR062C	-1.22295	10.5496	-4.78814	0.000160142	0.00186618	0.874647
4617	YHR180W	YHR180W	-1.22174	8.55373	-4.97209	0.00010812	0.00143743	1.26123
2556	RPL23A	YBL087C	-1.2213	12.9563	-2.78823	0.0124019	0.0409163	-3.33971
1758	YDR249C	YDR249C	-1.22075	8.42702	-5.24182	6.11588e-05	0.00098652	1.8224
5329	PSR2	YLR019W	-1.22058	8.98011	-6.47002	5.10516e-06	0.000212818	4.26775
4562	RPA12	YJR063W	-1.21973	10.359	-2.95222	0.00874217	0.0318269	-3.00952
1107	YAR073W	YAR073W	-1.21956	8.2536	-5.63495	2.70541e-05	0.000580612	2.62614
6210	GDA1	YEL042W	-1.21947	10.4964	-4.58045	0.000250456	0.00248892	0.435029
4972	FSH2	YMR222C	-1.21934	11.3508	-3.99039	0.000906617	0.00603856	-0.824818
6012	PPT2	YPL148C	-1.21918	7.17417	-4.98156	0.000105965	0.00142392	1.28104
787	PHO88	YBR106W	-1.21901	12.7493	-4.69652	0.000194979	0.00210953	0.681088
2320	DSE2	YHR143W	-1.21875	11.176	-5.16165	7.23859e-05	0.00111117	1.65636
300	GEP5	YLR091W	-1.21848	6.69453	-4.98991	0.000104101	0.00140612	1.29852
5635	PFA4	YOL003C	-1.21848	7.67815	-5.83544	1.79783e-05	0.000454346	3.0288
2518	EOS1	YNL080C	-1.21762	9.35126	-4.92324	0.000119971	0.0015438	1.15884
5672	YPR071W	YPR071W	-1.21572	8.0611	-4.61383	0.000233029	0.00238476	0.50588
2732	EUG1	YDR518W	-1.21557	9.99181	-5.14416	7.51038e-05	0.00114214	1.62005
4513	MRPL16	YBL038W	-1.21522	11.0774	-7.39199	9.03107e-07	8.92707e-05	5.96529
5571	NHP6B	YBR089C-A	-1.21437	12.7477	-3.69373	0.00173894	0.00962211	-1.4586
680	ASR1	YPR093C	-1.21297	9.70434	-8.12368	2.47745e-07	4.61797e-05	7.22427
970	RER2	YBR002C	-1.21107	9.22414	-6.79051	2.7594e-06	0.00014518	4.87189
6038	YNL122C	YNL122C	-1.21088	10.3262	-3.9718	0.000944344	0.00620995	-0.864589
657	UIP3	YAR027W	-1.21061	11.0702	-5.342	4.95953e-05	0.000862077	2.0289
3641	PIB1	YDR313C	-1.21056	8.06692	-5.78525	1.99057e-05	0.000482928	2.92847
5437	FMP21	YBR269C	-1.20993	12.0499	-3.72434	0.00162588	0.00915206	-1.39335
3002	FMN1	YDR236C	-1.20961	9.96715	-3.70962	0.0016793	0.00936789	-1.42473
408	YPT53	YNL093W	-1.20947	6.27411	-4.83761	0.000144042	0.00174024	0.978887
6210	GDA1	YEL042W	-1.20837	10.292	-4.47131	0.000317239	0.00290683	0.20295
4198	GPI11	YDR302W	-1.20784	9.79068	-3.66999	0.00183198	0.00999319	-1.50916
3958	GOS1	YHL031C	-1.20704	10.4711	-6.0414	1.18786e-05	0.000357125	3.43695
2322	YJR111C	YJR111C	-1.20703	9.55224	-7.75464	4.71511e-07	6.75308e-05	6.59898
4249	PML1	YLR016C	-1.20686	11.0786	-4.91629	0.00012176	0.0015591	1.14426
6038	YNL122C	YNL122C	-1.20647	10.4048	-3.92153	0.00105448	0.00673136	-0.97214
4461	EEB1	YPL095C	-1.2062	10.3787	-6.57223	4.18929e-06	0.000187592	4.46202
3214	CSM2	YIL132C	-1.20547	7.89801	-6.07064	1.12049e-05	0.000343195	3.49444
5037	PFA5	YDR459C	-1.20293	8.82596	-5.96654	1.38009e-05	0.000393824	3.28925
4431	MED8	YBR193C	-1.20091	9.16657	-7.57683	6.47033e-07	7.90554e-05	6.29068
4782	SPI1	YER150W	-1.20013	10.6931	-5.14731	7.46067e-05	0.00113723	1.62659
787	PHO88	YBR106W	-1.20001	12.4436	-4.34845	0.000414369	0.00346618	-0.0590255
2717	UGA4	YDL210W	-1.19727	7.49912	-3.89832	0.00110961	0.00693802	-1.02179
1983	MSI1	YBR195C	-1.19713	9.68497	-7.1571	1.3888e-06	0.000107063	5.5446
4584	YFH1	YDL120W	-1.19492	10.7547	-5.72325	2.25837e-05	0.000516969	2.8041
3786	PNO1	YOR145C	-1.19473	8.6126	-3.6439	0.00193995	0.0104194	-1.56468
838	RPL8B	YLL045C	-1.19297	14.2966	-5.03404	9.47925e-05	0.00132001	1.39075
5760	OCA6	YDR067C	-1.19222	9.24151	-6.8756	2.34909e-06	0.000134681	5.02978
4056	CDC123	YLR215C	-1.19192	8.97074	-6.41858	5.64236e-06	0.000225142	4.1694
5571	NHP6B	YBR089C-A	-1.19179	13.0094	-3.67586	0.00180853	0.00989004	-1.49666
4817	IRC7	YFR055W	-1.19118	9.24127	-3.54164	0.00242788	0.0122549	-1.78187
4081	YCL002C	YCL002C	-1.19117	9.08999	-3.19064	0.00522497	0.0216981	-2.51926
4922	KTI12	YKL110C	-1.19025	8.16086	-4.40227	0.000368572	0.00321251	0.0558085
6275	THG1	YGR024C	-1.18977	10.0515	-5.81282	1.88218e-05	0.000468678	2.98363
4972	FSH2	YMR222C	-1.18919	11.9272	-4.15583	0.000630967	0.00466715	-0.470748
3958	GOS1	YHL031C	-1.18889	10.0928	-6.1284	9.98757e-06	0.000323369	3.60765
898	MRPL38	YKL170W	-1.18781	10.1331	-6.60316	3.94703e-06	0.000180705	4.52053
5608	NIT1	YIL164C	-1.18689	11.2899	-5.89759	1.58557e-05	0.000422829	3.15255
4633	PEX10	YDR265W	-1.18593	10.6275	-6.82218	2.59861e-06	0.000139534	4.93078
5437	FMP21	YBR269C	-1.18465	12.0989	-3.83216	0.00128307	0.00771144	-1.1632
4284	MET28	YIR017C	-1.18395	11.0317	-2.93294	0.00911105	0.0327857	-3.04868
1469	YGR137W	YGR137W	-1.18312	12.1385	-7.4351	8.35189e-07	8.59925e-05	6.04163
5677	AUR1	YKL004W	-1.18228	9.37697	-4.05673	0.000783889	0.00544342	-0.682837
5096	VHR2	YER064C	-1.18151	9.53674	-5.99418	1.30563e-05	0.000384556	3.34387
5329	PSR2	YLR019W	-1.18005	9.09006	-5.91606	1.52761e-05	0.000414391	3.18924
2743	RPL1A	YPL220W	-1.17879	14.5209	-4.49188	0.000303401	0.0028358	0.246724
5094	TIR4	YOR009W	-1.17867	7.58199	-4.88302	0.000130717	0.00162593	1.0744
2841	USA1	YML029W	-1.17844	8.24269	-6.08767	1.08307e-05	0.00033742	3.52788
6275	THG1	YGR024C	-1.17801	10.2487	-5.77073	2.05017e-05	0.000490836	2.8994
3265	FUR1	YHR128W	-1.17752	10.3851	-3.06343	0.00688178	0.0265976	-2.78218
2269	YNL320W	YNL320W	-1.17707	9.59469	-5.1714	7.09147e-05	0.00109407	1.67659
1235	RMI1	YPL024W	-1.17671	10.1862	-4.66361	0.000209302	0.00220952	0.611409
3999	STP22	YCL008C	-1.17625	7.2152	-5.18108	6.94838e-05	0.0010806	1.69667
5635	PFA4	YOL003C	-1.17604	7.50221	-4.74928	0.000174071	0.00196774	0.792617
4514	YEL028W	YEL028W	-1.17467	8.25305	-5.16631	7.16785e-05	0.0011029	1.66603
5146	SEC14	YMR079W	-1.17416	9.44906	-4.00057	0.000886588	0.0059233	-0.803021
250	CKS1	YBR135W	-1.17361	9.62991	-4.7528	0.00017276	0.00196329	0.800053
2834	YBR062C	YBR062C	-1.17211	9.41691	-5.98666	1.32545e-05	0.000387426	3.32903
2835	YDL119C	YDL119C	-1.17172	9.12325	-5.17125	7.09366e-05	0.00109407	1.67628
5637	CST26	YBR042C	-1.17129	8.34186	-4.19333	0.000581295	0.00441059	-0.39054
5778	YMR194C-A	YMR194C-A	-1.17114	6.91805	-3.92615	0.00104385	0.00667328	-0.96226
6189	ICP55	YER078C	-1.1707	8.87003	-6.86705	2.38729e-06	0.000134681	5.01396
4894	GWT1	YJL091C	-1.16914	8.13331	-4.66643	0.000208033	0.00220326	0.617385
3564	ATG5	YPL149W	-1.16821	10.6885	-5.58667	2.98748e-05	0.000612258	2.52841
1393	MRPL20	YKR085C	-1.16735	11.1414	-4.58515	0.000247925	0.00247698	0.445006
750	YFR018C	YFR018C	-1.16574	8.71802	-3.13072	0.00594998	0.0238805	-2.64345
5645	UBC5	YDR059C	-1.16533	9.35572	-3.24072	0.00468617	0.0200525	-2.41504
2010	FIP1	YJR093C	-1.16523	8.00824	-5.86007	1.71043e-05	0.000439324	3.07789
3277	DAL3	YIR032C	-1.16463	9.67926	-3.14064	0.00582347	0.0234665	-2.62293
775	CPT1	YNL130C	-1.16457	10.5783	-3.89461	0.00111868	0.0069718	-1.02972
838	RPL8B	YLL045C	-1.16451	14.0034	-4.81205	0.000152144	0.00180876	0.92505
4410	IST2	YBR086C	-1.16364	9.01071	-7.2088	1.26246e-06	0.000102314	5.6379
4284	MET28	YIR017C	-1.1631	11.2208	-2.86767	0.0104747	0.03633	-3.18057
4519	NIP7	YPL211W	-1.16281	12.1282	-3.24433	0.00464952	0.0199365	-2.40751
2965	YBR285W	YBR285W	-1.16272	7.17351	-3.01581	0.00762566	0.0286415	-2.87983
1393	MRPL20	YKR085C	-1.16257	11.2854	-4.25232	0.000511007	0.00401663	-0.264395
581	AVT2	YEL064C	-1.1607	7.64052	-4.64505	0.000217844	0.00225948	0.572094
5778	YMR194C-A	YMR194C-A	-1.16052	6.96848	-3.92944	0.00103633	0.00663229	-0.955211
1684	DSD1	YGL196W	-1.15992	9.58183	-6.86871	2.3798e-06	0.000134681	5.01704
4457	HAC1	YFL031W	-1.15748	11.4495	-4.11014	0.000697342	0.00500766	-0.568537
5943	NSG2	YNL156C	-1.15744	11.8922	-5.7532	2.12462e-05	0.00049766	2.86425
3321	CDC36	YDL165W	-1.15612	11.4254	-5.49988	3.57296e-05	0.00069477	2.35204
2102	YDR306C	YDR306C	-1.15561	8.47695	-6.38421	6.03362e-06	0.000232919	4.10349
5869	TEN1	YLR010C	-1.15523	8.65827	-4.21635	0.00055277	0.00425017	-0.341299
5645	UBC5	YDR059C	-1.15457	9.33943	-3.08978	0.00650107	0.0254962	-2.72796
5779	ALG3	YBL082C	-1.15378	9.34676	-4.04156	0.000810384	0.00558579	-0.715297
2237	SYM1	YLR251W	-1.15229	11.1185	-3.01528	0.00763448	0.0286579	-2.88093
1517	COX8	YLR395C	-1.15076	10.2905	-2.9379	0.00901466	0.0325556	-3.03861
5393	RKM5	YLR137W	-1.15028	9.52461	-4.42595	0.000350077	0.00310705	0.106304
4484	YEL068C	NM_001270743	-1.14849	7.73334	-4.00312	0.000881646	0.0059054	-0.797566
670	HUA2	YOR284W	-1.14829	7.4465	-7.1592	1.38341e-06	0.000107063	5.5484
5125	MET16	YPR167C	-1.14822	10.2522	-5.80055	1.92963e-05	0.000473267	2.9591
4457	HAC1	YFL031W	-1.14804	10.98	-3.84985	0.00123419	0.00750443	-1.1254
5808	CTS1	YLR286C	-1.14788	11.9425	-6.35862	6.34308e-06	0.00024033	4.0543
1235	RMI1	YPL024W	-1.1477	10.1556	-4.71257	0.00018836	0.00206358	0.715043
598	RPB8	YOR224C	-1.1472	11.9644	-4.12152	0.000680178	0.00493877	-0.544178
2317	VPS28	YPL065W	-1.14699	8.70468	-4.61683	0.000231523	0.00237307	0.512251
2102	YDR306C	YDR306C	-1.14666	8.81132	-5.51173	3.48653e-05	0.000682043	2.37618
4008	COX15	YER141W	-1.1465	9.72106	-5.94644	1.43698e-05	0.000398929	3.24947
775	CPT1	YNL130C	-1.14568	10.7334	-3.82582	0.00130106	0.0077837	-1.17674
4410	IST2	YBR086C	-1.14551	8.92101	-6.60612	3.92468e-06	0.000180705	4.52611
4461	EEB1	YPL095C	-1.14523	10.0691	-5.76257	2.08452e-05	0.000492785	2.88303
565	RPL18A	YOL120C	-1.14422	12.961	-3.48207	0.00276647	0.0134992	-1.90799
6256	APS3	YJL024C	-1.14405	8.66681	-4.84394	0.000142105	0.00172804	0.992208
595	YOR390W	YOR390W	-1.14388	7.86055	-3.7012	0.00171065	0.00951835	-1.44268
829	MRF1	YGL143C	-1.14217	8.73377	-7.48914	7.57494e-07	8.35875e-05	6.13693
3571	CAF20	YOR276W	-1.14112	12.3249	-3.3919	0.00336984	0.0155755	-2.09822
2688	SLM4	YBR077C	-1.14092	8.58443	-4.50244	0.000296531	0.00279967	0.269205
2320	DSE2	YHR143W	-1.1405	11.1198	-5.26677	5.80424e-05	0.000951428	1.87393
5016	RPC25	YKL144C	-1.13987	10.5398	-3.7199	0.00164183	0.00922195	-1.40283
5314	RPL1B	YGL135W	-1.13913	14.8826	-4.67916	0.000202405	0.00216124	0.644344
805	SHE2	YKL130C	-1.13884	9.78471	-6.27008	7.54681e-06	0.000266858	3.8834
5037	PFA5	YDR459C	-1.13855	8.55256	-5.59609	2.93012e-05	0.000607366	2.54751
4117	RSM26	YJR101W	-1.13727	9.33701	-4.31898	0.000441843	0.00362872	-0.121944
829	MRF1	YGL143C	-1.13644	8.57474	-7.04429	1.71218e-06	0.000118204	5.33968
4870	CAT2	YML042W	-1.13631	7.89254	-6.38092	6.07249e-06	0.000233363	4.09717
3099	FAU1	YER183C	-1.13544	10.2195	-3.89995	0.00110564	0.00692576	-1.0183
6262	PTC7	YHR076W	-1.13537	9.26924	-6.21472	8.41723e-06	0.000288215	3.776
2940	POC4	YPL144W	-1.13519	11.1563	-3.78098	0.00143572	0.0083222	-1.27252
2322	YJR111C	YJR111C	-1.13425	9.8688	-7.19371	1.29804e-06	0.000103502	5.61071
1717	HNT1	YDL125C	-1.13366	12.6504	-3.82464	0.00130446	0.00778974	-1.17928
3932	RPS7A	YOR096W	-1.132	14.1751	-4.13357	0.000662476	0.00484947	-0.518398
3932	RPS7A	YOR096W	-1.13187	14.1967	-4.06835	0.000764187	0.00534644	-0.657975
3437	YNL165W	YNL165W	-1.13152	8.87186	-6.19524	8.74786e-06	0.000294491	3.73809
4519	NIP7	YPL211W	-1.13131	11.6859	-2.9154	0.00945951	0.0336407	-3.08421
275	AIM17	YHL021C	-1.13099	11.0146	-3.25017	0.0045908	0.0197172	-2.39533
5606	EMP47	YFL048C	-1.13031	9.01047	-5.06274	8.92002e-05	0.00126923	1.45063
3564	ATG5	YPL149W	-1.12925	10.8333	-5.83915	1.78437e-05	0.000452967	3.0362
1469	YGR137W	YGR137W	-1.12894	12.2229	-6.89842	2.2502e-06	0.000131662	5.07194
2178	BER1	YLR412W	-1.12871	7.79754	-5.87683	1.65344e-05	0.000431481	3.11127
6262	PTC7	YHR076W	-1.12844	9.20658	-6.30903	6.99044e-06	0.000256211	3.95873
553	TRS31	YDR472W	-1.12838	9.12636	-5.89171	1.6045e-05	0.000424654	3.14087
2600	ATP3	YBR039W	-1.12811	10.4181	-3.37385	0.00350547	0.0160602	-2.13621
5546	PET494	YNR045W	-1.12795	8.10561	-5.9255	1.49883e-05	0.000409994	3.20797
5445	ROT1	YMR200W	-1.12757	10.6369	-5.95915	1.40074e-05	0.000393824	3.27463
5158	ACM1	YPL267W	-1.12693	9.52043	-4.59274	0.000243888	0.00245734	0.461135
2676	SRL1	YOR247W	-1.12645	8.02667	-3.61929	0.00204761	0.0107905	-1.61701
4617	YHR180W	YHR180W	-1.12635	8.12183	-4.3726	0.000393143	0.00334403	-0.00747854
598	RPB8	YOR224C	-1.12539	12.0788	-4.13082	0.000666475	0.0048674	-0.524282
3609	XKS1	YGR194C	-1.12513	9.55632	-3.33659	0.00380262	0.0170211	-2.21448
1041	MNP1	YGL068W	-1.12356	12.2436	-3.83239	0.00128244	0.0077112	-1.16272
3998	YNR040W	YNR040W	-1.12335	10.3157	-3.98691	0.000913564	0.00607243	-0.832265
6189	ICP55	YER078C	-1.12193	8.64714	-5.62524	2.75987e-05	0.000588074	2.6065
5160	PEX15	YOL044W	-1.12076	10.5988	-5.05949	8.98169e-05	0.00127384	1.44384
445	VMA16	YHR026W	-1.11997	13.1611	-4.06713	0.000766216	0.00535542	-0.660565
2237	SYM1	YLR251W	-1.11984	11.0305	-2.89451	0.00989147	0.0348539	-3.12644
6264	PKR1	YMR123W	-1.11863	9.94265	-3.27367	0.00436173	0.0189139	-2.34623
4264	NAT2	YGR147C	-1.11847	10.3861	-5.56893	3.09856e-05	0.000627794	2.49243
1551	KEG1	YFR042W	-1.11766	10.258	-3.73273	0.00159622	0.00902144	-1.37547
3609	XKS1	YGR194C	-1.11639	9.50941	-3.28301	0.0042739	0.0186196	-2.32671
13	SCO1	YBR037C	-1.11596	9.87277	-3.81244	0.00133988	0.0079215	-1.20534
1863	DUG3	YNL191W	-1.11462	8.99146	-5.00415	0.000100999	0.00137585	1.3283
6130	DCC1	YCL016C	-1.11429	8.69774	-5.80099	1.92791e-05	0.000473267	2.95998
4331	TVP23	YDR084C	-1.11336	10.8422	-4.28108	0.000479916	0.00385368	-0.202922
5137	ICE2	YIL090W	-1.11303	8.61457	-5.96008	1.39811e-05	0.000393824	3.27647
6143	MSA2	YKR077W	-1.11276	7.13577	-5.05486	9.07015e-05	0.00128359	1.43419
5160	PEX15	YOL044W	-1.11253	11.1364	-5.2042	6.61859e-05	0.0010506	1.74457
5608	NIT1	YIL164C	-1.11224	11.0628	-5.70464	2.34581e-05	0.00053017	2.76667
1996	YCR018C-A	YCR018C-A	-1.11176	7.19539	-3.36154	0.00360101	0.016343	-2.16209
2983	UBC4	YBR082C	-1.11075	13.1456	-4.84148	0.000142856	0.00173231	0.987023
670	HUA2	YOR284W	-1.11061	7.8975	-5.88407	1.62942e-05	0.000428643	3.12568
4008	COX15	YER141W	-1.10966	9.27029	-5.79676	1.94454e-05	0.00047603	2.95151
2412	BIO2	YGR286C	-1.10928	10.6072	-2.97797	0.00827223	0.0304302	-2.95712
6256	APS3	YJL024C	-1.10892	8.6132	-4.79745	0.000156978	0.0018403	0.894278
4513	MRPL16	YBL038W	-1.10878	10.5471	-6.60098	3.96368e-06	0.000180833	4.5164
245	THI74	YDR438W	-1.1086	8.58976	-3.68972	0.00175432	0.00966246	-1.46714
3686	GPD2	YOL059W	-1.10845	8.49999	-2.73876	0.0137699	0.0442428	-3.43799
2405	MDG1	YNL173C	-1.10759	8.7594	-4.97182	0.000108182	0.00143743	1.26066
5611	NDE2	YDL085W	-1.10738	6.88434	-3.28409	0.00426387	0.0185946	-2.32446
6264	PKR1	YMR123W	-1.10684	9.92447	-3.33677	0.00380114	0.0170204	-2.21411
898	MRPL38	YKL170W	-1.10608	10.4409	-6.12242	1.01069e-05	0.000325979	3.59597
4463	A_06_P2820	A_06_P2820	-1.10585	6.53522	-5.12449	7.82857e-05	0.00116859	1.57918
4009	KAP95	YLR347C	-1.10525	8.44542	-4.21937	0.000549138	0.00422723	-0.334847
5393	RKM5	YLR137W	-1.10383	9.50721	-4.3519	0.000411268	0.00344873	-0.0516622
3851	RMR1	YGL250W	-1.10176	9.15894	-4.16401	0.000619785	0.00462112	-0.453259
1768	SMP1	YBR182C	-1.10174	7.44228	-4.85874	0.000137679	0.00168997	1.02334
3437	YNL165W	YNL165W	-1.10118	8.49557	-6.07568	1.10928e-05	0.000341364	3.50434
5016	RPC25	YKL144C	-1.09994	10.7323	-3.62486	0.00202274	0.0106896	-1.60517
5158	ACM1	YPL267W	-1.09965	10.1484	-4.5904	0.000245123	0.00246478	0.45617
3823	SPO7	YAL009W	-1.09922	8.75061	-4.86145	0.000136882	0.00168336	1.02905
3119	PMU1	YKL128C	-1.0987	10.2526	-4.80995	0.000152831	0.00181231	0.920614
3868	MRP1	YDR347W	-1.09848	10.0961	-4.8283	0.000146942	0.00176349	0.959275
2817	MDE1	YJR024C	-1.09815	11.2642	-2.91058	0.00955748	0.0339237	-3.09396
1483	FLD1	YLR404W	-1.09772	9.08443	-4.75687	0.000171258	0.0019533	0.808642
5314	RPL1B	YGL135W	-1.09712	14.6648	-4.53433	0.000276732	0.0026729	0.337049
5510	SEC20	YDR498C	-1.09662	9.9241	-5.97934	1.34506e-05	0.000387426	3.31457
2931	SHU2	YDR078C	-1.09645	8.86673	-4.54963	0.000267721	0.00261822	0.369556
2293	RRD1	YIL153W	-1.09642	10.011	-3.96373	0.000961216	0.0062739	-0.88186
2940	POC4	YPL144W	-1.09635	11.2316	-3.63919	0.00196013	0.0104776	-1.5747
3321	CDC36	YDL165W	-1.09632	11.2872	-5.53199	3.34369e-05	0.00066204	2.4174
2442	RFC5	YBR087W	-1.09604	8.71422	-4.61133	0.00023429	0.00239016	0.500578
505	YGK3	YOL128C	-1.09599	7.52183	-5.74208	2.17331e-05	0.000503321	2.84193
1758	YDR249C	YDR249C	-1.09549	8.17324	-4.16951	0.000612374	0.00458157	-0.441494
3999	STP22	YCL008C	-1.09522	7.14268	-4.82205	0.000148922	0.00177942	0.946106
1025	THI11	YJR156C	-1.09447	6.58084	-5.16734	7.15226e-05	0.0011018	1.66818
5943	NSG2	YNL156C	-1.09433	12.1267	-5.37974	4.58442e-05	0.000821001	2.1064
1717	HNT1	YDL125C	-1.09395	12.6566	-3.51467	0.00257576	0.0128081	-1.83901
5015	RSM18	YER050C	-1.09376	11.4653	-4.58611	0.000247411	0.00247373	0.447047
2293	RRD1	YIL153W	-1.09305	10.1147	-4.15952	0.000625906	0.00464822	-0.462872
3642	THI12	YNL332W	-1.09169	8.31181	-3.11524	0.00615272	0.0244833	-2.67544
5833	PCL1	YNL289W	-1.09124	9.73104	-3.34534	0.0037307	0.0167798	-2.19612
4922	KTI12	YKL110C	-1.0911	8.17429	-3.83348	0.00127937	0.00770269	-1.16039
1880	HCR1	YLR192C	-1.09097	10.165	-4.87242	0.000133711	0.00165527	1.05212
1471	YKR045C	YKR045C	-1.09081	8.39298	-3.42228	0.0031533	0.0147894	-2.03424
3772	YER010C	YER010C	-1.09076	10.8227	-5.6976	2.37977e-05	0.000535365	2.75251
2983	UBC4	YBR082C	-1.08938	12.8203	-4.55762	0.000263132	0.00258992	0.386537
4188	YBR287W	YBR287W	-1.08866	9.95708	-4.31289	0.000447751	0.0036647	-0.134959
5841	BRR6	YGL247W	-1.08862	9.42648	-4.01303	0.00086269	0.00581839	-0.776355
5445	ROT1	YMR200W	-1.08828	10.3394	-5.75635	2.11107e-05	0.000496489	2.87056
2600	ATP3	YBR039W	-1.0882	9.82327	-3.42125	0.00316039	0.0148121	-2.03641
1112	MGR1	YCL044C	-1.08724	8.61176	-5.07852	8.62704e-05	0.00124519	1.48352
2789	RPL19A	YBR084C-A	-1.08683	12.8472	-3.23503	0.00474448	0.0202168	-2.42689
6215	AIM43	YPL099C	-1.08641	9.56664	-4.49358	0.000302279	0.00283313	0.250361
758	TAF11	YML015C	-1.08583	8.93408	-4.97812	0.000106743	0.00142996	1.27384
2353	RNQ1	YCL028W	-1.0858	10.2943	-4.44585	0.000335266	0.00301693	0.148716
2071	YLR194C	YLR194C	-1.08558	10.6802	-4.44845	0.000333381	0.00300619	0.154247
6145	MRPL8	YJL063C	-1.08493	11.3951	-4.59027	0.000245194	0.00246478	0.455888
3786	PNO1	YOR145C	-1.08468	8.6112	-3.31669	0.00397133	0.0176072	-2.2562
3297	MST27	YGL051W	-1.08461	6.6226	-5.11368	8.00921e-05	0.00117917	1.55671
1880	HCR1	YLR192C	-1.08403	10.1029	-4.9174	0.000121472	0.00155784	1.1466
5196	YDR179W-A	YDR179W-A	-1.08278	8.6384	-3.04335	0.00718642	0.0274417	-2.82341
5146	SEC14	YMR079W	-1.08213	9.52568	-3.69819	0.001722	0.00955956	-1.4491
4188	YBR287W	YBR287W	-1.08098	10.069	-4.39286	0.00037619	0.00325715	0.0357438
3686	GPD2	YOL059W	-1.08073	8.30059	-2.75648	0.0132639	0.0430088	-3.40285
5103	FUS3	YBL016W	-1.08062	11.6529	-5.68955	2.41924e-05	0.000541445	2.7363
2413	TAE1	YBR261C	-1.08013	9.92786	-4.96655	0.000109402	0.00144628	1.24962
4422	YDR090C	YDR090C	-1.07975	8.64582	-5.65937	2.57337e-05	0.000564325	2.67544
5856	YLR456W	YLR456W	-1.07923	9.17901	-3.66842	0.00183828	0.0100066	-1.51249
5448	YPR123C	YPR123C	-1.07922	6.4704	-3.895	0.00111772	0.0069713	-1.02888
4949	YJL199C	YJL199C	-1.07817	9.23126	-4.28106	0.000479938	0.00385368	-0.202966
5103	FUS3	YBL016W	-1.07702	11.303	-5.70407	2.34855e-05	0.00053017	2.76553
3536	EPT1	YHR123W	-1.07692	9.75188	-4.65363	0.000213855	0.00223588	0.590258
5096	VHR2	YER064C	-1.07679	9.34799	-5.64188	2.66724e-05	0.000576194	2.64014
5637	CST26	YBR042C	-1.07634	8.23738	-4.73565	0.000179242	0.00199552	0.763832
2712	IDP3	YNL009W	-1.07571	6.80749	-5.40107	4.38539e-05	0.000798056	2.15014
6145	MRPL8	YJL063C	-1.0751	11.2779	-4.7462	0.000175228	0.00197101	0.786107
3823	SPO7	YAL009W	-1.07502	8.53245	-4.84585	0.000141527	0.00172278	0.996217
4081	YCL002C	YCL002C	-1.07485	8.60566	-2.84705	0.0109453	0.0374938	-3.22204
354	DDP1	YOR163W	-1.07401	9.45767	-6.00979	1.26541e-05	0.000376108	3.37468
796	PSF1	YDR013W	-1.07358	9.02215	-5.12221	7.8662e-05	0.00116859	1.57445
5617	MRL1	YPR079W	-1.07357	11.4171	-3.47364	0.00281801	0.0136537	-1.92581
3750	YIF1	YNL263C	-1.07338	12.4869	-3.48782	0.00273179	0.01338	-1.89582
3146	PET54	YGR222W	-1.07301	9.93886	-4.96564	0.000109614	0.00144728	1.24771
1590	SOP4	YJL192C	-1.07291	10.6164	-5.1475	7.4577e-05	0.00113723	1.62699
1491	GCG1	YER163C	-1.07277	10.8224	-5.76265	2.08415e-05	0.000492785	2.88321
4150	YAF9	YNL107W	-1.07239	8.47439	-6.09537	1.06659e-05	0.00033454	3.54297
4870	CAT2	YML042W	-1.07205	8.00532	-6.20913	8.51075e-06	0.000289188	3.76513
2399	YIP1	YGR172C	-1.07158	12.43	-3.96823	0.000951772	0.0062437	-0.872231
1990	ERS1	YCR075C	-1.07147	9.83978	-3.52814	0.00250082	0.0125406	-1.81048
4020	YET1	YKL065C	-1.07132	11.5838	-5.05005	9.16312e-05	0.00128976	1.42415
3750	YIF1	YNL263C	-1.07121	12.3456	-3.542	0.00242595	0.0122499	-1.7811
5677	AUR1	YKL004W	-1.07038	9.12333	-3.51168	0.00259266	0.012853	-1.84533
1014	NAM8	YHR086W	-1.06955	8.32762	-4.13073	0.000666601	0.0048674	-0.524466
2071	YLR194C	YLR194C	-1.06948	10.7952	-4.54075	0.000272914	0.00265621	0.35069
1551	KEG1	YFR042W	-1.06915	10.3461	-3.57697	0.00224688	0.0115825	-1.70692
1982	STB1	YNL309W	-1.06886	7.89998	-5.33489	5.03364e-05	0.0008675	2.01429
4741	ARO4	YBR249C	-1.06831	12.4875	-4.65415	0.000213615	0.00223523	0.591361
2190	MMR1	YLR190W	-1.06825	9.33589	-4.3858	0.000382011	0.00328869	0.0206861
565	RPL18A	YOL120C	-1.06771	12.8272	-3.42362	0.00314401	0.0147565	-2.0314
1138	YIL028W	YIL028W	-1.06737	6.55687	-6.59468	4.01197e-06	0.000181764	4.50451
2412	BIO2	YGR286C	-1.06733	10.3809	-2.84247	0.0110524	0.0378112	-3.23123
445	VMA16	YHR026W	-1.06693	12.9568	-3.8212	0.00131435	0.00782371	-1.18663
4205	LAG1	YHL003C	-1.06648	10.5416	-5.4558	3.91437e-05	0.000743446	2.26211
1590	SOP4	YJL192C	-1.06611	10.8466	-5.88122	1.63884e-05	0.000430254	3.12
798	SCL1	YGL011C	-1.06481	12.5301	-4.72699	0.000182611	0.00202267	0.745524
758	TAF11	YML015C	-1.0636	8.46629	-4.46399	0.000322321	0.00293753	0.187354
5512	RRP46	YGR095C	-1.06106	10.6887	-4.47625	0.000313857	0.00289209	0.213468
3642	THI12	YNL332W	-1.06068	8.12545	-3.08349	0.00659	0.0257521	-2.74091
5078	NIF3	YGL221C	-1.06055	11.5	-4.78657	0.000160683	0.00186862	0.871329
2743	RPL1A	YPL220W	-1.05956	14.5115	-4.16767	0.000614846	0.00459743	-0.445435
6205	YPL088W	YPL088W	-1.05952	8.70327	-5.81407	1.87744e-05	0.000468678	2.98611
1982	STB1	YNL309W	-1.05925	7.68097	-4.5343	0.000276755	0.0026729	0.336969
2353	RNQ1	YCL028W	-1.05917	10.7513	-4.58719	0.000246831	0.00247349	0.44935
692	SAM35	YHR083W	-1.05748	11.1475	-5.47659	3.74935e-05	0.000721556	2.30456
5126	YBR174C	YBR174C	-1.05722	6.23986	-4.04276	0.000808255	0.00557406	-0.712729
897	APE4	YHR113W	-1.05709	10.2779	-5.86581	1.69068e-05	0.000435967	3.08933
5148	VFA1	YER128W	-1.05665	6.98106	-6.19843	8.69279e-06	0.000294491	3.7443
1506	ARP6	YLR085C	-1.05556	8.9297	-5.78822	1.97858e-05	0.000482928	2.93442
1906	YMR265C	YMR265C	-1.05549	9.06325	-6.02791	1.22033e-05	0.000366042	3.4104
5982	ARV1	YLR242C	-1.05548	9.05502	-4.13786	0.000656271	0.00481069	-0.509198
4264	NAT2	YGR147C	-1.05527	10.2489	-5.01736	9.82079e-05	0.00134886	1.35589
3353	TAL1	YLR354C	-1.05524	12.1186	-4.95844	0.000111307	0.0014611	1.23262
897	APE4	YHR113W	-1.05516	10.4792	-6.1113	1.03329e-05	0.000330842	3.5742
4977	YPD1	YDL235C	-1.05478	10.2221	-4.53781	0.000274657	0.00266646	0.34444
4020	YET1	YKL065C	-1.05462	11.8081	-4.82828	0.000146946	0.00176349	0.959246
4366	RPS14A	YCR031C	-1.05435	13.9098	-3.966	0.000956443	0.00625739	-0.877004
1025	THI11	YJR156C	-1.05346	6.49698	-3.93597	0.00102159	0.00656957	-0.941249
4259	PER33	YLR064W	-1.05324	10.3005	-5.41566	4.25438e-05	0.000782949	2.18003
2289	ARA1	YBR149W	-1.05321	11.5092	-3.98629	0.00091481	0.00607762	-0.833595
45	IFA38	YBR159W	-1.05312	10.4244	-4.45603	0.000327936	0.00296484	0.170405
2484	MEH1	YKR007W	-1.05307	9.78968	-5.21943	6.41014e-05	0.00102249	1.7761
634	YKL091C	YKL091C	-1.05275	10.3492	-3.17315	0.00542712	0.0223138	-2.55557
4633	PEX10	YDR265W	-1.05266	10.6373	-6.12186	1.01181e-05	0.000325979	3.59487
2442	RFC5	YBR087W	-1.05218	8.43995	-4.58892	0.000245912	0.00246905	0.453015
2413	TAE1	YBR261C	-1.05154	10.2733	-4.9442	0.00011473	0.0014955	1.2028
3998	YNR040W	YNR040W	-1.05113	10.2511	-4.16575	0.000617433	0.00461149	-0.449541
1499	RAX1	YOR301W	-1.05105	7.87477	-4.43078	0.000346424	0.00307912	0.116595
280	RPS26A	YGL189C	-1.05086	15.6052	-3.09218	0.00646744	0.0254102	-2.72301
4435	YPL279C	YPL279C	-1.0507	7.34568	-4.48582	0.000307409	0.00286096	0.233843
2178	BER1	YLR412W	-1.04878	7.7405	-5.45008	3.96107e-05	0.000750132	2.25042
2581	RNR1	YER070W	-1.04829	11.6447	-4.20543	0.000566119	0.00432478	-0.364654
1491	GCG1	YER163C	-1.04773	11.0012	-5.60813	2.85854e-05	0.000598895	2.57188
280	RPS26A	YGL189C	-1.04716	15.8946	-3.14103	0.00581858	0.0234665	-2.62213
5388	YLR290C	YLR290C	-1.04593	9.89341	-4.71319	0.000188109	0.00206257	0.716353
970	RER2	YBR002C	-1.04552	9.07814	-7.49183	7.53832e-07	8.35875e-05	6.14166
2504	RC9	RC9	-1.04426	4.87437	-3.62621	0.00201678	0.0106734	-1.60231
1768	SMP1	YBR182C	-1.04409	7.71081	-5.67866	2.47375e-05	0.000549871	2.71435
6099	RPL27B	YDR471W	-1.0438	13.7614	-2.66345	0.0161334	0.0499071	-3.58625
5617	MRL1	YPR079W	-1.04359	10.9711	-3.4593	0.00290787	0.0139185	-1.95611
4019	ATP7	YKL016C	-1.04138	12.1908	-5.71831	2.28123e-05	0.000519759	2.79418
1508	EAF3	YPR023C	-1.04138	10.215	-7.27898	1.10983e-06	9.62511e-05	5.76389
6255	YDL177C	YDL177C	-1.04114	9.61894	-5.38575	4.52745e-05	0.000817887	2.11872
5388	YLR290C	YLR290C	-1.04061	9.90547	-4.76516	0.000168236	0.00192477	0.826154
2817	MDE1	YJR024C	-1.04039	11.5087	-2.79871	0.0121293	0.0403012	-3.3188
4223	COX2	Q0250	-1.03999	7.09902	-3.62738	0.00201159	0.0106734	-1.59982
3734	AIM1	YAL046C	-1.03987	11.0585	-3.28515	0.00425403	0.0185765	-2.32224
4741	ARO4	YBR249C	-1.03927	13.0945	-4.9099	0.00012343	0.00157124	1.13085
2581	RNR1	YER070W	-1.03917	11.3081	-4.38994	0.000378588	0.00327133	0.0295142
2672	ISU2	YOR226C	-1.03907	11.2516	-3.66279	0.00186115	0.01011	-1.52448
4205	LAG1	YHL003C	-1.03798	10.4328	-5.12736	7.78123e-05	0.0011657	1.58515
3373	CWC23	YGL128C	-1.03767	7.46025	-5.27554	5.69862e-05	0.000940735	1.89202
5841	BRR6	YGL247W	-1.03661	9.41601	-3.91062	0.00108004	0.00683097	-0.99547
4190	STE4	YOR212W	-1.03596	10.875	-7.09419	1.56042e-06	0.000113542	5.43056
5606	EMP47	YFL048C	-1.0354	8.70695	-4.96806	0.000109051	0.00144311	1.25278
2835	YDL119C	YDL119C	-1.03457	8.92636	-4.64209	0.000219242	0.00226858	0.565808
6299	GRH1	YDR517W	-1.03451	9.97986	-5.63397	2.71087e-05	0.000580612	2.62415
904	YPL277C	YPL277C	-1.0332	7.08953	-5.10197	8.20984e-05	0.00120362	1.53234
2717	UGA4	YDL210W	-1.03279	7.33027	-3.28781	0.00422941	0.0184938	-2.31667
1777	ESS1	YJR017C	-1.03173	11.3676	-5.6699	2.51845e-05	0.000556961	2.6967
5493	IDH1	YNL037C	-1.03109	12.8053	-5.27835	5.66511e-05	0.000938049	1.89784
2599	YJL118W	YJL118W	-1.03109	7.65708	-3.96214	0.000964582	0.0062739	-0.885269
2616	CWP1	YKL096W	-1.03011	13.3218	-2.85877	0.0106752	0.0368298	-3.19847
5	MPD2	YOL088C	-1.02883	9.51576	-5.95949	1.39975e-05	0.000393824	3.27532
2672	ISU2	YOR226C	-1.0285	11.3272	-3.56067	0.00232863	0.0118919	-1.7415
4243	LCL2	YLR104W	-1.02748	9.56545	-3.95469	0.00098048	0.0063585	-0.901209
5923	PEX21	YGR239C	-1.02674	9.52122	-4.74629	0.000175194	0.00197101	0.786296
808	AVT6	YER119C	-1.02673	9.80701	-3.8158	0.00133002	0.00789179	-1.19815
2393	YPR077C	YPR077C	-1.02626	8.45594	-3.72461	0.00162492	0.00915061	-1.39278
634	YKL091C	YKL091C	-1.02473	10.9126	-2.89177	0.00994963	0.0349846	-3.13198
1777	ESS1	YJR017C	-1.02463	11.1493	-5.18259	6.92633e-05	0.00107846	1.6998
2010	FIP1	YJR093C	-1.02455	8.0085	-4.39174	0.000377107	0.00326293	0.0333571
13	SCO1	YBR037C	-1.02347	10.0598	-3.40226	0.0032944	0.0153027	-2.07642
5716	QCR9	YGR183C	-1.02248	10.735	-3.11592	0.0061438	0.024483	-2.67405
4009	KAP95	YLR347C	-1.02236	7.92532	-3.6218	0.00203641	0.0107401	-1.61169
3772	YER010C	YER010C	-1.02195	10.3243	-5.34004	4.97988e-05	0.000862915	2.02487
5774	PAU23	YLR037C	-1.02152	8.7256	-5.89273	1.60118e-05	0.000424639	3.1429
3734	AIM1	YAL046C	-1.02078	10.9442	-3.12681	0.00600058	0.0240318	-2.65154
5380	YHR127W	YHR127W	-1.02069	8.51908	-5.24238	6.10864e-05	0.00098652	1.82357
275	AIM17	YHL021C	-1.01988	10.4638	-2.91992	0.0093685	0.0333898	-3.07506
1990	ERS1	YCR075C	-1.01939	10.1119	-3.2087	0.00502396	0.0210972	-2.48171
4150	YAF9	YNL107W	-1.01935	8.98489	-6.35327	6.40977e-06	0.00024033	4.04402
2484	MEH1	YKR007W	-1.01929	9.76886	-5.41862	4.22836e-05	0.000781467	2.18607
1510	YDR391C	YDR391C	-1.01927	9.22444	-4.09212	0.000725396	0.00515733	-0.607082
3353	TAL1	YLR354C	-1.01917	12.3783	-4.82665	0.000147462	0.00176684	0.955796
3868	MRP1	YDR347W	-1.01913	9.54709	-4.43574	0.000342715	0.00305442	0.127157
2399	YIP1	YGR172C	-1.01901	12.2378	-3.54979	0.00238488	0.0120925	-1.76458
3544	YOR152C	YOR152C	-1.019	7.649	-3.99959	0.00088851	0.0059331	-0.805133
6177	ATG32	YIL146C	-1.01813	8.23437	-5.1145	7.99543e-05	0.00117881	1.55841
5380	YHR127W	YHR127W	-1.0179	8.31868	-5.80314	1.91953e-05	0.000472566	2.96427
2289	ARA1	YBR149W	-1.01784	11.8168	-3.37872	0.00346838	0.0159347	-2.12597
6215	AIM43	YPL099C	-1.01773	9.35067	-3.74129	0.0015665	0.00890416	-1.35722
4116	RPS9A	YPL081W	-1.01692	12.1184	-3.91005	0.00108139	0.00683624	-0.996693
4019	ATP7	YKL016C	-1.01686	11.9034	-5.41659	4.24616e-05	0.00078254	2.18194
1138	YIL028W	YIL028W	-1.0164	6.45578	-5.49646	3.59832e-05	0.000697636	2.34508
1483	FLD1	YLR404W	-1.0162	8.85435	-4.15134	0.000637199	0.00469993	-0.480359
5	MPD2	YOL088C	-1.01567	9.48388	-5.83382	1.80373e-05	0.000454346	3.02557
2616	CWP1	YKL096W	-1.01561	13.6746	-2.69651	0.0150517	0.0473468	-3.52137
2518	EOS1	YNL080C	-1.01489	9.14633	-4.66984	0.000206511	0.00219427	0.624602
1055	MET13	YGL125W	-1.01345	8.57104	-4.75349	0.000172503	0.00196235	0.80152
5704	MRPL7	YDR237W	-1.01201	9.49742	-3.79049	0.00140605	0.00819756	-1.25222
5546	PET494	YNR045W	-1.01118	7.76778	-5.31461	5.25138e-05	0.000892187	1.97256
5537	PGA3	YML125C	-1.01004	12.5776	-5.03052	9.55028e-05	0.00132707	1.3834
5421	YFH7	YFR007W	-1.01	7.71262	-5.38258	4.5574e-05	0.000820206	2.11223
4287	UGX2	YDL169C	-1.00929	9.65456	-4.21995	0.000548442	0.00422436	-0.333606
4509	SAM50	YNL026W	-1.0085	9.55081	-5.50866	3.50874e-05	0.00068536	2.36992
582	FSH3	YOR280C	-1.00826	9.65356	-4.77089	0.00016618	0.00191041	0.838243
5474	SDH2	YLL041C	-1.00703	9.67824	-4.06362	0.000772148	0.00538481	-0.668097
6299	GRH1	YDR517W	-1.00671	9.94718	-5.80849	1.89882e-05	0.000470765	2.97496
1989	NAP1	YKR048C	-1.00586	12.7873	-7.01308	1.81483e-06	0.000123333	5.28266
2946	RRP42	YDL111C	-1.00543	11.5045	-5.94421	1.44343e-05	0.000399298	3.24506
808	AVT6	YER119C	-1.00487	9.80441	-4.01599	0.000857116	0.0058056	-0.770028
1508	EAF3	YPR023C	-1.00462	10.1446	-7.06905	1.63506e-06	0.000115337	5.38482
4331	TVP23	YDR084C	-1.00456	10.4463	-4.2283	0.000538522	0.00417148	-0.31574
1011	MRS3	YJL133W	-1.00408	9.9011	-5.23985	6.14122e-05	0.000989268	1.81833
4048	CTH1	YDR151C	-1.00374	8.91322	-4.16084	0.000624095	0.00464529	-0.460037
692	SAM35	YHR083W	-1.00313	10.8435	-5.20683	6.5821e-05	0.00104646	1.75002
582	FSH3	YOR280C	-1.00249	9.39406	-5.00067	0.000101748	0.00138437	1.32102
3641	PIB1	YDR313C	-1.00237	7.97951	-4.47258	0.00031637	0.00290295	0.205642
4484	YEL068C	NM_001270743	-1.00211	7.93527	-3.64047	0.00195463	0.0104611	-1.57198
515	PPG1	YNR032W	-1.00192	10.0002	-4.60034	0.000239918	0.0024267	0.477258
1906	YMR265C	YMR265C	-1.00136	9.31647	-5.62518	2.76019e-05	0.000588074	2.60638
5295	THP1	YOL072W	-1.00091	9.14738	-5.63691	2.69458e-05	0.000580179	2.63009
5510	SEC20	YDR498C	-1.00014	9.78265	-5.98334	1.33432e-05	0.000387426	3.32247
4151	PRP5	YBR237W	1.0002	9.04831	4.37659	0.000389748	0.00332768	0.00102718
4663	BUG1	YDL099W	1.0021	10.6554	4.89104	0.000128499	0.00160599	1.09125
2695	RRP36	YOR287C	1.00231	7.61183	3.20166	0.00510141	0.0213122	-2.49636
4780	HEM3	YDL205C	1.00287	10.9192	3.79603	0.00138904	0.00813111	-1.24039
3817	SPC1	YJR010C-A	1.00338	9.66145	3.59756	0.00214761	0.0111999	-1.66319
3934	PRT1	YOR361C	1.00407	12.1917	4.25598	0.000506935	0.00399966	-0.256562
2042	RIA1	YNL163C	1.00411	10.4876	4.27131	0.000490253	0.00391243	-0.223794
1303	YBR266C	YBR266C	1.00421	5.68787	5.19341	6.77047e-05	0.00106052	1.72222
5220	CPR7	YJR032W	1.00491	9.54763	4.02417	0.000841878	0.0057362	-0.752519
3753	SLX4	YLR135W	1.00548	8.58129	5.59435	2.94064e-05	0.000607366	2.54398
599	TBS1	YBR150C	1.00576	7.93179	5.24723	6.04685e-05	0.000982556	1.83358
561	UBP3	YER151C	1.00616	7.81701	3.51592	0.0025687	0.0127876	-1.83636
5081	ADR1	YDR216W	1.00646	8.5158	4.86792	0.000135003	0.00166496	1.04265
428	REH1	YLR387C	1.00865	12.072	3.90081	0.00110355	0.00691933	-1.01646
959	YGL242C	YGL242C	1.00875	12.3769	7.15472	1.39491e-06	0.000107063	5.5403
2580	IFH1	YLR223C	1.0091	8.30713	5.44124	4.03435e-05	0.000756324	2.23236
2695	RRP36	YOR287C	1.00917	7.67554	3.62712	0.00201274	0.0106734	-1.60037
4358	YOR015W	YOR015W	1.00969	9.67661	4.5682	0.000257176	0.00254215	0.409023
2941	NOG2	YNR053C	1.01057	11.3225	5.10119	8.22329e-05	0.00120424	1.53073
2108	YKR078W	YKR078W	1.01061	9.18366	5.43658	4.07359e-05	0.000762076	2.22282
1852	RTT103	YDR289C	1.01094	7.55528	4.61758	0.000231149	0.00237307	0.513841
1077	ATG17	YLR423C	1.01104	8.81308	4.64572	0.000217531	0.00225803	0.573507
6156	IKI3	YLR384C	1.01112	10.2486	3.60444	0.00211544	0.0110815	-1.64857
4275	THP3	YPR045C	1.01139	9.7234	4.91202	0.000122875	0.0015657	1.13529
640	RNA15	YGL044C	1.01153	9.67344	3.86508	0.0011936	0.00731863	-1.09284
5290	BUD21	YOR078W	1.0116	10.1489	3.52257	0.00253153	0.0126605	-1.82227
2780	BOI2	YER114C	1.01163	9.32405	5.58895	2.97347e-05	0.000610989	2.53304
5723	CCT3	YJL014W	1.01191	11.3492	5.35671	4.80965e-05	0.000845773	2.05914
3305	UBP7	YIL156W	1.01198	7.75985	4.73438	0.000179733	0.00199928	0.761143
3231	MRE11	YMR224C	1.0125	8.11899	4.91713	0.000121542	0.00155784	1.14603
4179	PEP3	YLR148W	1.01411	6.94217	3.59894	0.00214116	0.011182	-1.66027
4143	NTR2	YKR022C	1.01425	7.0514	4.07242	0.000757392	0.00532173	-0.649251
4062	UBP9	YER098W	1.01432	7.27526	2.98508	0.00814671	0.0300617	-2.94261
6095	PET111	YMR257C	1.01443	7.69158	4.58258	0.000249306	0.00248506	0.43955
888	TFG1	YGR186W	1.01502	10.2991	3.87346	0.00117185	0.0072158	-1.07494
3163	VPS16	YPL045W	1.01533	8.13483	4.42053	0.000354229	0.00312356	0.0947404
3042	YKL083W	YKL083W	1.01603	5.64638	4.73691	0.00017876	0.00199185	0.76648
959	YGL242C	YGL242C	1.01604	12.4517	7.18305	1.3238e-06	0.000104054	5.59149
4062	UBP9	YER098W	1.01673	7.18464	3.53793	0.00244771	0.0123312	-1.78973
5531	YFR016C	YFR016C	1.01815	8.68947	4.56834	0.000257097	0.00254215	0.409325
2332	DSE1	YER124C	1.01888	10.2695	4.5818	0.000249724	0.00248732	0.437906
5426	CMK2	YOL016C	1.01961	11.1018	4.07474	0.000753562	0.00530399	-0.644299
4239	VID30	YGL227W	1.02077	8.62656	3.44767	0.00298288	0.014215	-1.98067
4780	HEM3	YDL205C	1.02243	11.0068	3.89442	0.00111913	0.0069718	-1.03011
779	YME2	YMR302C	1.02272	10.2541	3.95235	0.000985525	0.00637853	-0.906213
5463	YNL266W	YNL266W	1.0235	6.4877	4.7226	0.000184344	0.00203482	0.736236
5110	AIM14	YGL160W	1.02581	9.12704	4.71181	0.000188671	0.00206473	0.713422
6230	MNL2	YLR057W	1.02586	8.35677	4.08669	0.000734086	0.00520846	-0.618717
2042	RIA1	YNL163C	1.02673	10.0563	4.17443	0.000605817	0.00454797	-0.430962
241	MSB3	YNL293W	1.02698	8.73467	4.11559	0.000689064	0.00497382	-0.556865
6156	IKI3	YLR384C	1.02725	10.117	3.64601	0.00193102	0.0103858	-1.5602
5127	SES1	YDR023W	1.02726	11.9993	3.13204	0.00593305	0.0238272	-2.64073
1141	TAF1	YGR274C	1.02738	8.64905	5.77695	2.02442e-05	0.000486037	2.91185
5397	YCS4	YLR272C	1.0276	6.99079	3.78817	0.00141323	0.0082284	-1.25717
3292	ECM2	YBR065C	1.02788	7.81298	5.09582	8.31724e-05	0.00121527	1.51954
3865	DBP1	YPL119C	1.02802	7.2698	3.84962	0.00123483	0.00750443	-1.1259
3534	NAM2	YLR382C	1.02835	7.70891	4.00645	0.000875238	0.0058685	-0.790448
1126	YDL176W	YDL176W	1.02886	8.71762	6.28497	7.3288e-06	0.000263433	3.91223
2776	YEL1	YBL060W	1.02928	9.03351	3.41723	0.00318832	0.0149108	-2.04489
644	YPL150W	YPL150W	1.03034	10.084	4.08446	0.000737675	0.00522823	-0.623481
6096	MYO1	YHR023W	1.03037	6.33264	5.26015	5.88529e-05	0.000962297	1.86027
4123	PUS9	YDL036C	1.0308	9.05036	4.91731	0.000121497	0.00155784	1.1464
2765	YHL049C	YHL049C	1.0312	7.74414	5.34213	4.9582e-05	0.000862077	2.02917
3176	CAJ1	YER048C	1.03126	9.89064	4.56898	0.000256744	0.00254173	0.410673
2800	RIF2	YLR453C	1.03238	6.16398	4.0281	0.000834655	0.00570785	-0.744107
3577	UTP9	YHR196W	1.03249	10.0801	3.18408	0.0053	0.021912	-2.5329
1108	YKL023W	YKL023W	1.03361	9.15077	3.59848	0.00214332	0.011182	-1.66125
620	FAB1	YFR019W	1.03447	6.93386	4.26815	0.000493649	0.00392274	-0.230554
3075	JJJ2	YJL162C	1.03473	6.92208	5.76251	2.08474e-05	0.000492785	2.88292
2802	PEP12	YOR036W	1.03477	9.49759	3.69285	0.00174229	0.00962464	-1.46047
1594	TC20142	TC20142	1.03488	10.252	3.44148	0.00302356	0.014346	-1.99373
278	RTT10	YPL183C	1.03496	9.59487	4.91575	0.000121901	0.00155938	1.14313
3607	SEC9	YGR009C	1.035	9.53714	4.46547	0.000321289	0.00293317	0.190501
855	SAP185	YJL098W	1.03501	8.69178	4.209	0.000561718	0.00430033	-0.357016
6288	SWR1	YDR334W	1.0352	9.20278	5.03482	9.4636e-05	0.00131924	1.39238
5325	LIF1	YGL090W	1.03641	7.68406	3.82233	0.0013111	0.00780794	-1.18422
4898	DBP3	YGL078C	1.03657	10.9808	5.58602	2.99145e-05	0.000612258	2.5271
5220	CPR7	YJR032W	1.03658	9.4222	3.95627	0.000977084	0.00634278	-0.897826
103	NOP15	YNL110C	1.03666	11.2611	3.75507	0.00151977	0.00870117	-1.3278
141	SRL2	YLR082C	1.03873	8.21925	4.97293	0.000107927	0.00143743	1.26298
954	CRZ1	YNL027W	1.03873	9.30834	5.69396	2.39754e-05	0.000538436	2.74518
3204	BMS1	YPL217C	1.03876	8.56586	3.91068	0.0010799	0.00683097	-0.995344
1151	YGR228W	YGR228W	1.03931	5.39443	3.91156	0.00107782	0.00682692	-0.993474
2163	YFL065C	YFL065C	1.03941	7.60789	4.03932	0.000814375	0.0056015	-0.720093
762	GPN2	YOR262W	1.03961	10.6105	4.64912	0.000215944	0.00224958	0.580702
1501	PNG1	YPL096W	1.03984	10.0286	5.0925	8.37576e-05	0.00122245	1.51263
4898	DBP3	YGL078C	1.04114	11.0498	5.5278	3.37273e-05	0.000665771	2.40888
524	NUP116	YMR047C	1.04153	9.8432	4.84209	0.000142668	0.00173231	0.988314
2476	TC16838	TC16838	1.04206	9.08258	4.74526	0.000175579	0.00197156	0.784136
2816	STE23	YLR389C	1.04208	8.33893	4.65448	0.000213464	0.00223523	0.592058
4141	RAD7	YJR052W	1.0423	10.7743	3.96328	0.000962165	0.0062739	-0.882821
347	YVC1	YOR087W	1.04278	8.21568	5.33697	5.01187e-05	0.000866157	2.01856
4275	THP3	YPR045C	1.04283	9.90728	5.05023	9.15967e-05	0.00128976	1.42452
4239	VID30	YGL227W	1.04299	9.07884	3.5747	0.00225808	0.0116272	-1.71174
568	INH1	YDL181W	1.04309	10.7369	3.2052	0.00506239	0.0212256	-2.48901
1537	MTR4	YJL050W	1.04335	10.644	3.82427	0.00130552	0.00779248	-1.18007
6288	SWR1	YDR334W	1.04467	9.05643	5.05895	8.9919e-05	0.0012739	1.44273
1578	MRP51	YPL118W	1.0456	11.9669	3.66712	0.00184357	0.0100313	-1.51528
317	SSH4	YKL124W	1.04616	8.36847	3.51395	0.00257978	0.0128135	-1.84052
3377	SRB4	YER022W	1.04696	8.83196	5.77811	2.01965e-05	0.000486037	2.91418
1061	YLR465C	YLR465C	1.04766	8.3613	4.1475	0.000642579	0.00472892	-0.488581
2580	IFH1	YLR223C	1.04789	7.98655	5.62199	2.77833e-05	0.000588074	2.59993
1329	YIL151C	YIL151C	1.04789	8.52281	5.17986	6.96623e-05	0.00108195	1.69414
3845	HSP78	YDR258C	1.04831	11.1272	2.69373	0.0151399	0.0475669	-3.52684
2519	FOL1	YNL256W	1.04834	8.6467	4.48894	0.000305336	0.00284573	0.240484
3947	NUP145	YGL092W	1.04988	11.4346	5.54463	3.25763e-05	0.000649933	2.4431
2557	SEC10	YLR166C	1.05045	9.24602	6.33837	6.59955e-06	0.00024533	4.01532
1846	SSQ1	YLR369W	1.05139	9.74488	3.53265	0.00247621	0.0124363	-1.80092
1759	UTP4	YDR324C	1.05364	9.01805	3.08693	0.00654123	0.0256306	-2.73383
4728	SWI4	YER111C	1.05441	7.65003	6.3446	6.51959e-06	0.000243747	4.02731
5598	YER077C	YER077C	1.05556	7.65125	3.4617	0.00289266	0.0138712	-1.95104
1952	RPB9	YGL070C	1.05598	10.7877	3.93852	0.00101588	0.0065429	-0.935792
2519	FOL1	YNL256W	1.056	8.31503	4.61586	0.000232011	0.0023762	0.510185
1504	BPH1	YCR032W	1.0566	9.54433	4.0538	0.000788936	0.00547084	-0.689105
6095	PET111	YMR257C	1.05688	7.54867	5.5535	3.19859e-05	0.000641093	2.46112
5290	BUD21	YOR078W	1.05689	10.4397	3.56781	0.00229244	0.0117532	-1.72635
3290	EFR3	YMR212C	1.05701	8.924	5.26865	5.78141e-05	0.000950073	1.87781
5320	GCD14	YJL125C	1.05744	9.49929	4.69993	0.000193556	0.00209936	0.688289
3572	UTP14	YML093W	1.05873	7.49324	3.83331	0.00127985	0.00770269	-1.16075
580	AAD3	YCR107W	1.05967	6.31067	4.41291	0.000360139	0.00315799	0.0785105
2204	NOB1	YOR056C	1.05999	11.0427	4.99446	0.000103099	0.00139693	1.30803
3789	SEC13	YLR208W	1.06005	12.8528	5.41682	4.24418e-05	0.00078254	2.18239
103	NOP15	YNL110C	1.06054	11.452	3.63836	0.0019637	0.0104795	-1.57647
5609	GEA1	YJR031C	1.06159	8.33928	4.13218	0.000664489	0.00486001	-0.521365
5609	GEA1	YJR031C	1.06193	7.945	4.12254	0.000678664	0.00493411	-0.541999
3377	SRB4	YER022W	1.06405	8.73869	5.72595	2.24596e-05	0.000515032	2.80953
5095	BSC5	YNR069C	1.06413	6.03063	3.51442	0.00257713	0.0128101	-1.83953
640	RNA15	YGL044C	1.06642	9.8875	4.06141	0.000775883	0.0054022	-0.672811
2045	AIM23	YJL131C	1.0674	8.84039	3.35934	0.00361834	0.0164102	-2.16671
3141	RAD34	YDR314C	1.0699	7.3221	3.917	0.00106503	0.00676559	-0.981838
6096	MYO1	YHR023W	1.0704	6.39334	4.64592	0.000217438	0.00225803	0.573929
855	SAP185	YJL098W	1.07109	8.70087	4.20449	0.000567288	0.00433117	-0.366671
3134	ATG26	YLR189C	1.07162	7.19444	3.48441	0.00275232	0.0134554	-1.90305
5164	KCC4	YCL024W	1.07296	6.50276	4.63857	0.00022091	0.00228221	0.55836
740	MYO2	YOR326W	1.07347	9.21235	4.05906	0.000779893	0.00542144	-0.677846
2816	STE23	YLR389C	1.07349	8.53924	4.68237	0.000201012	0.00215337	0.651134
3164	YTA12	YMR089C	1.07448	10.0442	5.06445	8.88792e-05	0.00126743	1.45418
11	TAF2	YCR042C	1.07462	9.16045	4.051	0.000793791	0.00549968	-0.695096
1530	SEC7	YDR170C	1.07469	9.38927	3.57682	0.00224761	0.0115825	-1.70724
3688	YPR203W	YPR203W	1.07548	7.88097	5.74509	2.16002e-05	0.000501494	2.84797
6014	BRE4	YDL231C	1.07577	10.6953	4.14141	0.000651193	0.00478152	-0.501603
1329	YIL151C	YIL151C	1.07604	8.84726	4.83462	0.000144967	0.0017486	0.972588
4885	SPB4	YFL002C	1.07646	8.79497	4.5599	0.000261838	0.00258041	0.391378
690	PLP2	YOR281C	1.0765	8.97875	3.79604	0.00138901	0.00813111	-1.24036
1286	NUT1	YGL151W	1.07656	7.83566	5.18605	6.87608e-05	0.0010732	1.70697
5302	GFA1	YKL104C	1.07691	11.0497	4.3742	0.00039178	0.0033346	-0.00407145
2802	PEP12	YOR036W	1.07788	9.8664	3.54694	0.00239982	0.0121462	-1.77063
2916	SUP45	YBR143C	1.07789	12.1191	5.10927	8.08411e-05	0.00118785	1.54754
1061	YLR465C	YLR465C	1.07955	8.18876	4.81143	0.000152347	0.00180876	0.923736
3939	COS10	YNR075W	1.07956	6.50784	4.65934	0.000211237	0.00222276	0.602363
6297	YLL007C	YLL007C	1.0801	7.00817	3.81279	0.00133885	0.0079215	-1.2046
5110	AIM14	YGL160W	1.08156	9.91345	4.25339	0.000509806	0.00401178	-0.262092
4179	PEP3	YLR148W	1.08172	6.98476	3.52022	0.00254461	0.0127065	-1.82725
4522	CMS1	YLR003C	1.0818	9.95435	3.7002	0.0017144	0.00952703	-1.44481
5317	YDR521W	YDR521W	1.0825	7.07848	4.5182	0.000286576	0.0027454	0.30273
650	GEM1	YAL048C	1.08252	8.15106	4.65413	0.000213622	0.00223523	0.591332
3517	PKH3	YDR466W	1.08257	9.70694	3.65658	0.00188672	0.0102064	-1.53771
3163	VPS16	YPL045W	1.08264	8.60731	4.66283	0.000209656	0.00221147	0.609749
3075	JJJ2	YJL162C	1.08313	6.44198	4.48952	0.000304956	0.00284423	0.241704
5866	VPS20	YMR077C	1.08329	7.85594	4.45693	0.000327297	0.00296243	0.172321
5259	YLL032C	YLL032C	1.08339	7.28988	5.01937	9.77889e-05	0.00134594	1.3601
4875	TLG2	YOL018C	1.08462	9.53424	3.41161	0.0032277	0.0150357	-2.05671
454	ATG13	YPR185W	1.08578	8.66358	3.69905	0.00171873	0.00954706	-1.44726
4002	POL3	YDL102W	1.08782	8.87705	3.7521	0.00152973	0.00875053	-1.33415
751	OCA4	YCR095C	1.08795	10.6529	5.93372	1.47421e-05	0.000404959	3.22428
948	YLR419W	YLR419W	1.08866	8.23921	4.82289	0.000148652	0.00177783	0.947888
3942	BDF1	YLR399C	1.08927	8.5714	3.38122	0.00344945	0.0158592	-2.12071
4141	RAD7	YJR052W	1.09017	10.3762	4.3606	0.000403552	0.00340591	-0.0330959
2050	NUP170	YBL079W	1.09096	8.92792	5.5635	3.13337e-05	0.000632987	2.48142
3746	MDM1	YML104C	1.09162	9.32192	5.17879	6.98192e-05	0.00108195	1.69193
4980	ULS1	YOR191W	1.09374	8.77901	5.29848	5.43145e-05	0.00091122	1.93934
5259	YLL032C	YLL032C	1.09432	7.7959	4.77261	0.000165569	0.00190675	0.841868
5302	GFA1	YKL104C	1.09482	11.0729	4.66733	0.00020763	0.00220115	0.619293
3947	NUP145	YGL092W	1.09763	11.1124	5.38044	4.57769e-05	0.000821001	2.10785
3256	RSE1	YML049C	1.09837	9.02462	5.76381	2.07927e-05	0.000492785	2.88552
2316	JIP4	YDR475C	1.09882	8.697	6.59871	3.981e-06	0.00018099	4.51212
1846	SSQ1	YLR369W	1.09897	9.27386	3.69291	0.00174206	0.00962464	-1.46034
3368	YBL028C	YBL028C	1.0999	10.5827	2.99347	0.00800121	0.029658	-2.9255
4916	YPR087W	YPR087W	1.09997	6.54174	5.14569	7.48605e-05	0.00113977	1.62325
701	LAA1	YJL207C	1.09997	10.0521	4.54062	0.00027299	0.00265621	0.350416
701	LAA1	YJL207C	1.10013	9.77436	4.68774	0.000198699	0.00213737	0.662511
2204	NOB1	YOR056C	1.1006	11.0738	5.31292	5.27002e-05	0.00089419	1.96907
425	CDC55	YGL190C	1.10068	9.25505	5.71804	2.28251e-05	0.000519759	2.79363
4568	NUP192	YJL039C	1.10087	8.61631	3.60312	0.00212162	0.0111087	-1.6514
5669	TRS130	YMR218C	1.10401	7.35288	5.4126	4.28152e-05	0.000786835	2.17376
371	ROT2	YBR229C	1.10478	9.23221	4.50793	0.000293022	0.00278264	0.280893
5669	TRS130	YMR218C	1.10649	7.23975	5.53536	3.32054e-05	0.000660326	2.42425
3534	NAM2	YLR382C	1.10671	7.66429	4.21226	0.000557731	0.00428075	-0.350044
4480	SDA1	YGR245C	1.10788	8.02393	3.43326	0.00307844	0.0145166	-2.01108
241	MSB3	YNL293W	1.10869	8.97106	4.17961	0.000598988	0.00451247	-0.419873
954	CRZ1	YNL027W	1.1087	9.35611	5.95402	1.41525e-05	0.000394576	3.26448
751	OCA4	YCR095C	1.10992	10.657	6.27223	7.51484e-06	0.00026645	3.88757
1540	LAS1	YKR063C	1.11	7.92627	4.99681	0.000102586	0.00139286	1.31295
740	MYO2	YOR326W	1.11035	9.4419	3.98342	0.000920588	0.00609428	-0.839737
5598	YER077C	YER077C	1.11142	7.45997	3.54255	0.00242306	0.0122463	-1.77994
4844	NMD2	YHR077C	1.11151	6.30314	4.71037	0.000189256	0.00206473	0.710378
1303	YBR266C	YBR266C	1.11244	5.63886	4.03524	0.000821689	0.00563987	-0.728823
3395	PYC2	YBR218C	1.11271	12.5636	3.72922	0.00160855	0.00907411	-1.38295
5866	VPS20	YMR077C	1.11329	7.83741	4.26929	0.000492417	0.00391772	-0.228108
5603	PPQ1	YPL179W	1.11355	10.6367	7.35539	9.65268e-07	9.08404e-05	5.90027
4522	CMS1	YLR003C	1.11547	9.67334	3.90314	0.00109793	0.00689908	-1.01148
5603	PPQ1	YPL179W	1.11562	10.7768	7.05367	1.68251e-06	0.000117398	5.3568
2502	CHS5	YLR330W	1.1165	11.4548	3.6392	0.00196009	0.0104776	-1.57469
2557	SEC10	YLR166C	1.11805	9.31182	7.11645	1.4973e-06	0.000110378	5.47097
4798	HAP4	YKL109W	1.12004	10.5419	5.00672	0.00010045	0.00137491	1.33367
2316	JIP4	YDR475C	1.12098	8.94726	6.32676	6.75153e-06	0.000250267	3.99293
5727	ORC1	YML065W	1.12128	7.83677	4.8233	0.000148523	0.00177783	0.948744
2848	MOD5	YOR274W	1.12178	9.03027	5.34066	4.97338e-05	0.000862915	2.02615
3970	RRI1	YDL216C	1.122	8.10569	4.58057	0.00025039	0.00248892	0.435287
5570	GPB2	YAL056W	1.12263	8.85209	3.5862	0.00220183	0.0114187	-1.68732
11	TAF2	YCR042C	1.12264	8.8137	3.98555	0.000916293	0.00608062	-0.835175
1518	YOR093C	YOR093C	1.12439	7.62829	4.3118	0.000448819	0.0036647	-0.137293
3498	LTV1	YKL143W	1.12539	9.27993	3.80009	0.0013767	0.00807333	-1.2317
2252	PSD2	YGR170W	1.12626	8.42406	4.08501	0.000736793	0.00522483	-0.622313
617	FAL1	YDR021W	1.12627	8.35897	3.65562	0.00189069	0.0102211	-1.53975
1416	VPS35	YJL154C	1.12695	10.6102	4.41899	0.000355418	0.00312921	0.0914534
3607	SEC9	YGR009C	1.128	9.55219	4.40289	0.000368073	0.0032103	0.0571379
3572	UTP14	YML093W	1.1289	7.31318	4.69155	0.000197077	0.00212693	0.670568
3164	YTA12	YMR089C	1.12895	9.60757	5.61801	2.80113e-05	0.000591411	2.59188
524	NUP116	YMR047C	1.13026	10.5591	4.92402	0.00011977	0.0015438	1.16049
690	PLP2	YOR281C	1.13119	9.024	4.14321	0.000648632	0.00476809	-0.49775
2476	TC16838	TC16838	1.13245	8.94375	3.69777	0.00172359	0.00955956	-1.44999
4002	POL3	YDL102W	1.13257	9.20398	3.77663	0.0014495	0.0083909	-1.2818
1348	YLR358C	NM_001270756	1.13312	5.54518	4.33602	0.000425745	0.0035383	-0.0855731
514	SLD7	YOR060C	1.13431	8.58315	4.31184	0.000448773	0.0036647	-0.137193
454	ATG13	YPR185W	1.1345	8.43751	4.00076	0.000886216	0.0059233	-0.802611
1318	UFD2	YDL190C	1.13457	9.95736	3.62588	0.00201821	0.0106734	-1.603
946	URB1	YKL014C	1.13463	8.61675	4.37423	0.000391753	0.0033346	-0.00400352
4975	TFA1	YKL028W	1.13464	8.2127	3.3201	0.00394193	0.0175185	-2.24906
3940	COG8	YML071C	1.13493	7.92322	5.85419	1.73089e-05	0.000441969	3.06618
4568	NUP192	YJL039C	1.1354	8.43158	4.26314	0.000499081	0.00395146	-0.241271
1441	PMS1	YNL082W	1.13712	9.02033	6.47436	5.06231e-06	0.000211708	4.27603
1033	BIM1	YER016W	1.13764	8.18816	3.94772	0.000995592	0.00643093	-0.916122
5081	ADR1	YDR216W	1.1377	8.47706	5.47071	3.79531e-05	0.000727183	2.29255
5020	EPS1	YIL005W	1.13799	9.74662	4.53577	0.000275874	0.0026729	0.340097
1537	MTR4	YJL050W	1.13809	10.7199	4.3181	0.000442696	0.00363289	-0.123834
617	FAL1	YDR021W	1.13814	8.24289	4.07469	0.000753639	0.00530399	-0.644398
3493	MRPS17	YMR188C	1.13849	11.7757	4.81461	0.000151314	0.00180305	0.930431
2502	CHS5	YLR330W	1.13859	11.4529	3.66887	0.0018365	0.0100066	-1.51155
2394	GRS2	YPR081C	1.13927	10.21	3.2241	0.00485866	0.0205897	-2.44967
4007	YMR1	YJR110W	1.13993	9.25119	3.16081	0.00557443	0.022751	-2.58117
5570	GPB2	YAL056W	1.13996	9.38889	3.41195	0.00322532	0.01503	-2.056
1385	NUT2	YPR168W	1.14171	8.62093	5.68773	2.42825e-05	0.00054253	2.73264
4905	KRE5	YOR336W	1.14344	9.82353	6.95229	2.03352e-06	0.000128854	5.17119
3403	SGS1	YMR190C	1.14367	7.70702	4.32415	0.000436898	0.00361257	-0.110914
4652	SNU66	YOR308C	1.14656	7.07802	3.81971	0.00131864	0.00784212	-1.1898
3789	SEC13	YLR208W	1.14906	13.0887	5.74767	2.1487e-05	0.000499871	2.85315
650	GEM1	YAL048C	1.15031	8.33378	6.67467	3.44104e-06	0.000167555	4.65524
2394	GRS2	YPR081C	1.1512	9.87635	3.58478	0.00220868	0.0114427	-1.69033
3204	BMS1	YPL217C	1.15193	8.79058	4.11102	0.000695997	0.00500766	-0.56665
3134	ATG26	YLR189C	1.15221	7.44627	4.47728	0.000313161	0.00289024	0.215646
790	RTT107	YHR154W	1.15261	7.27376	4.49838	0.00029915	0.00281421	0.260574
5193	NHP10	YDL002C	1.15306	10.1334	4.91234	0.000122791	0.0015657	1.13597
4133	RAD28	YDR030C	1.15359	8.19758	4.89855	0.000126456	0.00159799	1.10702
3970	RRI1	YDL216C	1.15373	8.13184	5.07357	8.71798e-05	0.0012514	1.47319
4133	RAD28	YDR030C	1.1541	8.42489	3.90921	0.00108338	0.00684233	-0.998487
2045	AIM23	YJL131C	1.15458	9.42717	3.48215	0.00276598	0.0134992	-1.90783
4980	ULS1	YOR191W	1.15508	8.72348	5.44188	4.02903e-05	0.000756324	2.23366
5106	MCX1	YBR227C	1.15599	9.71486	5.24262	6.10561e-05	0.00098652	1.82405
5106	MCX1	YBR227C	1.15755	9.57148	4.71602	0.000186971	0.00205526	0.722322
573	NOT5	YPR072W	1.1577	11.0293	6.49187	4.89331e-06	0.000207974	4.3094
948	YLR419W	YLR419W	1.15864	8.59547	5.81875	1.85969e-05	0.000466639	2.99547
2314	SET2	YJL168C	1.16001	8.53309	6.91471	2.18223e-06	0.000131216	5.10201
1407	YIR024C	YIR024C	1.16067	9.75058	5.85526	1.72715e-05	0.00044188	3.06831
3746	MDM1	YML104C	1.16128	9.3036	5.98064	1.34155e-05	0.000387426	3.31714
5069	UBP2	YOR124C	1.16133	8.87882	4.10756	0.000701287	0.00502217	-0.57405
307	EAF7	YNL136W	1.16176	7.70415	5.1268	7.79036e-05	0.0011657	1.584
1577	MRC1	YCL061C	1.16229	6.54767	4.7993	0.000156357	0.00183631	0.898178
1407	YIR024C	YIR024C	1.16374	9.84188	5.78371	1.99678e-05	0.000482928	2.9254
2729	PSO2	YMR137C	1.16375	8.73066	5.40556	4.34466e-05	0.000792854	2.15934
1504	BPH1	YCR032W	1.1651	10.2432	4.1898	0.000585796	0.00443527	-0.398085
160	THO2	YNL139C	1.16798	6.17336	4.07846	0.000747441	0.00527168	-0.636331
862	YER097W	YER097W	1.16998	7.29575	6.14523	9.65919e-06	0.000317464	3.64056
644	YPL150W	YPL150W	1.17028	10.0968	4.80333	0.000155014	0.00182547	0.906663
1441	PMS1	YNL082W	1.17095	9.42273	6.30618	7.02965e-06	0.000256667	3.95323
5193	NHP10	YDL002C	1.17104	9.75692	5.87488	1.65997e-05	0.000432321	3.10739
428	REH1	YLR387C	1.17119	12.7271	3.91207	0.00107661	0.00682253	-0.992373
1518	YOR093C	YOR093C	1.17221	7.61187	4.88537	0.000130063	0.00162268	1.07934
5020	EPS1	YIL005W	1.17257	9.68894	5.14162	7.55058e-05	0.00114691	1.61479
5834	UTP22	YGR090W	1.17436	9.11603	4.62265	0.000228635	0.00235271	0.524585
4650	NUF2	YOL069W	1.17526	7.39457	4.53481	0.000276446	0.0026729	0.338064
5060	MUM2	YBR057C	1.17929	9.89657	4.12807	0.000670496	0.00489006	-0.530163
2907	PRP16	YKR086W	1.17952	9.44502	6.19614	8.73221e-06	0.000294491	3.73985
1828	SRS2	YJL092W	1.18063	7.45363	5.06465	8.88407e-05	0.00126743	1.45461
2177	NOC2	YOR206W	1.18107	9.22757	5.64973	2.62469e-05	0.000570782	2.65599
3464	PRP3	YDR473C	1.18145	9.21818	7.43654	8.33009e-07	8.59925e-05	6.04418
943	KIN82	YCR091W	1.18288	7.50555	4.53497	0.000276351	0.0026729	0.338403
307	EAF7	YNL136W	1.18305	8.0012	5.42659	4.15896e-05	0.000769731	2.20238
5320	GCD14	YJL125C	1.18351	10.3359	4.91831	0.000121236	0.00155784	1.14851
1540	LAS1	YKR063C	1.18383	7.95373	6.43768	5.43633e-06	0.00021893	4.20597
5285	MRPS16	YPL013C	1.18564	12.6531	6.27879	7.4185e-06	0.000265129	3.90027
3667	PRP21	YJL203W	1.18627	8.6843	6.39093	5.95494e-06	0.000232919	4.11639
5251	HGH1	YGR187C	1.1878	8.70138	4.49216	0.000303211	0.0028358	0.247338
5883	ESF1	YDR365C	1.18845	8.69919	3.17595	0.00539426	0.0222243	-2.54976
3620	GPA1	YHR005C	1.18975	11.3514	4.81534	0.000151076	0.00180186	0.931977
862	YER097W	YER097W	1.1902	7.32882	7.23016	1.21382e-06	9.89866e-05	5.67633
842	GCD6	YDR211W	1.19025	10.3331	3.72044	0.00163987	0.00921491	-1.40167
4542	SPB1	YCL054W	1.19043	9.72441	5.28998	5.52891e-05	0.000924098	1.92181
4007	YMR1	YJR110W	1.19273	9.99035	4.33475	0.00042692	0.00354282	-0.0882729
3939	COS10	YNR075W	1.19314	6.42399	4.71125	0.000188897	0.00206473	0.712245
3368	YBL028C	YBL028C	1.19332	9.84295	3.15701	0.00562054	0.0228891	-2.58905
2800	RIF2	YLR453C	1.19392	6.09813	3.91936	0.00105951	0.00675148	-0.976772
3498	LTV1	YKL143W	1.1945	8.98166	3.97162	0.000944723	0.00620995	-0.864981
845	FAF1	YIL019W	1.1955	9.9262	4.75181	0.000173126	0.00196398	0.797971
1307	MSH2	YOL090W	1.19595	9.51837	5.01179	9.93751e-05	0.00136202	1.34426
842	GCD6	YDR211W	1.19641	10.0612	4.12783	0.000670847	0.00489006	-0.530674
2907	PRP16	YKR086W	1.19647	9.48522	7.00252	1.85097e-06	0.000123356	5.26334
573	NOT5	YPR072W	1.19693	10.8306	6.53706	4.48349e-06	0.000194354	4.39535
776	APC4	YDR118W	1.19749	8.5601	7.65998	5.57734e-07	7.35082e-05	6.43543
2299	YPR126C	YPR126C	1.19766	5.62131	4.14763	0.000642395	0.00472892	-0.488302
4905	KRE5	YOR336W	1.19811	9.65086	6.6746	3.44151e-06	0.000167555	4.65511
2274	VAC7	YNL054W	1.19993	7.76221	4.36389	0.000400672	0.00339196	-0.0260763
3833	VPS24	YKL041W	1.20018	10.3067	4.49387	0.000302092	0.00283313	0.250968
1416	VPS35	YJL154C	1.20023	10.6439	4.89521	0.000127361	0.00160443	1.1
5397	YCS4	YLR272C	1.20125	6.98715	5.33361	5.04717e-05	0.000867661	2.01164
3596	ISW2	YOR304W	1.20189	8.38541	6.45425	5.26392e-06	0.000215309	4.23765
6297	YLL007C	YLL007C	1.20309	7.07249	4.79556	0.000157616	0.00184612	0.890285
5307	GLC7	YER133W	1.20382	11.4762	3.33822	0.0037891	0.0169839	-2.21106
5307	GLC7	YER133W	1.20508	11.5164	3.28739	0.00423328	0.0185045	-2.31755
4815	YTA7	YGR270W	1.20554	10.0349	4.39619	0.000373475	0.00324441	0.0428482
4523	CTI6	YPL181W	1.20681	9.14822	4.16347	0.000620509	0.00462387	-0.454401
3688	YPR203W	YPR203W	1.20685	7.85272	6.1947	8.75709e-06	0.000294491	3.73705
291	KAP114	YGL241W	1.20689	9.64635	5.95862	1.40222e-05	0.000393824	3.27359
4875	TLG2	YOL018C	1.20694	10.1037	3.59346	0.00216704	0.0112831	-1.67191
1478	PMA2	YPL036W	1.20919	6.82766	4.43723	0.000341605	0.00305292	0.130339
1549	KRI1	YNL308C	1.20962	9.77267	4.53454	0.000276607	0.0026729	0.337491
4113	MSN4	YKL062W	1.21161	9.15388	6.15563	9.46187e-06	0.000314144	3.66087
1311	RIM20	YOR275C	1.21223	8.81472	4.10013	0.000712791	0.00509059	-0.589952
5739	CDC37	YDR168W	1.21489	9.54458	5.37831	4.59807e-05	0.000821001	2.10347
1625	SPP382	YLR424W	1.21573	8.4348	7.64329	5.74573e-07	7.4228e-05	6.40645
4542	SPB1	YCL054W	1.21608	9.64707	5.57036	3.0894e-05	0.000627794	2.49535
1077	ATG17	YLR423C	1.21647	9.01202	5.38522	4.53243e-05	0.000817887	2.11764
5644	ARP5	YNL059C	1.21657	9.80119	4.9139	0.000122382	0.00156301	1.13925
1318	UFD2	YDL190C	1.21687	9.87067	4.10791	0.000700747	0.00502106	-0.573298
2729	PSO2	YMR137C	1.21743	8.76546	5.30789	5.32567e-05	0.000900121	1.95872
4798	HAP4	YKL109W	1.21816	11.0079	4.94789	0.000113833	0.00148678	1.21053
2415	REB1	YBR049C	1.21975	9.18951	5.47791	3.73913e-05	0.000720653	2.30725
4177	TRL1	YJL087C	1.21994	6.55819	4.97097	0.000108377	0.00143856	1.25888
4158	YFR056C	YFR056C	1.22005	6.26577	5.36212	4.75577e-05	0.000837427	2.07024
1419	TOM70	YNL121C	1.22032	8.67314	5.00538	0.000100737	0.00137491	1.33086
776	APC4	YDR118W	1.22086	9.19958	6.91891	2.16508e-06	0.000131216	5.10974
612	MMM1	YLL006W	1.22201	9.1221	5.78594	1.98777e-05	0.000482928	2.92985
5251	HGH1	YGR187C	1.22273	8.85281	4.58876	0.000245997	0.00246905	0.452677
5693	DIP5	YPL265W	1.22297	10.394	4.5837	0.000248703	0.00248094	0.44193
1385	NUT2	YPR168W	1.22389	9.02198	5.68675	2.43313e-05	0.000542693	2.73066
4523	CTI6	YPL181W	1.22788	9.62097	3.77381	0.00145851	0.00842809	-1.28782
2415	REB1	YBR049C	1.22808	9.03036	5.27987	5.64715e-05	0.000937456	1.90096
1419	TOM70	YNL121C	1.22922	8.67746	5.07552	8.68211e-05	0.00124762	1.47725
119	UTP20	YBL004W	1.22974	7.84841	3.09938	0.00636751	0.025127	-2.70817
5739	CDC37	YDR168W	1.23045	9.60051	5.51577	3.45759e-05	0.000679438	2.38439
2763	YEF3	YLR249W	1.23148	13.9444	3.86469	0.00119462	0.00732145	-1.09368
845	FAF1	YIL019W	1.23313	9.88945	5.02511	9.66063e-05	0.00133642	1.37208
514	SLD7	YOR060C	1.23319	8.99422	4.89195	0.000128251	0.00160443	1.09314
2180	PIM1	YBL022C	1.23523	11.602	5.0513	9.13885e-05	0.00128912	1.42676
4650	NUF2	YOL069W	1.23577	7.48207	5.75035	2.13702e-05	0.000498817	2.85852
2314	SET2	YJL168C	1.2361	8.66066	7.26337	1.14202e-06	9.62511e-05	5.73594
4728	SWI4	YER111C	1.23636	7.94569	6.36564	6.25658e-06	0.000238701	4.06781
3127	CDC11	YJR076C	1.23679	10.3695	6.14669	9.63126e-06	0.000317345	3.64341
1246	MAD1	YGL086W	1.2369	10.1087	6.89404	2.26883e-06	0.000132159	5.06386
6239	DRS1	YLL008W	1.23766	8.5191	3.3458	0.00372695	0.0167798	-2.19515
5305	YIL082W-A	YIL082W-A	1.23852	8.65935	2.9147	0.00947368	0.0336819	-3.08563
1805	VPS33	YLR396C	1.23856	9.98239	6.54935	4.3783e-06	0.000191705	4.41867
1033	BIM1	YER016W	1.23871	8.23292	3.8305	0.00128777	0.00773595	-1.16676
3126	MNT3	YIL014W	1.23891	10.1091	7.02066	1.78931e-06	0.000122816	5.29653
526	HUL4	YJR036C	1.23907	8.74215	2.75779	0.0132271	0.0429375	-3.40025
425	CDC55	YGL190C	1.23909	9.18628	6.06681	1.12906e-05	0.000345012	3.48693
291	KAP114	YGL241W	1.23914	9.55575	5.98239	1.33686e-05	0.000387426	3.32059
1308	ALR2	YFL050C	1.24234	8.07043	3.71075	0.00167515	0.00935801	-1.42233
1984	BNR1	YIL159W	1.24279	7.17581	6.88551	2.30561e-06	0.000133142	5.04809
5305	YIL082W-A	YIL082W-A	1.24358	8.78096	2.90092	0.00975702	0.0344546	-3.1135
3596	ISW2	YOR304W	1.24376	8.64041	7.08531	1.58637e-06	0.000113731	5.41441
355	NHA1	YLR138W	1.24785	8.40686	4.38548	0.00038228	0.00328869	0.0199973
5285	MRPS16	YPL013C	1.2493	12.7225	6.55846	4.302e-06	0.000189407	4.43594
119	UTP20	YBL004W	1.25102	7.96304	3.20762	0.00503583	0.0211346	-2.48397
2158	YGR130C	YGR130C	1.25214	9.98052	4.20286	0.000569311	0.00434154	-0.370155
5636	BDF2	YDL070W	1.25295	9.39882	4.43782	0.000341164	0.00305107	0.131605
182	MCM6	YGL201C	1.25563	8.1404	4.9043	0.000124914	0.00158394	1.1191
2562	RSA3	YLR221C	1.25686	9.68587	4.36608	0.000398766	0.00338162	-0.0214006
2334	RAD1	YPL022W	1.25822	8.12684	5.72954	2.22957e-05	0.000512173	2.81675
3833	VPS24	YKL041W	1.25927	10.8229	4.25525	0.000507748	0.00400066	-0.258131
884	MSS11	YMR164C	1.26033	7.30149	6.30527	7.04221e-06	0.000256667	3.95147
1307	MSH2	YOL090W	1.26091	9.38183	5.76681	2.06662e-05	0.000492785	2.89153
4609	JIP5	YPR169W	1.26127	11.8368	4.57475	0.000253559	0.00251401	0.422934
1549	KRI1	YNL308C	1.26192	10.1041	4.60065	0.000239755	0.0024267	0.477926
2274	VAC7	YNL054W	1.2621	7.89176	5.0667	8.84557e-05	0.00126554	1.45888
2562	RSA3	YLR221C	1.26314	9.1262	4.17552	0.000604369	0.00454188	-0.428623
4815	YTA7	YGR270W	1.26491	9.53053	4.67136	0.000205837	0.00218889	0.627817
1956	RIF1	YBR275C	1.26509	7.48685	5.63334	2.71439e-05	0.000580612	2.62287
4497	SPP41	YDR464W	1.26606	8.01723	6.66628	3.4968e-06	0.000168986	4.63946
6058	DBP10	YDL031W	1.26695	8.49729	4.88303	0.000130716	0.00162593	1.07441
4916	YPR087W	YPR087W	1.26757	6.50702	4.90818	0.000123885	0.00157549	1.12723
5060	MUM2	YBR057C	1.26773	10.3808	3.90787	0.00108659	0.0068567	-1.00137
526	HUL4	YJR036C	1.26899	8.81556	2.78405	0.0125121	0.0411938	-3.34803
1805	VPS33	YLR396C	1.26923	10.1144	7.06897	1.6353e-06	0.000115337	5.38467
1723	BEM2	YER155C	1.26951	9.65133	6.10619	1.04386e-05	0.000331393	3.56418
5069	UBP2	YOR124C	1.27052	9.27009	3.95955	0.000970079	0.00630358	-0.89081
2252	PSD2	YGR170W	1.27072	8.48621	4.28867	0.000472034	0.00380897	-0.186701
3464	PRP3	YDR473C	1.27129	8.92563	7.8102	4.27479e-07	6.72018e-05	6.69438
3126	MNT3	YIL014W	1.27228	10.2715	7.13846	1.43748e-06	0.000107795	5.51088
1956	RIF1	YBR275C	1.27328	7.50783	4.78801	0.000160187	0.00186618	0.874371
4258	PCD1	YLR151C	1.27333	7.89193	3.62935	0.0020029	0.0106365	-1.59562
2861	PMA1	YGL008C	1.27361	13.4407	5.04306	9.29978e-05	0.00129918	1.40957
3897	YOR302W	YOR302W	1.27485	9.91691	4.65516	0.000213149	0.00223523	0.593507
5367	ERJ5	YFR041C	1.27495	9.70402	4.24819	0.000515633	0.00404083	-0.27322
667	PHR1	YOR386W	1.27528	10.2325	3.27905	0.00431098	0.0187436	-2.335
3897	YOR302W	YOR302W	1.2783	9.92981	4.40425	0.000366991	0.00320515	0.0600237
667	PHR1	YOR386W	1.28005	10.1124	3.14347	0.00578787	0.0233989	-2.61708
1881	BFA1	YJR053W	1.28045	5.98798	4.68161	0.000201342	0.00215513	0.649522
4113	MSN4	YKL062W	1.28051	8.64445	5.01389	9.89333e-05	0.00135739	1.34865
4803	ZWF1	YNL241C	1.28092	12.7288	3.06711	0.0068273	0.0264575	-2.77461
1891	YPL205C	YPL205C	1.28236	6.71208	5.98423	1.33194e-05	0.000387426	3.32423
5899	NSE3	YDR288W	1.28485	9.64022	4.927	0.000119012	0.00153749	1.16673
5899	NSE3	YDR288W	1.28556	9.85846	4.7641	0.00016862	0.00192658	0.823907
288	SKT5	YBL061C	1.29277	8.92345	4.26777	0.000494063	0.00392363	-0.231375
3115	WTM2	YOR229W	1.29294	11.3745	8.60638	1.09619e-07	3.13924e-05	8.01295
884	MSS11	YMR164C	1.29369	7.39155	5.50238	3.55457e-05	0.000692239	2.35713
6230	MNL2	YLR057W	1.29387	8.31987	5.87949	1.64459e-05	0.000430544	3.11655
612	MMM1	YLL006W	1.29627	9.00696	6.90274	2.23198e-06	0.000131662	5.07991
1975	MET18	YIL128W	1.2974	9.88873	7.52919	7.04793e-07	8.13818e-05	6.20729
87	PSY4	YBL046W	1.299	10.4082	5.95882	1.40166e-05	0.000393824	3.27398
2861	PMA1	YGL008C	1.29947	13.1205	5.19833	6.70081e-05	0.00105467	1.73241
4177	TRL1	YJL087C	1.29949	6.5357	5.77822	2.01918e-05	0.000486037	2.91441
6286	BRE5	YNR051C	1.30017	8.04144	3.88049	0.0011539	0.00713221	-1.05991
5025	EST1	YLR233C	1.30343	8.75914	4.86911	0.00013466	0.00166229	1.04516
5706	YFL064C	YFL064C	1.30547	9.03054	5.32043	5.18798e-05	0.000884873	1.98453
3940	COG8	YML071C	1.30603	8.01557	5.30848	5.31907e-05	0.000900121	1.95994
3601	ESC8	YOL017W	1.30937	8.52627	6.55734	4.31131e-06	0.000189407	4.43382
2158	YGR130C	YGR130C	1.30956	9.90165	4.48745	0.000306328	0.00285294	0.237298
5727	ORC1	YML065W	1.30992	8.04839	5.75303	2.12537e-05	0.00049766	2.86391
4609	JIP5	YPR169W	1.3101	11.8105	4.87285	0.000133588	0.00165527	1.05302
982	RTS1	YOR014W	1.31065	8.51707	4.97932	0.00010647	0.00142777	1.27636
4250	TAP42	YMR028W	1.31695	8.24748	5.76454	2.07618e-05	0.000492785	2.88698
2848	MOD5	YOR274W	1.31836	9.04397	6.61905	3.82829e-06	0.000177764	4.55053
5055	SEC27	YGL137W	1.31853	12.0599	3.96201	0.000964852	0.0062739	-0.885542
87	PSY4	YBL046W	1.31897	10.6574	5.78326	1.99863e-05	0.000482928	2.92449
4803	ZWF1	YNL241C	1.31943	12.2865	3.31615	0.00397601	0.0176219	-2.25733
2180	PIM1	YBL022C	1.32051	11.4818	5.959	1.40114e-05	0.000393824	3.27435
160	THO2	YNL139C	1.32139	6.2062	4.12356	0.000677142	0.00492769	-0.539804
1975	MET18	YIL128W	1.3222	10.1282	7.60831	6.11592e-07	7.82358e-05	6.34559
3115	WTM2	YOR229W	1.32254	10.9128	8.9815	5.93418e-08	2.4617e-05	8.60356
4443	RTG3	YBL103C	1.32261	10.7351	5.99751	1.29693e-05	0.000382986	3.35046
3493	MRPS17	YMR188C	1.32317	12.2076	5.04707	9.22115e-05	0.00129513	1.41793
819	BNI1	YNL271C	1.32441	9.77675	4.19293	0.000581797	0.00441098	-0.391384
5167	SLN1	YIL147C	1.32731	9.06896	6.09897	1.05896e-05	0.000333751	3.55004
6058	DBP10	YDL031W	1.32765	8.26793	4.68517	0.000199801	0.00214392	0.657071
2177	NOC2	YOR206W	1.32829	9.83992	6.13918	9.77595e-06	0.000318892	3.62873
5636	BDF2	YDL070W	1.3284	9.40253	4.46084	0.000324536	0.00294884	0.180634
3620	GPA1	YHR005C	1.32928	11.7638	4.60368	0.000238192	0.00242051	0.484349
355	NHA1	YLR138W	1.32991	8.57394	4.74952	0.000173982	0.00196774	0.793124
6222	ISW1	YBR245C	1.33062	9.75622	5.91111	1.54291e-05	0.000417228	3.17942
1308	ALR2	YFL050C	1.33236	8.05435	3.97503	0.000937685	0.00617301	-0.857687
795	SHS1	YDL225W	1.33291	7.99259	4.55466	0.000264822	0.00259609	0.380248
3127	CDC11	YJR076C	1.33332	10.5967	6.42538	5.56808e-06	0.000223546	4.18243
1723	BEM2	YER155C	1.33432	9.98191	6.10065	1.05542e-05	0.000333512	3.55333
1654	SOF1	YLL011W	1.33504	9.84736	4.84154	0.000142837	0.00173231	0.987152
3467	SNX4	YJL036W	1.33509	8.7425	3.7706	0.00146883	0.00845774	-1.29467
3729	INO80	YGL150C	1.3392	10.181	5.25926	5.89629e-05	0.000962524	1.85843
668	BRF1	YGR246C	1.34266	9.81605	5.87123	1.67225e-05	0.000433097	3.10013
5534	BFR1	YOR198C	1.34352	11.5815	4.35332	0.000409998	0.00344284	-0.0486307
5644	ARP5	YNL059C	1.3443	9.51679	5.60005	2.90638e-05	0.000603997	2.55553
4950	UFO1	YML088W	1.34723	9.4991	5.71668	2.28883e-05	0.000520289	2.79091
3839	MSN5	YDR335W	1.34758	10.2689	4.5031	0.000296109	0.0027977	0.270605
5447	FMP27	YLR454W	1.34914	8.70384	5.44139	4.03314e-05	0.000756324	2.23266
1228	RPT2	YDL007W	1.34937	11.4066	4.6718	0.000205639	0.00218889	0.628762
1903	SWH1	YAR042W	1.35053	10.0838	4.4446	0.000336181	0.003021	0.146041
1311	RIM20	YOR275C	1.35303	9.1751	4.68692	0.00019905	0.00213938	0.660773
2763	YEF3	YLR249W	1.35347	14.139	4.28338	0.000477518	0.00384608	-0.198015
6192	MBP1	YDL056W	1.35394	8.39394	6.29153	7.23492e-06	0.000260777	3.92492
3530	EPL1	YFL024C	1.35395	7.82148	4.54921	0.000267961	0.00261822	0.368676
3327	CDC34	YDR054C	1.35526	11.2836	3.11549	0.0061494	0.024483	-2.67492
5883	ESF1	YDR365C	1.35562	8.64752	3.43496	0.00306696	0.0144887	-2.00748
6239	DRS1	YLL008W	1.35594	8.49298	3.59462	0.00216155	0.0112636	-1.66945
5367	ERJ5	YFR041C	1.35595	10.1253	4.04765	0.000799644	0.00552635	-0.70227
5693	DIP5	YPL265W	1.35748	10.7284	5.04423	9.27676e-05	0.00129735	1.41201
5534	BFR1	YOR198C	1.36096	11.7037	4.20883	0.00056193	0.00430033	-0.357384
4306	JNM1	YMR294W	1.36243	7.76607	6.38653	6.00628e-06	0.000232919	4.10795
4255	GDE1	YPL110C	1.36342	9.88319	6.21992	8.33133e-06	0.000288196	3.7861
273	ETP1	YHL010C	1.3645	8.82596	4.48265	0.000309534	0.00287131	0.227079
4379	RAD2	YGR258C	1.36503	8.47992	4.09491	0.000720984	0.00513785	-0.601119
4504	AEP2	YMR282C	1.36608	8.0154	7.7493	4.75986e-07	6.75308e-05	6.58978
5025	EST1	YLR233C	1.36637	8.89708	6.35339	6.40833e-06	0.00024033	4.04424
4497	SPP41	YDR464W	1.36688	8.02779	7.86926	3.85349e-07	6.37058e-05	6.7953
1903	SWH1	YAR042W	1.36793	9.94825	4.39543	0.000374093	0.00324762	0.0412263
380	XRS2	YDR369C	1.36955	6.81302	6.62106	3.81354e-06	0.000177711	4.55432
3044	MTC4	YBR255W	1.37024	9.64734	4.56345	0.000259833	0.00256647	0.398927
668	BRF1	YGR246C	1.3737	9.6505	6.59008	4.04764e-06	0.000182746	4.49581
790	RTT107	YHR154W	1.37544	7.48233	5.28206	5.62136e-05	0.000935554	1.90547
2051	SYF2	YGR129W	1.37553	9.61617	5.65014	2.62248e-05	0.000570782	2.65682
1980	YNL247W	YNL247W	1.3764	9.7812	3.06256	0.00689471	0.0266239	-2.78397
3837	IRC20	YLR247C	1.37672	9.72731	5.25813	5.91021e-05	0.000962524	1.8561
1654	SOF1	YLL011W	1.37713	9.5787	5.80792	1.901e-05	0.000470765	2.97383
3102	ECM29	YHL030W	1.37742	8.39515	3.57703	0.00224659	0.0115825	-1.7068
6307	LCP5	YER127W	1.37776	10.1766	4.27914	0.000481955	0.00386274	-0.207074
4250	TAP42	YMR028W	1.37931	8.54937	5.56342	3.13389e-05	0.000632987	2.48126
1625	SPP382	YLR424W	1.38038	8.30299	8.25118	1.99168e-07	4.19151e-05	7.43579
6289	TAE2	YPL009C	1.38063	8.79747	6.4461	5.34803e-06	0.000216711	4.22207
288	SKT5	YBL061C	1.3814	8.78541	4.52566	0.000281978	0.00270931	0.31861
4950	UFO1	YML088W	1.38499	10.0791	5.48764	3.66456e-05	0.000709425	2.3271
1827	POL4	YCR014C	1.38705	7.56349	5.15146	7.3956e-05	0.00113393	1.63522
5953	FCF2	YLR051C	1.38954	8.84557	7.11986	1.48787e-06	0.000110378	5.47716
3709	YPR097W	YPR097W	1.39046	9.08942	5.89658	1.5888e-05	0.000422829	3.15055
628	YCK3	YER123W	1.39493	7.29867	5.11538	7.98053e-05	0.00117794	1.56024
4862	FUN30	YAL019W	1.39651	8.88347	5.4433	4.01717e-05	0.000756324	2.23656
4306	JNM1	YMR294W	1.39654	7.85508	6.69913	3.28383e-06	0.000162301	4.70115
5706	YFL064C	YFL064C	1.39731	8.90305	5.81372	1.87877e-05	0.000468678	2.98541
273	ETP1	YHL010C	1.3987	8.3786	5.62238	2.7761e-05	0.000588074	2.60072
3601	ESC8	YOL017W	1.39882	8.48951	7.66541	5.52376e-07	7.35082e-05	6.44483
1980	YNL247W	YNL247W	1.40019	9.76463	3.26399	0.00445468	0.0192402	-2.36646
5055	SEC27	YGL137W	1.40024	12.3192	4.07117	0.000759469	0.00532771	-0.651926
3839	MSN5	YDR335W	1.40077	10.8931	4.0372	0.000818174	0.00562166	-0.724638
2342	JJJ1	YNL227C	1.4037	8.13441	5.12262	7.85955e-05	0.00116859	1.57529
3110	SIP5	YMR140W	1.40373	9.58858	4.89391	0.000127715	0.00160443	1.09727
2449	UBP13	YBL067C	1.40399	9.50198	8.93333	6.41461e-08	2.4617e-05	8.52879
1828	SRS2	YJL092W	1.40407	7.81035	6.70044	3.27562e-06	0.000162301	4.70361
3729	INO80	YGL150C	1.409	10.1271	5.14983	7.42103e-05	0.00113516	1.63184
4255	GDE1	YPL110C	1.4096	10.0464	6.1097	1.03658e-05	0.000330842	3.57107
6307	LCP5	YER127W	1.41102	9.98845	4.64995	0.000215556	0.00224827	0.58247
1246	MAD1	YGL086W	1.41227	10.853	8.31091	1.79939e-07	4.02292e-05	7.53408
5365	YJU2	YKL095W	1.41431	7.791	8.06723	2.73059e-07	5.01813e-05	7.12989
5167	SLN1	YIL147C	1.41455	9.67338	5.67927	2.47066e-05	0.000549871	2.71558
6286	BRE5	YNR051C	1.41537	8.463	3.91578	0.00106789	0.00678044	-0.98445
5956	PUS1	YPL212C	1.41693	11.2251	6.46166	5.1887e-06	0.000213242	4.2518
5846	MLP1	YKR095W	1.4194	8.5395	6.45214	5.28554e-06	0.000215518	4.23362
3835	RAD4	YER162C	1.41958	9.73948	4.4414	0.000338521	0.00303367	0.139236
4443	RTG3	YBL103C	1.42112	11.0562	5.89977	1.57861e-05	0.000422085	3.15689
2342	JJJ1	YNL227C	1.42267	8.17898	4.77118	0.000166078	0.00191041	0.838849
3183	MCM10	YIL150C	1.42334	9.28638	7.11726	1.49505e-06	0.000110378	5.47245
3102	ECM29	YHL030W	1.42374	8.28451	3.95495	0.000979906	0.00635794	-0.900639
5447	FMP27	YLR454W	1.4239	9.11869	5.51197	3.4848e-05	0.000682043	2.37667
2646	HSL1	YKL101W	1.42417	8.0566	5.32152	5.17619e-05	0.000884873	1.98677
1224	YCL021W-A	YCL021W-A	1.42499	8.132	4.87107	0.000134097	0.00165691	1.04928
1827	POL4	YCR014C	1.42763	7.19096	4.71456	0.000187558	0.00205824	0.719242
793	PAF1	YBR279W	1.43262	10.101	4.3544	0.000409038	0.00343887	-0.0463338
364	KCS1	YDR017C	1.43304	8.5128	5.74756	2.1492e-05	0.000499871	2.85292
3327	CDC34	YDR054C	1.43345	11.5281	3.2636	0.00445846	0.0192438	-2.36728
5416	APC5	YOR249C	1.43436	9.81192	5.4829	3.70072e-05	0.000715363	2.31742
4226	RTS2	YOR077W	1.4359	7.41487	6.25434	7.78432e-06	0.000273326	3.85291
6192	MBP1	YDL056W	1.43851	8.33823	6.35833	6.34662e-06	0.00024033	4.05375
2454	MDM20	YOL076W	1.4403	8.10871	5.90337	1.56718e-05	0.000421621	3.16404
912	RTG2	YGL252C	1.44131	10.07	4.05058	0.00079452	0.00549968	-0.695992
2280	ATG16	YMR159C	1.44211	7.76246	5.63385	2.71151e-05	0.000580612	2.62392
1891	YPL205C	YPL205C	1.44219	6.63342	5.91777	1.52235e-05	0.000414023	3.19263
6222	ISW1	YBR245C	1.44258	9.65236	6.71597	3.17994e-06	0.000158973	4.7327
3530	EPL1	YFL024C	1.44358	7.94554	4.46182	0.00032384	0.00294498	0.18274
5963	LEO1	YOR123C	1.44416	10.6975	4.38505	0.000382636	0.00328896	0.0190837
3796	GEA2	YEL022W	1.4444	9.18364	6.07639	1.1077e-05	0.000341364	3.50574
4753	SLU7	YDR088C	1.44529	8.9331	6.38021	6.08089e-06	0.000233363	4.09581
5052	IES2	YNL215W	1.44544	11.6821	5.38958	4.4915e-05	0.000813959	2.12658
819	BNI1	YNL271C	1.44707	9.91589	4.5489	0.000268141	0.00261822	0.368018
3044	MTC4	YBR255W	1.44879	9.42499	5.02302	9.70352e-05	0.00133839	1.36772
3796	GEA2	YEL022W	1.44953	8.70165	6.24342	7.95373e-06	0.000277487	3.83173
1783	MFT1	YML062C	1.45102	9.59813	5.02803	9.60082e-05	0.00133126	1.3782
4756	MMS4	YBR098W	1.45385	7.07543	7.27047	1.12726e-06	9.62511e-05	5.74866
6289	TAE2	YPL009C	1.45481	8.81803	6.92952	2.12233e-06	0.000130874	5.12929
5953	FCF2	YLR051C	1.45502	9.05861	7.41877	8.60261e-07	8.63437e-05	6.01275
2449	UBP13	YBL067C	1.45725	9.78764	9.3498	3.30217e-08	2.05175e-05	9.16502
6055	SMC2	YFR031C	1.46086	10.0334	7.26093	1.14714e-06	9.62511e-05	5.73157
5238	MPP10	YJR002W	1.46123	7.70248	4.49027	0.000304457	0.0028416	0.243313
537	NIP1	YMR309C	1.46146	10.014	5.98943	1.3181e-05	0.000386485	3.33451
628	YCK3	YER123W	1.46154	7.26706	5.08851	8.4468e-05	0.00122869	1.50432
5428	NUP159	YIL115C	1.46352	8.42863	5.04001	9.36006e-05	0.0013062	1.40321
3709	YPR097W	YPR097W	1.46557	9.08015	6.38971	5.96915e-06	0.000232919	4.11405
5052	IES2	YNL215W	1.46564	11.2535	6.27614	7.45727e-06	0.000265129	3.89514
4753	SLU7	YDR088C	1.46571	9.09572	6.68765	3.35667e-06	0.000164654	4.67961
1270	PCF11	YDR228C	1.46705	8.74662	7.86393	3.88971e-07	6.37058e-05	6.7862
1249	MIP1	YOR330C	1.46785	6.90573	5.56918	3.09691e-05	0.000627794	2.49295
1766	SYT1	YPR095C	1.46904	8.30732	5.73321	2.21297e-05	0.000510963	2.82411
1228	RPT2	YDL007W	1.46908	11.8879	4.79026	0.000159418	0.00186054	0.879105
5365	YJU2	YKL095W	1.46909	8.10384	7.68653	5.32012e-07	7.15639e-05	6.48142
3467	SNX4	YJL036W	1.46979	8.76875	4.44734	0.000334188	0.00300931	0.151875
5416	APC5	YOR249C	1.46994	10.1782	5.60361	2.88521e-05	0.000601378	2.56273
2051	SYF2	YGR129W	1.47012	10.0597	6.3869	6.00199e-06	0.000232919	4.10865
2784	CDC45	YLR103C	1.47282	8.82579	8.47865	1.35627e-07	3.4032e-05	7.80744
2297	YKR023W	YKR023W	1.47289	7.84392	6.46419	5.16329e-06	0.000213242	4.25662
5846	MLP1	YKR095W	1.47741	9.02893	7.00668	1.83665e-06	0.000123356	5.27095
1577	MRC1	YCL061C	1.47847	6.61282	5.56204	3.14285e-05	0.000633737	2.47844
3183	MCM10	YIL150C	1.47951	9.86579	5.90008	1.57764e-05	0.000422085	3.15749
793	PAF1	YBR279W	1.48005	10.0565	4.66563	0.000208394	0.00220351	0.615681
5956	PUS1	YPL212C	1.48262	11.0224	6.99827	1.86573e-06	0.000123574	5.25556
2024	TOA1	YOR194C	1.48303	10.5095	5.67351	2.49991e-05	0.000554743	2.70398
5963	LEO1	YOR123C	1.48303	11.0681	4.4804	0.000311048	0.00287637	0.222291
4438	HOS4	YIL112W	1.48505	8.45992	9.85448	1.5169e-08	1.43955e-05	9.90578
1155	NOT3	YIL038C	1.4852	11.0968	5.76136	2.08966e-05	0.000493054	2.8806
510	AVL9	YLR114C	1.48917	7.837	4.59714	0.000241582	0.00243976	0.470467
1270	PCF11	YDR228C	1.49494	8.89178	7.42378	8.52487e-07	8.63437e-05	6.02162
912	RTG2	YGL252C	1.49959	10.4219	3.77111	0.00146719	0.0084522	-1.29359
4266	NOP14	YDL148C	1.50243	8.02061	5.19956	6.68341e-05	0.00105467	1.73497
4226	RTS2	YOR077W	1.50303	7.6517	6.21884	8.34903e-06	0.000288196	3.78401
6055	SMC2	YFR031C	1.50468	9.93199	7.34823	9.7794e-07	9.08404e-05	5.88753
2297	YKR023W	YKR023W	1.50474	8.0944	7.27655	1.11478e-06	9.62511e-05	5.75955
4862	FUN30	YAL019W	1.50524	9.35501	5.82472	1.83733e-05	0.000461917	3.00739
5187	SNF7	YLR025W	1.50656	11.136	5.12184	7.87241e-05	0.00116859	1.57368
5237	MET4	YNL103W	1.50751	8.39966	6.40715	5.76942e-06	0.00022951	4.14751
1304	GCR1	YPL075W	1.50953	9.98994	5.95252	1.41951e-05	0.000394919	3.26152
3110	SIP5	YMR140W	1.50996	9.4789	5.26373	5.84136e-05	0.000956311	1.86765
2280	ATG16	YMR159C	1.5126	7.64179	5.99734	1.29736e-05	0.000382986	3.35013
4441	NIP100	YPL174C	1.5133	7.82782	6.47554	5.05073e-06	0.000211708	4.27828
1341	SPT2	YER161C	1.51447	9.18803	6.13969	9.76601e-06	0.000318892	3.62974
3834	TOP1	YOL006C	1.51533	7.88187	8.01771	2.9749e-07	5.31733e-05	7.04672
4902	CAB3	YKL088W	1.51998	8.64166	5.09771	8.284e-05	0.00121177	1.52348
2586	UBP1	YDL122W	1.52164	10.0964	3.76601	0.00148369	0.00851703	-1.30446
537	NIP1	YMR309C	1.52232	9.495	6.46083	5.19705e-06	0.000213242	4.25022
1783	MFT1	YML062C	1.52246	9.32219	5.08678	8.47769e-05	0.00122886	1.50072
1224	YCL021W-A	YCL021W-A	1.52413	7.97847	6.32288	6.803e-06	0.00025146	3.98546
1155	NOT3	YIL038C	1.52594	11.0743	5.46241	3.86112e-05	0.000735473	2.27561
2784	CDC45	YLR103C	1.52816	9.23341	8.62369	1.06517e-07	3.13924e-05	8.04063
3837	IRC20	YLR247C	1.53659	10.3347	5.59994	2.90704e-05	0.000603997	2.55531
795	SHS1	YDL225W	1.53776	8.01112	4.49346	0.000302357	0.00283313	0.250107
2649	HDA3	YPR179C	1.5383	9.38788	5.00611	0.00010058	0.00137491	1.33239
5238	MPP10	YJR002W	1.53871	7.69157	5.5038	3.54417e-05	0.000691246	2.36002
4379	RAD2	YGR258C	1.5441	8.58115	4.99054	0.000103961	0.00140606	1.29984
5428	NUP159	YIL115C	1.54541	8.49203	5.13406	7.672e-05	0.00115861	1.59908
2646	HSL1	YKL101W	1.54577	7.89372	6.39388	5.92071e-06	0.000232919	4.12206
4902	CAB3	YKL088W	1.54602	8.88357	5.42881	4.13981e-05	0.000768515	2.20693
4961	NNF2	YGR089W	1.54688	8.1698	8.6705	9.85825e-08	3.06263e-05	8.11526
452	KEX1	YGL203C	1.54716	10.3146	4.93996	0.000115772	0.00150308	1.1939
182	MCM6	YGL201C	1.54734	8.48827	5.8443	1.76586e-05	0.000449142	3.04647
364	KCS1	YDR017C	1.54882	8.54798	6.21963	8.336e-06	0.000288196	3.78554
1272	APL5	YPL195W	1.54982	8.30044	5.20314	6.6333e-05	0.00105139	1.74239
3457	CLU1	YMR012W	1.5515	10.699	5.88502	1.6263e-05	0.000428643	3.12757
3835	RAD4	YER162C	1.55313	10.2338	4.42493	0.000350858	0.00310705	0.104121
4438	HOS4	YIL112W	1.55385	8.98643	9.49431	2.63502e-08	1.89382e-05	9.38046
452	KEX1	YGL203C	1.55412	10.1652	5.2338	6.21965e-05	0.000996978	1.80582
2454	MDM20	YOL076W	1.55512	8.18389	6.54258	4.43596e-06	0.000192935	4.40582
4756	MMS4	YBR098W	1.55951	7.04806	7.04933	1.69619e-06	0.000117722	5.34887
982	RTS1	YOR014W	1.55966	8.86665	5.78568	1.98883e-05	0.000482928	2.92933
2334	RAD1	YPL022W	1.56017	8.28042	5.55115	3.21415e-05	0.000642239	2.45634
431	USO1	YDL058W	1.56524	8.56976	8.94647	6.27972e-08	2.4617e-05	8.54921
4665	NOP9	YJL010C	1.56651	7.90249	5.00565	0.000100678	0.00137491	1.33143
4504	AEP2	YMR282C	1.56791	8.17775	7.25921	1.15076e-06	9.62511e-05	5.72849
4772	ROK1	YGL171W	1.56904	8.76737	5.57667	3.04954e-05	0.000621724	2.50815
2024	TOA1	YOR194C	1.57368	10.4327	5.99111	1.31366e-05	0.000386052	3.33783
4266	NOP14	YDL148C	1.57399	8.56826	5.13823	7.60483e-05	0.00115381	1.60774
3457	CLU1	YMR012W	1.57418	10.7358	5.77647	2.02639e-05	0.000486037	2.91089
4258	PCD1	YLR151C	1.57791	8.04916	4.43508	0.000343201	0.00305442	0.125766
6203	STE6	YKL209C	1.58957	12.1866	5.307	5.33557e-05	0.000900273	1.95689
1304	GCR1	YPL075W	1.59069	10.0806	6.29565	7.17661e-06	0.000259392	3.93288
4361	IMH1	YLR309C	1.59308	8.79974	9.13743	4.62102e-08	2.24451e-05	8.84347
2586	UBP1	YDL122W	1.59425	9.59235	4.22939	0.000537245	0.00416516	-0.313415
1652	PCI8	YIL071C	1.60214	8.72375	5.23791	6.16626e-05	0.000991254	1.81432
1341	SPT2	YER161C	1.6044	9.14509	5.94321	1.44635e-05	0.000399298	3.24307
1829	VMS1	YDR049W	1.60639	7.65378	6.21622	8.39243e-06	0.000288215	3.77891
1582	LRP1	YHR081W	1.60996	8.96242	5.3525	4.85208e-05	0.000848659	2.05049
416	RRP8	YDR083W	1.61412	9.89437	6.78233	2.8026e-06	0.000146276	4.85665
1249	MIP1	YOR330C	1.61637	7.31956	7.00914	1.82824e-06	0.000123356	5.27545
2380	MNN4	YKL201C	1.61781	7.56154	4.76786	0.000167265	0.0019195	0.831843
5187	SNF7	YLR025W	1.61855	11.7697	5.07696	8.65555e-05	0.00124655	1.48027
1829	VMS1	YDR049W	1.62017	8.02841	6.66826	3.48353e-06	0.000168971	4.64319
926	TPM1	YNL079C	1.6256	12.984	6.8512	2.45981e-06	0.000135553	4.98462
3070	RPN5	YDL147W	1.63195	9.81484	4.73959	0.000177733	0.0019838	0.772145
1729	YLR211C	YLR211C	1.63286	8.15938	5.43552	4.08255e-05	0.000762076	2.22066
3834	TOP1	YOL006C	1.63653	8.36942	7.85447	3.95476e-07	6.37058e-05	6.77007
1652	PCI8	YIL071C	1.64802	8.66632	5.76654	2.06772e-05	0.000492785	2.891
4772	ROK1	YGL171W	1.64825	8.86686	5.90229	1.57062e-05	0.000421677	3.16188
956	PUS4	YNL292W	1.6497	9.6824	6.57114	4.19811e-06	0.000187592	4.45996
2649	HDA3	YPR179C	1.65899	9.43249	5.83485	1.79999e-05	0.000454346	3.02762
826	HEH2	YDR458C	1.66537	8.94823	6.65852	3.5491e-06	0.000169629	4.62489
826	HEH2	YDR458C	1.66638	9.09168	6.78222	2.80321e-06	0.000146276	4.85644
1272	APL5	YPL195W	1.66728	8.81293	6.097	1.06312e-05	0.000334256	3.54618
6203	STE6	YKL209C	1.66824	12.2284	5.49917	3.57821e-05	0.00069477	2.3506
4845	SAS3	YBL052C	1.66987	7.35204	5.16471	7.19209e-05	0.00110533	1.66271
956	PUS4	YNL292W	1.67527	9.82595	7.20073	1.28137e-06	0.000103206	5.62336
1582	LRP1	YHR081W	1.68286	8.92024	4.81313	0.000151793	0.00180711	0.927322
3070	RPN5	YDL147W	1.68311	9.96717	4.97584	0.000107261	0.00143395	1.26908
4441	NIP100	YPL174C	1.68443	8.33212	8.03741	2.87505e-07	5.21023e-05	7.07986
6161	ENP2	YGR145W	1.68725	8.70248	5.34178	4.96183e-05	0.000862077	2.02845
926	TPM1	YNL079C	1.68978	13.0926	6.77604	2.83628e-06	0.000146276	4.84493
416	RRP8	YDR083W	1.69095	9.98189	7.7653	4.62708e-07	6.75308e-05	6.61732
2336	PIK1	YNL267W	1.6912	7.94529	5.23255	6.23599e-05	0.000998371	1.80324
5490	VPS64	YDR200C	1.69162	10.0731	6.56186	4.2739e-06	0.000189407	4.44238
6101	BDP1	YNL039W	1.69164	9.3209	5.8789	1.64655e-05	0.000430544	3.11538
510	AVL9	YLR114C	1.69552	8.44758	5.19838	6.7e-05	0.00105467	1.73253
1766	SYT1	YPR095C	1.69924	8.22624	6.66019	3.53782e-06	0.000169629	4.62801
4549	IWR1	YDL115C	1.70443	10.0056	6.28013	7.39901e-06	0.000265129	3.90286
4361	IMH1	YLR309C	1.71003	8.81431	9.41072	3.00158e-08	1.95823e-05	9.25618
1101	TCB1	YOR086C	1.71825	10.0642	5.92097	1.51257e-05	0.000412888	3.19898
4845	SAS3	YBL052C	1.71933	7.32304	4.96825	0.000109007	0.00144311	1.25318
2739	HPR1	YDR138W	1.7227	7.56447	6.24558	7.91996e-06	0.00027705	3.83592
5780	LOC1	YFR001W	1.72734	11.6436	5.83421	1.80233e-05	0.000454346	3.02633
5237	MET4	YNL103W	1.73072	8.39586	7.27205	1.124e-06	9.62511e-05	5.75149
4961	NNF2	YGR089W	1.73152	7.96696	9.46505	2.7577e-08	1.89382e-05	9.33705
6161	ENP2	YGR145W	1.74336	8.55558	6.18219	8.97666e-06	0.000299559	3.71268
431	USO1	YDL058W	1.74539	8.84885	9.7588	1.75409e-08	1.43955e-05	9.76783
2100	RRP17	YDR412W	1.75286	8.78712	4.82796	0.000147048	0.00176349	0.958565
1729	YLR211C	YLR211C	1.75842	8.48324	5.5513	3.21314e-05	0.000642239	2.45665
1101	TCB1	YOR086C	1.76614	10.1411	5.92823	1.49062e-05	0.000408605	3.21338
5496	YBL112C	YBL112C	1.76633	12.8309	3.67437	0.00181445	0.0099183	-1.49983
5490	VPS64	YDR200C	1.77029	9.74019	7.1844	1.32053e-06	0.000104054	5.59391
5087	CGR1	YGL029W	1.77565	11.1585	7.46786	7.87146e-07	8.50967e-05	6.09946
1207	CLF1	YLR117C	1.77611	9.03373	6.09193	1.07392e-05	0.000336031	3.53623
4549	IWR1	YDL115C	1.77675	10.2943	5.86686	1.68708e-05	0.000435901	3.09143
6101	BDP1	YNL039W	1.7817	9.11157	6.15104	9.54845e-06	0.000316214	3.65191
5496	YBL112C	YBL112C	1.78487	12.7479	3.77405	0.00145773	0.00842733	-1.2873
5780	LOC1	YFR001W	1.79233	11.7126	6.37319	6.16489e-06	0.000235893	4.08232
6123	SBA1	YKL117W	1.79738	14.3183	6.90328	2.2297e-06	0.000131662	5.08092
6123	SBA1	YKL117W	1.79822	14.2285	6.93181	2.11323e-06	0.000130874	5.1335
4665	NOP9	YJL010C	1.8066	8.35845	5.44515	4.00179e-05	0.000754556	2.24035
5604	MPH1	YIR002C	1.81554	8.43853	7.76001	4.67058e-07	6.75308e-05	6.60821
1775	OMS1	YDR316W	1.82317	8.04858	7.85837	3.92781e-07	6.37058e-05	6.77672
2739	HPR1	YDR138W	1.83663	7.68851	6.07839	1.10328e-05	0.000341129	3.50967
2336	PIK1	YNL267W	1.83709	8.13641	6.87041	2.37218e-06	0.000134681	5.02019
5087	CGR1	YGL029W	1.84296	11.4443	7.37181	9.36849e-07	9.08404e-05	5.92946
4025	RRP12	YPL012W	1.86628	9.22318	4.15997	0.000625285	0.00464822	-0.461901
4469	RPA34	YJL148W	1.89289	10.7888	5.48107	3.71476e-05	0.000717016	2.31369
2380	MNN4	YKL201C	1.89549	7.3524	5.28426	5.59549e-05	0.000932438	1.91002
5604	MPH1	YIR002C	1.8955	8.51901	7.95176	3.33617e-07	5.80405e-05	6.93541
1458	PZF1	YPR186C	1.89882	7.9574	9.311	3.50988e-08	2.08168e-05	9.10671
3178	RIO1	YOR119C	1.91013	9.93809	5.59338	2.94653e-05	0.000607366	2.54201
1207	CLF1	YLR117C	1.91596	8.8331	6.7794	2.81825e-06	0.000146276	4.85119
4469	RPA34	YJL148W	1.92143	10.6216	5.70306	2.35339e-05	0.000530347	2.76349
2321	PEX19	YDL065C	1.9259	9.49926	5.20269	6.63968e-05	0.00105139	1.74144
3178	RIO1	YOR119C	1.92671	9.46058	6.41998	5.6269e-06	0.000225142	4.1721
5848	RTF1	YGL244W	1.93925	9.85708	6.76305	2.9072e-06	0.000148757	4.8207
4917	EIS1	YMR031C	1.94978	7.91323	6.34106	6.56485e-06	0.000244737	4.02051
2139	CUE3	YGL110C	1.95148	8.17961	5.30466	5.36171e-05	0.000902704	1.95207
1775	OMS1	YDR316W	1.95292	8.37466	10.2522	8.38089e-09	1.43955e-05	10.4671
2100	RRP17	YDR412W	1.95831	8.79139	5.72033	2.27186e-05	0.000519145	2.79824
896	SAS10	YDL153C	1.96063	9.59049	8.76838	8.39208e-08	2.7847e-05	8.27037
4669	SPT16	YGL207W	1.96911	12.6485	5.59353	2.94562e-05	0.000607366	2.54231
5848	RTF1	YGL244W	1.96989	10.1342	6.44646	5.34428e-06	0.000216711	4.22276
4025	RRP12	YPL012W	1.97574	9.33781	4.40501	0.000366384	0.003202	0.0616472
4017	SMI1	YGR229C	1.98161	9.8316	4.76494	0.000168314	0.00192477	0.825693
4669	SPT16	YGL207W	1.99308	13.1107	5.26778	5.79193e-05	0.000950605	1.87602
896	SAS10	YDL153C	1.9976	9.20258	7.93659	3.42555e-07	5.88113e-05	6.90972
2139	CUE3	YGL110C	2.0052	8.40304	5.4608	3.87399e-05	0.000736848	2.27233
5821	CHZ1	YER030W	2.03587	11.9182	5.64792	2.63444e-05	0.000571949	2.65233
4017	SMI1	YGR229C	2.04264	9.92546	4.72169	0.000184703	0.00203482	0.734324
4245	PDS5	YMR076C	2.04953	7.81055	6.26002	7.69778e-06	0.000271461	3.86391
4849	NOP4	YPL043W	2.05055	9.88888	6.70811	3.22803e-06	0.000160761	4.71797
5821	CHZ1	YER030W	2.07381	11.5435	5.86378	1.69763e-05	0.000436897	3.08529
4849	NOP4	YPL043W	2.07704	9.72383	6.21567	8.40147e-06	0.000288215	3.77785
2321	PEX19	YDL065C	2.09655	9.66833	5.97402	1.3595e-05	0.000389864	3.30405
1458	PZF1	YPR186C	2.09972	8.03151	7.26284	1.14314e-06	9.62511e-05	5.73498
2704	MPP6	YNR024W	2.10759	9.46308	6.84947	2.46789e-06	0.000135553	4.9814
2256	CTR9	YOL145C	2.1114	8.66811	9.25155	3.85506e-08	2.09587e-05	9.017
5639	HFA1	YMR207C	2.13358	7.58589	6.30002	7.11525e-06	0.000258606	3.94132
350	VPS21	YOR089C	2.14044	12.1313	6.08746	1.08353e-05	0.00033742	3.52746
4370	YRB30	YGL164C	2.14145	8.34782	7.45047	8.12282e-07	8.5473e-05	6.06878
2256	CTR9	YOL145C	2.14488	8.69172	7.71868	5.02501e-07	6.89987e-05	6.537
5639	HFA1	YMR207C	2.14605	7.83713	6.18942	8.84914e-06	0.00029606	3.72676
1352	SPA2	YLL021W	2.15789	9.5103	6.82517	2.58395e-06	0.000139411	4.93633
958	DOS2	YDR068W	2.16172	10.1065	7.54857	6.80672e-07	8.00127e-05	6.24125
350	VPS21	YOR089C	2.16551	11.9462	6.29645	7.16536e-06	0.000259392	3.93442
1352	SPA2	YLL021W	2.1725	9.664	6.75124	2.97322e-06	0.000149786	4.79867
4245	PDS5	YMR076C	2.19705	8.26445	6.51266	4.70009e-06	0.000202399	4.34899
4917	EIS1	YMR031C	2.20019	7.93634	6.82489	2.58535e-06	0.000139411	4.9358
2704	MPP6	YNR024W	2.21145	10.1024	7.35757	9.61436e-07	9.08404e-05	5.90416
5072	NOP16	YER002W	2.21244	10.5657	6.84847	2.47253e-06	0.000135553	4.97956
2738	YER138W-A	YER138W-A	2.21254	15.4397	7.08034	1.60109e-06	0.000114159	5.40537
3539	YER138W-A	YER138W-A	2.22537	15.1441	7.48561	7.62332e-07	8.35875e-05	6.13072
4370	YRB30	YGL164C	2.24655	8.72018	8.18792	2.21886e-07	4.32115e-05	7.33114
2738	YER138W-A	YER138W-A	2.25588	15.4055	7.40959	8.74714e-07	8.71242e-05	5.99649
958	DOS2	YDR068W	2.27987	10.4928	7.72387	4.97898e-07	6.89987e-05	6.54596
3539	YER138W-A	YER138W-A	2.28705	14.9624	7.76546	4.62578e-07	6.75308e-05	6.61759
5072	NOP16	YER002W	2.29682	10.3444	6.96293	1.99334e-06	0.000128112	5.19074
722	NOP7	YGR103W	2.37926	10.8675	6.19176	8.80829e-06	0.000295451	3.73132
722	NOP7	YGR103W	2.40341	10.7673	6.02589	1.22527e-05	0.000366682	3.40642
3060	RRP14	YKL082C	2.75604	9.97009	8.2318	2.05859e-07	4.19694e-05	7.40378
2896	TMA23	YMR269W	2.83007	9.82662	8.16583	2.30444e-07	4.42182e-05	7.29446
2896	TMA23	YMR269W	2.85551	10.0522	8.49764	1.31386e-07	3.4032e-05	7.83812
3060	RRP14	YKL082C	2.86818	10.0412	8.575	1.15484e-07	3.13924e-05	7.96266

## Sheet: TE.rcm0
ProbeUID	GeneName	SystematicName	logFC	AveExpr	t	P.Value	adj.P.Val	B
5118	OLI1	Q0130	-2.7615	14.9022	-7.28573	1.09618e-06	0.000283725	5.77884
5118	OLI1	Q0130	-2.71565	15.2225	-7.32755	1.01551e-06	0.000283725	5.85178
2749	Q0297	Q0297	-2.47101	7.34182	-5.96665	1.37977e-05	0.000861398	3.3435
2749	Q0297	Q0297	-2.32127	7.38363	-5.93443	1.47212e-05	0.000879494	3.28084
86	COX3	Q0275	-2.13966	7.06425	-7.73998	4.83895e-07	0.000283725	6.55709
5202	ATP6	Q0085	-2.08409	8.51208	-5.46688	3.82556e-05	0.00146381	2.35588
5202	ATP6	Q0085	-2.07907	9.22446	-4.93607	0.000116735	0.00279047	1.27365
2676	SRL1	YOR247W	-2.02434	8.02667	-6.50419	4.77784e-06	0.000494265	4.36705
2676	SRL1	YOR247W	-2.00008	8.56233	-5.77164	2.04638e-05	0.00106071	2.96208
2323	YER034W	YER034W	-1.80241	8.85503	-7.35837	9.60047e-07	0.000283725	5.90536
2746	YAP5	YIR018W	-1.79794	8.75068	-10.3394	7.37482e-09	9.62267e-05	10.4437
86	COX3	Q0275	-1.74952	7.07159	-6.12059	1.01437e-05	0.000723307	3.64087
2323	YER034W	YER034W	-1.73645	9.07991	-6.4987	4.82889e-06	0.000494265	4.35681
5330	MRP20	YDR405W	-1.7189	9.13619	-6.65344	3.58387e-06	0.000449638	4.64373
5736	ATP8	Q0080	-1.71244	7.08579	-4.40413	0.000367085	0.00546071	0.162911
5094	TIR4	YOR009W	-1.68104	7.58199	-6.96428	1.9883e-06	0.00034136	5.2093
5736	ATP8	Q0080	-1.66737	7.27768	-3.96685	0.000954651	0.00999702	-0.76071
5148	VFA1	YER128W	-1.66247	7.2431	-6.55909	4.29674e-06	0.000494265	4.46922
5330	MRP20	YDR405W	-1.6619	9.28772	-6.51261	4.70061e-06	0.000494265	4.38274
2746	YAP5	YIR018W	-1.65828	8.76407	-8.63025	1.05366e-07	0.000213769	7.99371
1107	YAR073W	YAR073W	-1.65664	8.30267	-8.27695	1.90623e-07	0.000226113	7.43741
638	YMR013W-A	YMR013W-A	-1.6483	6.21929	-6.50144	4.80337e-06	0.000494265	4.36192
1944	MED7	YOL135C	-1.64803	10.7464	-7.32341	1.02322e-06	0.000283725	5.84456
2266	REC107	YJR021C	-1.64593	8.45925	-6.53287	4.51994e-06	0.000494265	4.42047
3656	RPL41B	YDL133C-A	-1.63359	13.1828	-3.45067	0.00296333	0.0212747	-1.84792
2010	FIP1	YJR093C	-1.63209	8.0085	-6.99596	1.87381e-06	0.000325993	5.26612
2266	REC107	YJR021C	-1.63113	8.6186	-5.96157	1.39392e-05	0.000865379	3.33363
1196	PRY3	YJL078C	-1.61436	8.25312	-6.27431	7.48418e-06	0.000621997	3.93444
721	SNF11	YDR073W	-1.61107	7.85607	-7.24721	1.1764e-06	0.000283725	5.7114
3214	CSM2	YIL132C	-1.60909	7.72985	-8.65811	1.0062e-07	0.000213769	8.03683
1944	MED7	YOL135C	-1.60336	10.1581	-7.17428	1.34541e-06	0.000283725	5.58314
1107	YAR073W	YAR073W	-1.59985	8.2536	-7.39206	9.02981e-07	0.000283725	5.96379
1219	MSO1	YNR049C	-1.58322	10.319	-7.50502	7.36124e-07	0.000283725	6.1584
3351	YBR197C	YBR197C	-1.56624	7.53781	-6.50123	4.80535e-06	0.000494265	4.36152
1553	MRPL4	YLR439W	-1.55355	8.84675	-7.32916	1.01254e-06	0.000283725	5.85457
3425	LSB1	YGR136W	-1.55261	9.39568	-7.1009	1.5411e-06	0.000288982	5.45326
1219	MSO1	YNR049C	-1.54195	10.182	-7.5104	7.29029e-07	0.000283725	6.16762
4617	YHR180W	YHR180W	-1.53597	8.55373	-6.25093	7.83682e-06	0.000635123	3.89001
3396	SOH1	YGL127C	-1.53199	8.71893	-5.47139	3.78994e-05	0.00145445	2.36495
1553	MRPL4	YLR439W	-1.53014	8.72377	-6.47245	5.08114e-06	0.000496483	4.30777
4463	A_06_P2820	A_06_P2820	-1.53001	6.53522	-7.09004	1.57248e-06	0.000288982	5.43398
3396	SOH1	YGL127C	-1.52977	8.32642	-5.1674	7.15146e-05	0.00204632	1.74908
3214	CSM2	YIL132C	-1.52559	7.89801	-7.68272	5.3563e-07	0.000283725	6.46068
5610	MST28	YAR033W	-1.52212	8.45629	-6.62759	3.76605e-06	0.000465285	4.59605
3656	RPL41B	YDL133C-A	-1.51429	13.4138	-3.12671	0.0060019	0.0343403	-2.51865
3425	LSB1	YGR136W	-1.50891	9.39543	-7.17825	1.3356e-06	0.000283725	5.59013
5094	TIR4	YOR009W	-1.49548	7.39533	-6.58377	4.09714e-06	0.000481617	4.51499
4617	YHR180W	YHR180W	-1.49209	8.12183	-5.79243	1.96174e-05	0.00103549	3.00298
3716	YOR331C	YOR331C	-1.49053	6.07999	-4.92788	0.00011879	0.00282842	1.25672
2010	FIP1	YJR093C	-1.47915	8.00824	-7.4388	8.29615e-07	0.000283725	6.04454
4349	NIS1	YNL078W	-1.47584	9.66057	-6.34344	6.5344e-06	0.000580006	4.06534
721	SNF11	YDR073W	-1.47269	8.25209	-6.47031	5.10231e-06	0.000496483	4.30377
3594	PRM9	YAR031W	-1.4647	6.55477	-7.11464	1.50234e-06	0.000288982	5.47763
4349	NIS1	YNL078W	-1.46329	9.29067	-7.94224	3.39193e-07	0.000260341	6.89368
3351	YBR197C	YBR197C	-1.46272	7.54671	-6.06711	1.1284e-05	0.000757371	3.53793
5897	BOP3	YNL042W	-1.4499	8.76001	-6.44174	5.39361e-06	0.000509969	4.25028
5593	ZUO1	YGR285C	-1.44881	13.1785	-5.39038	4.48401e-05	0.00158626	2.20189
3095	ZRC1	YMR243C	-1.44533	10.7688	-6.1073	1.04156e-05	0.000723307	3.61532
3242	YBR220C	YBR220C	-1.44271	8.51948	-6.47315	5.07426e-06	0.000496483	4.30908
5593	ZUO1	YGR285C	-1.44169	13.4923	-5.55506	3.18838e-05	0.00130859	2.5325
4541	DAL82	YNL314W	-1.44081	9.09435	-8.09232	2.61488e-07	0.000234284	7.13952
3594	PRM9	YAR031W	-1.433	6.60635	-5.722	2.26413e-05	0.00112035	2.86416
1768	SMP1	YBR182C	-1.42783	7.44228	-6.29681	7.16029e-06	0.000600049	3.97712
5751	SMM1	YNR015W	-1.42743	9.04601	-5.82754	1.82687e-05	0.000997362	3.07193
2873	YBR032W	YBR032W	-1.42244	6.95323	-5.74774	2.14842e-05	0.00108234	2.91497
879	GAL83	YER027C	-1.42194	9.5698	-7.40488	8.82214e-07	0.000283725	5.98597
2518	EOS1	YNL080C	-1.41413	9.14633	-6.50688	4.75302e-06	0.000494265	4.37206
1112	MGR1	YCL044C	-1.41297	8.61176	-6.60005	3.97077e-06	0.000476592	4.54513
2518	EOS1	YNL080C	-1.41229	9.35126	-5.71032	2.31877e-05	0.00113316	2.84107
4540	PTA1	YAL043C	-1.41069	9.77953	-7.54994	6.79e-07	0.000283725	6.23527
3999	STP22	YCL008C	-1.40866	7.2152	-6.20483	8.58353e-06	0.000659185	3.80216
5421	YFH7	YFR007W	-1.4042	7.71262	-7.48341	7.65357e-07	0.000283725	6.12133
1196	PRY3	YJL078C	-1.38897	8.47857	-5.12032	7.89765e-05	0.00217862	1.65279
3095	ZRC1	YMR243C	-1.38853	11.0749	-5.8594	1.71273e-05	0.000963264	3.13437
5897	BOP3	YNL042W	-1.38458	8.72387	-5.29061	5.52169e-05	0.00179498	1.99998
4540	PTA1	YAL043C	-1.38126	9.64298	-7.22742	1.21996e-06	0.000283725	5.67667
5610	MST28	YAR033W	-1.37829	8.05033	-5.62201	2.77821e-05	0.00124423	2.66595
3999	STP22	YCL008C	-1.37486	7.14268	-6.05327	1.16001e-05	0.000760592	3.51124
4572	PEX4	YGR133W	-1.36741	9.1442	-5.24388	6.08955e-05	0.00187397	1.90502
840	YIL029C	YIL029C	-1.36563	8.57269	-6.00031	1.28966e-05	0.00081687	3.40881
3242	YBR220C	YBR220C	-1.36504	8.43269	-6.23543	8.08009e-06	0.000646804	3.8605
3426	RPP1	YHR062C	-1.36085	9.50163	-4.55934	0.000262154	0.00447721	0.489049
427	YOL073C	YOL073C	-1.36022	7.7785	-5.22376	6.35208e-05	0.00190681	1.86408
3967	ICY2	YPL250C	-1.35808	11.1032	-4.22597	0.00054127	0.00699949	-0.212836
5672	YPR071W	YPR071W	-1.35778	8.35893	-5.24437	6.08331e-05	0.00187397	1.90602
840	YIL029C	YIL029C	-1.35627	8.22391	-5.59116	2.95996e-05	0.00127886	2.60454
3808	YGL010W	YGL010W	-1.35322	9.32576	-3.22368	0.00486305	0.0299872	-2.31938
570	UPS1	YLR193C	-1.35138	9.86044	-6.05032	1.16686e-05	0.000761258	3.50555
5421	YFH7	YFR007W	-1.34892	8.09074	-6.93318	2.10778e-06	0.00034813	5.15337
4106	ISA2	YPR067W	-1.3482	10.0206	-6.66734	3.48968e-06	0.000443984	4.66934
1015	VAR1	Q0140	-1.34673	6.54928	-4.53186	0.00027822	0.00461859	0.43141
5554	SSB2	YNL209W	-1.3466	12.2811	-4.39397	0.000375287	0.00554932	0.141515
1374	SFK1	YKL051W	-1.34435	8.42634	-4.91452	0.00012222	0.00284772	1.2291
3388	CSE2	YNR010W	-1.34356	9.07688	-4.65299	0.000214148	0.00394105	0.685118
5774	PAU23	YLR037C	-1.33855	8.4915	-6.76187	2.91373e-06	0.000398747	4.84267
1870	ATG36	YJL185C	-1.33331	8.06995	-4.09791	0.00071627	0.00827803	-0.483524
879	GAL83	YER027C	-1.33212	10.2151	-7.15336	1.39843e-06	0.000285104	5.54618
1768	SMP1	YBR182C	-1.32043	7.71081	-7.18162	1.32731e-06	0.000283725	5.59608
3815	SMT3	YDR510W	-1.31886	11.0081	-4.58888	0.000245933	0.00429575	0.550959
3413	YNL019C	YNL019C	-1.31722	6.64968	-5.61979	2.7909e-05	0.00124423	2.66153
5778	YMR194C-A	YMR194C-A	-1.317	6.91805	-4.41513	0.000358412	0.00543911	0.186063
3583	YBL109W	YBL109W	-1.31667	8.255	-5.10073	8.2313e-05	0.00224221	1.61264
5904	IMD2	YHR216W	-1.31323	8.57959	-7.48742	7.59848e-07	0.000283725	6.1282
1583	Q0182	Q0182	-1.31297	5.59272	-6.19729	8.71241e-06	0.000659185	3.78777
5751	SMM1	YNR015W	-1.31254	8.75369	-5.51248	3.48115e-05	0.00139482	2.44734
4800	YMR310C	YMR310C	-1.31131	10.1344	-5.6054	2.87463e-05	0.00125446	2.63289
4144	SOL1	YNR034W	-1.3107	9.4525	-6.53338	4.5155e-06	0.000494265	4.42142
3388	CSE2	YNR010W	-1.30786	9.20881	-4.75736	0.000171076	0.00348237	0.902886
1599	NRM1	YNR009W	-1.30758	7.52952	-4.88885	0.000129102	0.00294497	1.17596
2542	CLP1	YOR250C	-1.30743	9.04695	-9.05714	5.25429e-08	0.000213769	8.64229
570	UPS1	YLR193C	-1.30415	9.79161	-6.107	1.04216e-05	0.000723307	3.61476
5148	VFA1	YER128W	-1.30339	6.98106	-7.6458	5.72007e-07	0.000283725	6.39827
3993	CDC26	YFR036W	-1.30184	6.79766	-6.50721	4.75003e-06	0.000494265	4.37267
3225	MRPL31	YKL138C	-1.30125	10.5057	-4.68506	0.000199849	0.0038065	0.752124
4144	SOL1	YNR034W	-1.29969	9.66203	-6.9023	2.23382e-06	0.000353846	5.09768
3284	PDC6	YGR087C	-1.29891	7.07398	-7.1927	1.30047e-06	0.000283725	5.6156
3225	MRPL31	YKL138C	-1.29674	10.2926	-4.86379	0.0001362	0.00305876	1.12403
5672	YPR071W	YPR071W	-1.29663	8.0611	-4.92088	0.000120575	0.00283525	1.24225
1531	IXR1	YKL032C	-1.296	8.59308	-5.94819	1.43193e-05	0.00086699	3.30761
4679	YJL213W	YJL213W	-1.28858	8.16789	-3.89276	0.00112322	0.0110525	-0.917389
1010	SUT2	YPR009W	-1.28522	7.9973	-5.8286	1.82295e-05	0.000997362	3.07401
4870	CAT2	YML042W	-1.28486	8.00532	-7.44171	8.25255e-07	0.000283725	6.04956
3583	YBL109W	YBL109W	-1.28405	8.42697	-5.027	9.62187e-05	0.00247138	1.46118
4870	CAT2	YML042W	-1.282	7.89254	-7.19899	1.28548e-06	0.000283725	5.62669
4223	COX2	Q0250	-1.27972	7.09902	-4.46352	0.000322647	0.00507828	0.287878
3808	YGL010W	YGL010W	-1.27874	9.86548	-2.89972	0.00978208	0.0478398	-2.97852
4463	A_06_P2820	A_06_P2820	-1.27819	6.42596	-5.76732	2.06446e-05	0.00106071	2.95357
5554	SSB2	YNL209W	-1.27815	12.4476	-4.0435	0.000806957	0.00893061	-0.5986
2599	YJL118W	YJL118W	-1.27725	7.58316	-5.90762	1.55383e-05	0.000905106	3.22858
2220	MTO1	YGL236C	-1.27448	7.84644	-5.12282	7.85608e-05	0.00217242	1.65791
4800	YMR310C	YMR310C	-1.26916	10.3993	-5.41369	4.27189e-05	0.00155174	2.24888
680	ASR1	YPR093C	-1.26903	9.70434	-8.4991	1.31066e-07	0.000213769	7.78929
2875	NAF1	YNL124W	-1.26055	7.28521	-6.06557	1.13188e-05	0.000757371	3.53496
3815	SMT3	YDR510W	-1.25867	11.1225	-4.54992	0.000267553	0.00452206	0.469293
2873	YBR032W	YBR032W	-1.25824	6.80369	-4.64702	0.000216921	0.00396114	0.672644
1599	NRM1	YNR009W	-1.25629	7.52907	-4.73304	0.000180251	0.00357433	0.852218
5533	YJL160C	YJL160C	-1.2545	6.67663	-6.41076	5.72891e-06	0.000533935	4.19217
4699	PAU11	YGL261C	-1.25418	7.72434	-6.19892	8.68442e-06	0.000659185	3.79088
5904	IMD2	YHR216W	-1.25319	8.35862	-5.95009	1.42648e-05	0.00086699	3.31131
306	YBL044W	YBL044W	-1.25224	6.00729	-4.9438	0.000114829	0.0027746	1.28963
3993	CDC26	YFR036W	-1.25224	7.10976	-5.78307	1.99941e-05	0.00104772	2.98457
680	ASR1	YPR093C	-1.24936	9.53512	-8.07518	2.69334e-07	0.000234284	7.11161
784	YAR068W	YAR068W	-1.24834	8.62479	-3.95529	0.000979191	0.0101466	-0.785177
5632	YNL033W	YNL033W	-1.24816	6.42446	-5.1892	6.83073e-05	0.00198945	1.7936
1880	HCR1	YLR192C	-1.24786	10.1029	-5.66058	2.56698e-05	0.00121131	2.74256
3967	ICY2	YPL250C	-1.24611	11.2627	-3.97552	0.000936664	0.00984025	-0.742372
1838	TOM20	YGR082W	-1.24382	10.0196	-5.08183	8.5669e-05	0.00230476	1.57387
522	LIP2	YLR239C	-1.24356	8.57417	-7.81517	4.23759e-07	0.000283725	6.68292
5474	SDH2	YLL041C	-1.2417	9.67824	-5.01056	9.96355e-05	0.00252744	1.42733
5037	PFA5	YDR459C	-1.2412	8.82596	-6.15637	9.44808e-06	0.000684881	3.70949
2711	INP52	YNL106C	-1.2406	7.92431	-6.36953	6.20915e-06	0.000562618	4.11457
4541	DAL82	YNL314W	-1.2398	8.94716	-6.50521	4.76842e-06	0.000494265	4.36895
710	TES1	YJR019C	-1.23938	9.59132	-4.40576	0.000365788	0.00545463	0.166339
427	YOL073C	YOL073C	-1.23886	7.98635	-4.35219	0.000411005	0.00588672	0.0535038
3426	RPP1	YHR062C	-1.23679	9.24991	-4.47273	0.000316268	0.00501417	0.307222
710	TES1	YJR019C	-1.23644	9.23796	-4.40766	0.000364274	0.00545463	0.170355
4106	ISA2	YPR067W	-1.23515	9.75366	-5.64045	2.67509e-05	0.0012313	2.70259
3879	SPR6	YER115C	-1.23293	9.94217	-7.22862	1.21726e-06	0.000283725	5.67878
1870	ATG36	YJL185C	-1.22995	7.84649	-4.49586	0.000300791	0.00485133	0.355827
5498	MIG1	YGL035C	-1.22925	8.00832	-5.41608	4.25074e-05	0.00155174	2.25369
638	YMR013W-A	YMR013W-A	-1.22918	6.03908	-5.49111	3.6384e-05	0.00142137	2.40451
522	LIP2	YLR239C	-1.22781	8.83653	-6.62354	3.79545e-06	0.000465285	4.58857
2711	INP52	YNL106C	-1.22672	7.83874	-6.89511	2.26425e-06	0.000353846	5.0847
4699	PAU11	YGL261C	-1.22048	8.4773	-6.79568	2.73248e-06	0.000396149	4.90434
3311	CUP9	YPL177C	-1.22025	10.1595	-5.2781	5.66806e-05	0.00182372	1.97461
1312	LIA1	YJR070C	-1.2201	11.8231	-4.75845	0.000170677	0.00347968	0.905147
4338	ARG80	YMR042W	-1.21901	8.30793	-3.21976	0.00490471	0.0301019	-2.32747
1531	IXR1	YKL032C	-1.21869	8.58991	-5.35078	4.86949e-05	0.00166557	2.1219
5474	SDH2	YLL041C	-1.21818	10.1773	-4.65066	0.000215226	0.0039482	0.68025
2405	MDG1	YNL173C	-1.21575	8.7594	-5.45733	3.90196e-05	0.00148868	2.33671
1275	SCD6	YPR129W	-1.21416	7.84868	-5.41017	4.30325e-05	0.00155174	2.24179
5498	MIG1	YGL035C	-1.21392	8.1175	-5.41382	4.27072e-05	0.00155174	2.24915
5037	PFA5	YDR459C	-1.21252	8.55256	-5.95962	1.39941e-05	0.000865379	3.32983
3879	SPR6	YER115C	-1.20916	9.94245	-6.86339	2.40383e-06	0.000360519	5.02733
3112	SWM2	YNR004W	-1.20858	8.17568	-4.73987	0.000177624	0.00353838	0.866454
2688	SLM4	YBR077C	-1.20838	8.33505	-4.67622	0.000203691	0.00384443	0.733659
964	YOR186W	YOR186W	-1.20569	7.47006	-3.25262	0.00456632	0.0286863	-2.25963
5038	YPT32	YGL210W	-1.20484	9.31789	-5.28824	5.54914e-05	0.00179498	1.99517
1055	MET13	YGL125W	-1.20379	8.57104	-5.6463	2.64317e-05	0.00122804	2.71423
5774	PAU23	YLR037C	-1.20305	8.7256	-6.9399	2.08134e-06	0.00034813	5.16547
4304	SSB1	YDL229W	-1.2023	12.7876	-3.61055	0.0020873	0.0168712	-1.51273
3373	CWC23	YGL128C	-1.20204	7.46025	-6.11117	1.03356e-05	0.000723307	3.62277
1025	THI11	YJR156C	-1.20195	6.58084	-5.67478	2.49343e-05	0.00119173	2.77072
1389	DOT6	YER088C	-1.19907	11.1415	-4.54644	0.000269572	0.0045327	0.462008
471	PAU17	YLL025W	-1.19877	8.00585	-6.62079	3.81556e-06	0.000465285	4.58349
5413	RRT5	YFR032C	-1.19643	7.4626	-5.05951	8.98137e-05	0.00236268	1.52802
3778	GPI19	YDR437W	-1.19618	6.32522	-5.60652	2.86799e-05	0.00125446	2.63513
860	YBL029W	YBL029W	-1.19387	7.28264	-5.7328	2.21483e-05	0.00110302	2.88549
1025	THI11	YJR156C	-1.19206	6.49698	-4.45383	0.000329512	0.00513164	0.267484
2583	VHR1	YIL056W	-1.19001	8.86553	-5.06541	8.86983e-05	0.00234287	1.54015
3642	THI12	YNL332W	-1.18575	8.12545	-3.44709	0.00298664	0.0213937	-1.8554
1906	YMR265C	YMR265C	-1.18556	9.06325	-6.77073	2.86503e-06	0.000398747	4.85885
784	YAR068W	YAR068W	-1.18255	8.3744	-3.38553	0.00341711	0.0235409	-1.98383
1583	Q0182	Q0182	-1.18174	5.68476	-4.67376	0.000204773	0.00384443	0.728525
6008	YPL014W	YPL014W	-1.18091	7.81732	-5.10175	8.21363e-05	0.00224208	1.61472
1838	TOM20	YGR082W	-1.18075	9.64455	-4.35494	0.000408554	0.00586448	0.059294
4572	PEX4	YGR133W	-1.18034	9.07689	-4.23073	0.000535675	0.0069825	-0.202789
4167	KTR3	YBR205W	-1.17928	9.7188	-6.21192	8.46397e-06	0.000659185	3.8157
3762	GPI2	YPL076W	-1.17903	7.38267	-5.81443	1.87604e-05	0.00101151	3.04622
6172	ENV7	YPL236C	-1.17765	9.39265	-5.7653	2.07297e-05	0.00106071	2.94958
449	NAB2	YGL122C	-1.17377	9.2264	-6.10753	1.04108e-05	0.000723307	3.61576
47	COX14	YML129C	-1.17271	10.6472	-4.70329	0.000192161	0.00372558	0.790167
528	YLL056C	YLL056C	-1.17064	8.21975	-5.54782	3.23631e-05	0.0013155	2.51803
1512	EMG1	YLR186W	-1.17018	11.0492	-3.95432	0.000981264	0.0101466	-0.787215
899	TMA46	YOR091W	-1.17008	9.07908	-3.68106	0.00178798	0.0151687	-1.36431
2405	MDG1	YNL173C	-1.16928	9.0989	-5.2381	6.16374e-05	0.00188348	1.89328
47	COX14	YML129C	-1.16763	10.5579	-4.35624	0.0004074	0.00585878	0.0620321
4167	KTR3	YBR205W	-1.1664	10.083	-6.00505	1.27748e-05	0.00081687	3.41799
5413	RRT5	YFR032C	-1.16473	7.10608	-5.0719	8.74884e-05	0.00233924	1.55347
1138	YIL028W	YIL028W	-1.16414	6.55687	-7.19257	1.30078e-06	0.000283725	5.61538
4039	AI1	Q0050	-1.16286	6.79302	-3.73568	0.0015859	0.0139345	-1.24916
3864	COX19	YLL018C-A	-1.16039	9.90752	-6.30415	7.0578e-06	0.000600049	3.99103
1484	PCL7	YIL050W	-1.1578	8.65452	-3.53668	0.00245444	0.0188497	-1.66786
5038	YPT32	YGL210W	-1.1572	9.03609	-5.1399	7.57815e-05	0.00211261	1.69285
2220	MTO1	YGL236C	-1.15678	7.93435	-4.64608	0.000217365	0.00396114	0.670663
1847	MED6	YHR058C	-1.15527	8.73519	-6.68923	3.34658e-06	0.000432339	4.70959
1512	EMG1	YLR186W	-1.15411	11.4324	-4.16314	0.00062096	0.00764367	-0.345596
3921	PAU7	YAR020C	-1.15262	9.37735	-4.60239	0.000238855	0.00424025	0.579263
1558	LGE1	YPL055C	-1.14914	9.46131	-6.53559	4.49627e-06	0.000494265	4.42553
3299	ECM19	YLR390W	-1.14886	9.41209	-3.25453	0.00454742	0.0286811	-2.25569
1112	MGR1	YCL044C	-1.14866	8.38554	-5.49435	3.61405e-05	0.00142137	2.41102
2991	YGL204C	NM_001270746	-1.14813	7.80991	-2.95601	0.00867147	0.0439741	-2.86546
3664	PRM8	YGL053W	-1.1477	9.03386	-6.18828	8.86916e-06	0.000661285	3.77055
1391	YIL169C	YIL169C	-1.14764	8.03229	-3.21386	0.00496795	0.0302965	-2.33962
1157	YGR015C	YGR015C	-1.14759	9.17754	-7.30094	1.06609e-06	0.000283725	5.8054
330	YJR129C	YJR129C	-1.14644	8.95796	-6.30372	7.0638e-06	0.000600049	3.99021
5200	THI5	YFL058W	-1.14492	8.31481	-3.19519	0.00517359	0.0311514	-2.37807
38	PGA1	YNL158W	-1.1448	6.8875	-7.23523	1.20256e-06	0.000283725	5.69039
3297	MST27	YGL051W	-1.14453	6.67021	-5.14503	7.49659e-05	0.00209455	1.70335
1111	GLG2	YJL137C	-1.1441	7.34302	-5.56392	3.13064e-05	0.00130859	2.55021
3171	ZIM17	YNL310C	-1.14386	10.1945	-4.83028	0.00014632	0.00318801	1.05451
3864	COX19	YLL018C-A	-1.14377	9.77448	-5.8816	1.63758e-05	0.000941935	3.17779
5635	PFA4	YOL003C	-1.14317	7.67815	-5.47477	3.76356e-05	0.00144858	2.37172
4180	INO1	YJL153C	-1.14265	7.84168	-2.93295	0.0091108	0.0454252	-2.91186
6012	PPT2	YPL148C	-1.14115	7.17417	-4.66273	0.0002097	0.0038866	0.705469
5635	PFA4	YOL003C	-1.14105	7.50221	-4.60795	0.000236006	0.00420625	0.590896
5962	PNC1	YGL037C	-1.14099	13.3915	-3.22245	0.0048761	0.0300393	-2.32192
3171	ZIM17	YNL310C	-1.14055	9.81046	-4.48963	0.000304884	0.00488713	0.342734
5126	YBR174C	YBR174C	-1.13985	6.33456	-5.38359	4.54784e-05	0.00159379	2.18818
6248	SIP2	YGL208W	-1.13969	9.56702	-3.83478	0.00127573	0.0120447	-1.03995
5962	PNC1	YGL037C	-1.1381	13.5497	-3.2099	0.00501088	0.0304437	-2.34778
3112	SWM2	YNR004W	-1.13498	8.25085	-4.86585	0.000135603	0.00305059	1.1283
6119	PDR17	YNL264C	-1.13439	8.10707	-4.71036	0.000189258	0.00369503	0.80493
1157	YGR015C	YGR015C	-1.13309	9.64077	-6.8856	2.30522e-06	0.000353846	5.06751
3118	UBA3	YPR066W	-1.13247	7.51466	-5.19416	6.75982e-05	0.00198207	1.80372
6119	PDR17	YNL264C	-1.13156	8.10702	-4.67485	0.000204295	0.00384443	0.730792
4600	YLR159W	YLR159W	-1.1311	8.18717	-4.19817	0.000575171	0.00729472	-0.271566
2668	GIS3	YLR094C	-1.13051	9.17838	-5.29003	5.52837e-05	0.00179498	1.99881
1389	DOT6	YER088C	-1.12964	11.819	-3.77923	0.00144126	0.0130233	-1.15727
3103	MIG3	YER028C	-1.1279	9.89189	-4.65558	0.000212954	0.00393016	0.690541
162	XYL2	YLR070C	-1.12742	8.37145	-3.21442	0.00496191	0.0302965	-2.33847
5510	SEC20	YDR498C	-1.12719	9.78265	-6.74342	3.01786e-06	0.000405949	4.80894
1010	SUT2	YPR009W	-1.12677	8.0796	-4.44066	0.00033907	0.00521106	0.239789
1906	YMR265C	YMR265C	-1.12661	9.31647	-6.32882	6.72427e-06	0.000588848	4.03772
4056	CDC123	YLR215C	-1.12473	8.36528	-5.3796	4.58572e-05	0.00159558	2.18013
2464	PIN3	YPR154W	-1.12339	8.1758	-3.8328	0.00128128	0.0120621	-1.04412
1965	RPS4A	YJR145C	-1.12041	13.6694	-3.88889	0.00113281	0.0110719	-0.925578
5033	HAP2	YGL237C	-1.11954	8.99277	-4.11152	0.000695238	0.00814315	-0.454743
4744	MDY2	YOL111C	-1.11642	10.8324	-7.09766	1.55041e-06	0.000288982	5.4475
4744	MDY2	YOL111C	-1.11514	11.4425	-6.47977	5.0095e-06	0.000496483	4.32145
4792	CTR2	YHR175W	-1.11166	9.44679	-4.53275	0.000277686	0.00461809	0.43327
6248	SIP2	YGL208W	-1.10929	9.57045	-3.61061	0.00208703	0.0168712	-1.5126
1122	HMO1	YDR174W	-1.10907	10.9014	-4.83166	0.000145887	0.00318801	1.05738
1982	STB1	YNL309W	-1.10893	7.89998	-5.53487	3.32386e-05	0.00134689	2.49216
471	PAU17	YLL025W	-1.10635	8.24368	-6.1949	8.75362e-06	0.000659185	3.78321
2178	BER1	YLR412W	-1.10397	7.79754	-5.74797	2.14741e-05	0.00108234	2.91542
1398	PAU8	YAL068C	-1.10364	8.6592	-5.27089	5.75438e-05	0.0018344	1.95994
594	FIG2	YCR089W	-1.10189	8.44876	-3.32801	0.00387446	0.0256749	-2.10346
6140	DLS1	YJL065C	-1.10172	10.3602	-5.21521	6.46717e-05	0.00193167	1.84666
899	TMA46	YOR091W	-1.10157	9.26421	-3.91045	0.00108043	0.0108034	-0.879984
976	YAR068W	YAR068W	-1.10153	8.28836	-3.6446	0.00193697	0.0160071	-1.44108
3277	DAL3	YIR032C	-1.10063	9.77704	-3.10518	0.0062882	0.0353787	-2.5627
4304	SSB1	YDL229W	-1.0998	12.6054	-3.25334	0.00455917	0.0286811	-2.25814
2542	CLP1	YOR250C	-1.09961	9.03774	-7.41859	8.60542e-07	0.000283725	6.00967
2752	HMS2	YJR147W	-1.09665	6.99549	-4.55079	0.000267048	0.00451938	0.471125
4182	YIL059C	YIL059C	-1.09645	10.1407	-4.8683	0.000134894	0.00303988	1.13338
654	YER079W	YER079W	-1.09431	9.51783	-4.08121	0.000742954	0.00848124	-0.518838
3284	PDC6	YGR087C	-1.09292	7.26675	-4.14822	0.000641573	0.00777767	-0.377148
5632	YNL033W	YNL033W	-1.09134	6.61339	-3.93994	0.00101272	0.0103639	-0.817626
2576	SPG5	YMR191W	-1.09066	9.77534	-3.26949	0.00440163	0.0281118	-2.22474
4262	RNH203	YLR154C	-1.09057	8.50874	-2.9479	0.00882351	0.0444	-2.88178
3948	BTT1	YDR252W	-1.08974	7.3557	-4.38315	0.000384223	0.00560777	0.118732
3385	YKR075C	YKR075C	-1.08574	8.06951	-5.27265	5.73317e-05	0.00183349	1.96353
2428	YOX1	YML027W	-1.08541	7.79598	-3.07145	0.00676365	0.0371073	-2.63152
5033	HAP2	YGL237C	-1.08451	9.22522	-3.89595	0.00111539	0.0110255	-0.910656
5781	ANS1	YHR126C	-1.0841	6.99084	-4.30649	0.000454044	0.00631595	-0.0428704
528	YLL056C	YLL056C	-1.08395	8.32319	-5.06804	8.82065e-05	0.00234287	1.54554
1965	RPS4A	YJR145C	-1.08289	13.7708	-3.54286	0.00242139	0.0186618	-1.65489
1089	CUP2	YGL166W	-1.08241	10.4283	-6.70466	3.24932e-06	0.000428254	4.73793
6143	MSA2	YKR077W	-1.08206	7.13577	-4.91539	0.000121994	0.00284754	1.2309
3362	DPB3	YBR278W	-1.08197	8.35249	-6.09975	1.05732e-05	0.0007261	3.60081
4635	MSR1	YHR091C	-1.07941	8.91523	-6.40133	5.8353e-06	0.000539993	4.17443
1312	LIA1	YJR070C	-1.07932	11.6576	-4.11388	0.000691643	0.00813023	-0.449736
3311	CUP9	YPL177C	-1.07924	10.5185	-4.74447	0.000175881	0.00351977	0.876021
4154	YPL251W	YPL251W	-1.07769	6.92666	-3.16226	0.00555687	0.0326352	-2.44577
2779	COX18	YGR062C	-1.07694	9.81694	-4.73889	0.000178001	0.00354049	0.864396
6003	GAL80	YML051W	-1.07549	8.58959	-6.16862	9.22123e-06	0.000675947	3.73296
3362	DPB3	YBR278W	-1.07266	8.01174	-4.82283	0.000148672	0.00321703	1.03904
5572	RTT105	YER104W	-1.07145	7.81443	-5.62926	2.73716e-05	0.00124009	2.68037
1448	FYV12	YOR183W	-1.06852	6.03804	-5.17368	7.05742e-05	0.00202831	1.76192
594	FIG2	YCR089W	-1.06801	8.84879	-2.93449	0.00908075	0.0453621	-2.90876
1315	YBL095W	YBL095W	-1.06779	9.30867	-3.91718	0.0010646	0.0106689	-0.865763
1433	CNE1	YAL058W	-1.06772	8.50337	-4.99951	0.000102	0.00255451	1.40457
1015	VAR1	Q0140	-1.06502	6.36331	-3.88393	0.00114521	0.0111596	-0.936056
1996	YCR018C-A	YCR018C-A	-1.06412	7.19539	-3.21747	0.00492913	0.0302091	-2.33218
4182	YIL059C	YIL059C	-1.06293	9.88248	-4.50418	0.000295417	0.00481224	0.373294
3730	AIM11	YER093C-A	-1.0622	10.1133	-4.56427	0.00025937	0.00444712	0.499397
5190	YEA6	YEL006W	-1.0612	8.87891	-6.23546	8.07963e-06	0.000646804	3.86056
2453	SLC1	YDL052C	-1.06118	12.3673	-4.184	0.000593268	0.00742817	-0.301508
2464	PIN3	YPR154W	-1.0607	7.91883	-3.57941	0.00223489	0.0176904	-1.57817
4455	MSK1	YNL073W	-1.0596	9.18787	-4.5947	0.000242856	0.00427384	0.563162
5999	YPQ2	YDR352W	-1.05877	9.17972	-2.98464	0.00815443	0.0423077	-2.80768
5572	RTT105	YER104W	-1.05822	8.21771	-4.98912	0.000104277	0.00260154	1.38315
578	ICT1	YLR099C	-1.05739	8.48849	-4.3195	0.000441346	0.00620392	-0.0154247
2717	UGA4	YDL210W	-1.05694	7.49912	-3.44138	0.00302419	0.0215981	-1.86733
5733	HMLALPHA1	YCL066W	-1.05665	7.83363	-3.17807	0.00536957	0.0319335	-2.4133
4792	CTR2	YHR175W	-1.05637	9.50765	-4.21138	0.000558808	0.0071274	-0.243666
5031	YER188W	YER188W	-1.05542	7.97894	-4.10846	0.000699897	0.00817336	-0.461194
419	NAT3	YPR131C	-1.05358	8.82951	-5.80876	1.89775e-05	0.00101395	3.03509
2583	VHR1	YIL056W	-1.05333	8.78425	-5.05641	9.04051e-05	0.00237345	1.52165
1590	SOP4	YJL192C	-1.05282	10.6164	-5.05111	9.14259e-05	0.00239031	1.51076
1463	RC11	RC11	-1.05282	5.08203	-3.11572	0.00614638	0.0349142	-2.54114
3103	MIG3	YER028C	-1.05268	10.0417	-4.64454	0.000218088	0.00396878	0.667443
976	YAR068W	YAR068W	-1.05249	8.35244	-3.82666	0.00129867	0.0121119	-1.05709
2875	NAF1	YNL124W	-1.05161	7.78003	-4.68283	0.00020081	0.00380839	0.747472
4116	RPS9A	YPL081W	-1.0512	12.1184	-4.04185	0.000809871	0.00893255	-0.602078
3118	UBA3	YPR066W	-1.05119	7.66314	-4.83938	0.000143497	0.00316276	1.0734
5103	FUS3	YBL016W	-1.04924	11.6529	-5.52431	3.39709e-05	0.00136806	2.47104
2779	COX18	YGR062C	-1.04907	10.5726	-4.96026	0.000110876	0.00271428	1.32361
4793	RPS4B	YHR203C	-1.04839	13.6177	-3.68298	0.00178047	0.0151346	-1.36027
4793	RPS4B	YHR203C	-1.04566	14.1194	-4.00642	0.000875288	0.00941045	-0.677017
6043	SOR2	YDL246C	-1.04511	6.25763	-4.57868	0.000251413	0.00436809	0.529597
5401	TEF1	YPR080W	-1.04504	15.8315	-5.30474	5.36085e-05	0.00176192	2.02866
5908	YAP1801	YHR161C	-1.04498	8.36601	-5.58347	3.00718e-05	0.00128648	2.5892
4232	YLR161W	YLR161W	-1.04463	8.17154	-4.13652	0.000658204	0.00790853	-0.401872
2428	YOX1	YML027W	-1.04371	7.93443	-2.97648	0.00829868	0.0427651	-2.82417
4635	MSR1	YHR091C	-1.04185	8.57709	-6.02144	1.23623e-05	0.000798529	3.44972
4294	PAU2	YEL049W	-1.04097	9.46041	-3.56798	0.0022916	0.0179476	-1.60216
3778	GPI19	YDR437W	-1.03927	6.34975	-3.99366	0.000900143	0.00957218	-0.704022
2986	LCB1	YMR296C	-1.03864	10.2959	-5.20624	6.59026e-05	0.00194988	1.82837
6262	PTC7	YHR076W	-1.03834	9.26924	-5.68359	2.44891e-05	0.00117909	2.78818
6205	YPL088W	YPL088W	-1.03815	9.16669	-5.55459	3.19143e-05	0.00130859	2.53157
3730	AIM11	YER093C-A	-1.03802	9.98818	-4.55269	0.000265955	0.00451259	0.4751
1880	HCR1	YLR192C	-1.03734	10.165	-4.6329	0.000223632	0.00404709	0.643106
6140	DLS1	YJL065C	-1.03596	10.1239	-4.80762	0.000153595	0.00325587	1.00743
2841	USA1	YML029W	-1.03586	8.25625	-4.954	0.000112362	0.00273018	1.31069
1275	SCD6	YPR129W	-1.03546	7.4926	-5.33755	5.00582e-05	0.00167907	2.09512
1315	YBL095W	YBL095W	-1.03502	9.57105	-4.00059	0.000886554	0.00948817	-0.689352
1282	TPP1	YMR156C	-1.03364	7.59197	-4.49846	0.000299097	0.00483595	0.361301
1055	MET13	YGL125W	-1.03279	8.66023	-4.89692	0.000126897	0.00291984	1.19267
4444	PRM7	YDL039C	-1.03258	7.44749	-4.3906	0.000378048	0.00556746	0.134419
3299	ECM19	YLR390W	-1.03154	9.66373	-3.16094	0.00557289	0.0326809	-2.44849
5510	SEC20	YDR498C	-1.03058	9.9241	-5.61925	2.79399e-05	0.00124423	2.66046
4116	RPS9A	YPL081W	-1.03011	11.928	-3.84665	0.0012429	0.0118152	-1.01485
4600	YLR159W	YLR159W	-1.02989	7.70918	-3.92463	0.00104733	0.0105797	-0.850007
5685	YPL068C	YPL068C	-1.02966	8.43384	-3.98744	0.000912492	0.00966412	-0.717163
2079	PLB3	YOL011W	-1.02748	10.5595	-3.03464	0.0073227	0.0393682	-2.7064
860	YBL029W	YBL029W	-1.02647	7.26084	-5.11526	7.98259e-05	0.00219277	1.64241
1847	MED6	YHR058C	-1.02633	9.37478	-6.78363	2.79571e-06	0.000398747	4.88237
4118	YDR114C	YDR114C	-1.02598	7.36185	-3.20657	0.0050473	0.0306028	-2.35465
1122	HMO1	YDR174W	-1.02584	11.2989	-4.55086	0.000267009	0.00451938	0.471267
2688	SLM4	YBR077C	-1.02566	8.58443	-4.04758	0.000799767	0.00888872	-0.589962
4854	LNP1	YHR192W	-1.02464	9.95552	-4.80727	0.00015371	0.00325587	1.00671
1433	CNE1	YAL058W	-1.02392	8.52775	-4.80383	0.000154846	0.0032746	0.999568
3146	PET54	YGR222W	-1.02312	9.97169	-4.7699	0.000166533	0.00341655	0.928987
1113	RGT1	YKL038W	-1.02256	8.98999	-5.29871	5.42884e-05	0.00177979	2.01643
6172	ENV7	YPL236C	-1.02164	9.60272	-4.82982	0.000146464	0.00318801	1.05355
654	YER079W	YER079W	-1.02147	9.6589	-3.78993	0.00140777	0.0128004	-1.13467
2986	LCB1	YMR296C	-1.01869	10.1426	-4.93515	0.000116964	0.00279047	1.27175
5892	A_06_P1460	A_06_P1460	-1.01839	8.98618	-5.62212	2.77759e-05	0.00124423	2.66616
4048	CTH1	YDR151C	-1.01821	9.11671	-4.77583	0.00016443	0.00338938	0.941317
1590	SOP4	YJL192C	-1.01785	10.8466	-5.61503	2.81832e-05	0.0012508	2.65206
5103	FUS3	YBL016W	-1.01775	11.303	-5.39017	4.48598e-05	0.00158626	2.20146
5393	RKM5	YLR137W	-1.01755	9.50721	-4.01176	0.000865093	0.00933227	-0.665717
5606	EMP47	YFL048C	-1.01705	9.01047	-4.55548	0.00026435	0.00449986	0.480966
2178	BER1	YLR412W	-1.01508	7.7405	-5.27499	5.70517e-05	0.00182902	1.96827
3716	YOR331C	YOR331C	-1.01453	6.21537	-5.65375	2.60314e-05	0.00122179	2.72901
4294	PAU2	YEL049W	-1.01385	9.55233	-3.17608	0.00539274	0.032013	-2.41738
906	IMO32	YGR031W	-1.01383	9.25993	-4.04105	0.000811296	0.00894071	-0.603775
1909	ARG3	YJL088W	-1.01336	8.95969	-3.09959	0.00636471	0.0356577	-2.57412
3349	AGA1	YNR044W	-1.01172	8.99523	-4.09937	0.000713973	0.00826612	-0.480421
3373	CWC23	YGL128C	-1.01136	7.54805	-6.05467	1.15677e-05	0.000760592	3.51394
1565	GUT1	YHL032C	-1.01082	8.07617	-3.89886	0.00110829	0.0109969	-0.904503
308	YOR062C	YOR062C	-1.00928	9.24355	-3.79987	0.00137736	0.0126254	-1.11367
578	ICT1	YLR099C	-1.00883	8.33362	-4.14566	0.000645169	0.00780182	-0.382548
1089	CUP2	YGL166W	-1.00766	10.3553	-5.86457	1.69493e-05	0.000957381	3.14448
5126	YBR174C	YBR174C	-1.00705	6.23986	-3.8509	0.00123135	0.0117446	-1.00587
5908	YAP1801	YHR161C	-1.00623	8.67386	-6.38083	6.07348e-06	0.000554174	4.13587
215	SWF1	YDR126W	-1.0048	6.32971	-5.41024	4.30262e-05	0.00155174	2.24193
2635	YJL043W	YJL043W	-1.00408	6.67714	-4.55519	0.000264515	0.00449986	0.48036
5592	ARP3	YJR065C	-1.00371	10.5416	-5.95291	1.41841e-05	0.00086699	3.31679
3664	PRM8	YGL053W	-1.00353	9.07294	-5.06676	8.84459e-05	0.00234287	1.54291
308	YOR062C	YOR062C	-1.0025	9.29996	-3.87135	0.00117728	0.0113955	-0.962647
2761	PFS2	YNL317W	-1.00188	8.67541	-5.50627	3.52608e-05	0.00140269	2.43491
4048	CTH1	YDR151C	-1.00154	8.91322	-4.15172	0.000636672	0.00773963	-0.369739
1398	PAU8	YAL068C	-1.00086	8.78519	-5.55066	3.2174e-05	0.0013119	2.52371
668	BRF1	YGR246C	1.00022	9.6505	4.79837	0.000156668	0.00329825	0.988216
6289	TAE2	YPL009C	1.00144	8.79747	4.67571	0.000203915	0.00384443	0.732595
992	YKL076C	YKL076C	1.00157	10.4682	6.20383	8.60039e-06	0.000659185	3.80026
5130	VPS41	YDR080W	1.00311	7.89733	5.16544	7.18101e-05	0.00205028	1.74508
1101	TCB1	YOR086C	1.00327	10.0642	3.45718	0.00292142	0.0211301	-1.83432
3126	MNT3	YIL014W	1.00363	10.2715	5.63111	2.7268e-05	0.0012397	2.68404
1783	MFT1	YML062C	1.00495	9.32219	3.3577	0.00363134	0.0246267	-2.04177
1304	GCR1	YPL075W	1.00506	10.0806	3.97785	0.000931903	0.00980602	-0.737459
6222	ISW1	YBR245C	1.00753	9.65236	4.69059	0.000197483	0.00377825	0.763672
1652	PCI8	YIL071C	1.00913	8.66632	3.53103	0.00248501	0.0190115	-1.6797
2547	HCA4	YJL033W	1.00929	9.87457	4.30264	0.000457873	0.00634217	-0.0509964
5187	SNF7	YLR025W	1.01008	11.136	3.43397	0.00307363	0.0218523	-1.8828
4511	RSC58	YLR033W	1.01013	7.46974	5.38681	4.51739e-05	0.00159305	2.19469
1352	SPA2	YLL021W	1.01022	9.664	3.13937	0.00583963	0.0336947	-2.49273
686	UFE1	YOR075W	1.01034	9.30676	5.08436	8.52124e-05	0.00229721	1.57905
3709	YPR097W	YPR097W	1.01171	9.08015	4.41091	0.000361709	0.00544158	0.177198
1228	RPT2	YDL007W	1.01374	11.8879	3.30553	0.00406917	0.0266005	-2.1501
2540	RRT14	YIL127C	1.01447	10.2528	3.4573	0.00292066	0.0211301	-1.83408
1537	MTR4	YJL050W	1.01594	10.644	3.72378	0.00162789	0.0142364	-1.27426
1270	PCF11	YDR228C	1.01639	8.74662	5.44822	3.97639e-05	0.00149932	2.31839
2415	REB1	YBR049C	1.01731	9.03036	4.37371	0.000392192	0.00569224	0.0988579
4650	NUF2	YOL069W	1.01814	7.39457	3.92853	0.0010384	0.0105276	-0.841754
2649	HDA3	YPR179C	1.0185	9.43249	3.58217	0.00222139	0.0176199	-1.57237
3974	MIF2	YKL089W	1.01918	6.88417	5.03469	9.46619e-05	0.002441	1.47701
4568	NUP192	YJL039C	1.0193	8.43158	3.82721	0.00129711	0.0121119	-1.05593
617	FAL1	YDR021W	1.01968	8.35897	3.30966	0.00403271	0.0264151	-2.14154
2420	TYR1	YBR166C	1.0198	11.4642	5.80257	1.92175e-05	0.00101931	3.02292
4776	ETT1	YOR051C	1.02076	10.4985	4.80999	0.000152816	0.00325587	1.01237
4798	HAP4	YKL109W	1.02092	11.0079	4.14674	0.000643648	0.00779065	-0.380268
2818	TMA64	YDR117C	1.02104	8.89597	4.25444	0.000508643	0.00676531	-0.152715
4250	TAP42	YMR028W	1.02146	8.24748	4.47111	0.000317379	0.00502569	0.303822
2336	PIK1	YNL267W	1.02278	8.13641	3.82502	0.00130336	0.0121386	-1.06056
2776	YEL1	YBL060W	1.02521	9.03351	3.40372	0.00328392	0.0229137	-1.94593
4104	VTC2	YFL004W	1.02711	10.7087	3.20563	0.00505761	0.0306368	-2.35658
1783	MFT1	YML062C	1.02824	9.59813	3.56302	0.00231669	0.0180575	-1.61259
3126	MNT3	YIL014W	1.02911	10.1091	5.83176	1.81131e-05	0.000997212	3.08021
926	TPM1	YNL079C	1.02965	13.0926	4.1289	0.00066928	0.00797057	-0.417992
5304	PLC1	YPL268W	1.03144	9.62276	6.19278	8.79048e-06	0.000659185	3.77916
4323	FCJ1	YKR016W	1.03195	10.8487	4.66862	0.000207054	0.00385949	0.717783
1798	RNA1	YMR235C	1.03374	10.9816	2.96092	0.00858058	0.0436657	-2.85556
5304	PLC1	YPL268W	1.03439	9.95107	5.87734	1.65173e-05	0.000941935	3.16946
2297	YKR023W	YKR023W	1.03452	8.0944	5.00264	0.000101323	0.00254243	1.41103
954	CRZ1	YNL027W	1.03465	9.35611	5.55637	3.17976e-05	0.00130859	2.53512
2108	YKR078W	YKR078W	1.03471	8.86833	5.60968	2.84942e-05	0.00125446	2.64142
5187	SNF7	YLR025W	1.03604	11.7697	3.24979	0.00459453	0.0287942	-2.26548
5069	UBP2	YOR124C	1.03719	8.87882	3.66849	0.00183802	0.0154228	-1.39079
5753	RLP7	YNL002C	1.03736	10.8916	3.56989	0.00228203	0.0179208	-1.59816
6230	MNL2	YLR057W	1.03825	8.31987	4.71793	0.000186202	0.00365939	0.820716
5069	UBP2	YOR124C	1.03854	9.27009	3.23659	0.00472843	0.0293793	-2.29274
2973	UTP6	YDR449C	1.03881	9.50389	3.15021	0.00570396	0.0331073	-2.47049
332	COG3	YER157W	1.03904	9.85348	5.36653	4.71228e-05	0.00162232	2.15373
2973	UTP6	YDR449C	1.04078	9.68178	3.46216	0.00288971	0.0210173	-1.8239
1740	SRB7	YDR308C	1.04179	10.3035	5.90367	1.56624e-05	0.000908279	3.22089
1829	VMS1	YDR049W	1.04189	7.65378	4.03178	0.000827954	0.00904029	-0.623385
3667	PRP21	YJL203W	1.04189	8.64077	5.62037	2.78758e-05	0.00124423	2.66268
2669	RNT1	YMR239C	1.04329	9.25011	4.54578	0.000269961	0.00453341	0.460609
4226	RTS2	YOR077W	1.04407	7.41487	4.54766	0.000268861	0.00452658	0.464566
3530	EPL1	YFL024C	1.04494	7.82148	3.51094	0.00259686	0.0196087	-1.7218
57	PRI2	YKL045W	1.0462	10.4839	4.80292	0.000155151	0.00327574	0.997658
2818	TMA64	YDR117C	1.04629	8.84673	4.97765	0.000106849	0.00263547	1.35951
5636	BDF2	YDL070W	1.04703	9.40253	3.51599	0.00256831	0.0194576	-1.71123
5956	PUS1	YPL212C	1.04715	11.0224	4.94275	0.000115085	0.00277567	1.28746
87	PSY4	YBL046W	1.04837	10.4082	4.80909	0.000153113	0.00325587	1.01049
617	FAL1	YDR021W	1.05076	8.24289	3.76187	0.00149726	0.0134085	-1.19391
4356	ASE1	YOR058C	1.0516	7.45466	5.47627	3.75187e-05	0.00144836	2.37474
668	BRF1	YGR246C	1.05364	9.81605	4.60738	0.000236295	0.00420625	0.58971
4497	SPP41	YDR464W	1.0547	8.01723	5.5534	3.19927e-05	0.00130859	2.52919
4804	ECM9	YKR004C	1.05746	7.58365	5.24949	6.01833e-05	0.00186744	1.91644
3377	SRB4	YER022W	1.05868	8.83196	5.84276	1.7714e-05	0.000983541	3.10178
6267	TRM11	YOL124C	1.06077	10.0203	3.81943	0.00131946	0.0122275	-1.07237
3498	LTV1	YKL143W	1.06315	8.98166	3.53487	0.00246419	0.0188801	-1.67165
1101	TCB1	YOR086C	1.06324	10.1411	3.56885	0.00228724	0.0179253	-1.60034
2276	HTL1	YCR020W-B	1.06415	10.3802	3.70625	0.00169178	0.0145868	-1.31123
2449	UBP13	YBL067C	1.06422	9.50198	6.77147	2.86102e-06	0.000398747	4.8602
2598	RTP1	YMR185W	1.06449	8.24302	3.6961	0.00172991	0.0147818	-1.33262
2776	YEL1	YBL060W	1.06471	8.89841	3.58409	0.00221206	0.0175779	-1.56834
4443	RTG3	YBL103C	1.06501	10.7351	4.82939	0.000146598	0.00318801	1.05267
2502	CHS5	YLR330W	1.06586	11.4548	3.47416	0.00281477	0.0206797	-1.79881
2260	SYC1	YOR179C	1.0683	9.64046	7.3347	1.00235e-06	0.000283725	5.86423
3834	TOP1	YOL006C	1.06892	8.36942	5.13022	7.73441e-05	0.0021472	1.67305
4812	NOG1	YPL093W	1.06908	10.1307	4.92425	0.000119711	0.00283482	1.24923
2988	DBP5	YOR046C	1.07173	11.2263	3.83722	0.00126892	0.0120064	-1.03479
926	TPM1	YNL079C	1.07258	12.984	4.52046	0.000285176	0.0046986	0.407479
1537	MTR4	YJL050W	1.07338	10.7199	4.07256	0.000757165	0.00859463	-0.53713
2502	CHS5	YLR330W	1.07362	11.4529	3.45951	0.00290655	0.0210745	-1.82945
2420	TYR1	YBR166C	1.07412	11.1043	6.29583	7.1741e-06	0.000600049	3.97526
5446	GPI17	YDR434W	1.07501	10.3352	5.56813	3.10362e-05	0.00130859	2.55861
686	UFE1	YOR075W	1.07534	9.37163	5.20856	6.55822e-05	0.00194924	1.8331
1540	LAS1	YKR063C	1.07845	7.92627	4.85476	0.000138854	0.00310476	1.10531
3493	MRPS17	YMR188C	1.0799	11.7757	4.56684	0.000257935	0.00442833	0.504775
2045	AIM23	YJL131C	1.08042	9.42717	3.25847	0.00450856	0.0285899	-2.24754
5755	EBP2	YKL172W	1.08084	8.57836	3.94108	0.00101019	0.0103461	-0.815215
2276	HTL1	YCR020W-B	1.08116	9.99126	3.66368	0.00185755	0.0155467	-1.40093
5931	DBP9	YLR276C	1.08207	8.46837	3.66517	0.00185147	0.0155058	-1.39779
5956	PUS1	YPL212C	1.08307	11.2251	4.93914	0.000115974	0.00278168	1.28
6039	RPN13	YLR421C	1.08335	12.2762	7.1818	1.32688e-06	0.000283725	5.59639
5185	REV1	YOR346W	1.08336	7.97152	6.46684	5.13682e-06	0.000496483	4.29728
5463	YNL266W	YNL266W	1.08354	6.39924	5.16142	7.2421e-05	0.00205871	1.73686
1077	ATG17	YLR423C	1.08362	9.01202	4.79713	0.000157087	0.00329825	0.985628
1037	RUD3	YOR216C	1.08417	9.78953	5.15759	7.30075e-05	0.00207087	1.72903
6066	RAD61	YDR014W	1.08465	7.99666	5.41627	4.24898e-05	0.00155174	2.2541
790	RTT107	YHR154W	1.08698	7.48233	4.17429	0.000605998	0.00751622	-0.322027
1445	YOS9	YDR057W	1.08982	7.51626	5.13893	7.59362e-05	0.00211261	1.69087
1419	TOM70	YNL121C	1.08992	8.67746	4.50033	0.000297892	0.00482912	0.365211
2177	NOC2	YOR206W	1.0902	9.22757	5.21504	6.46949e-05	0.00193167	1.84631
5755	EBP2	YKL172W	1.09043	8.74682	4.39119	0.000377558	0.00556653	0.135675
4669	SPT16	YGL207W	1.09089	13.1107	2.88326	0.0101321	0.0489099	-3.01145
4812	NOG1	YPL093W	1.09124	10.7745	4.5581	0.000262856	0.00448333	0.486457
4441	NIP100	YPL174C	1.09312	7.82782	4.67759	0.000203092	0.00384051	0.736515
4177	TRL1	YJL087C	1.09444	6.55819	4.45961	0.000325398	0.00509302	0.279653
2334	RAD1	YPL022W	1.09534	8.28042	3.89726	0.00111218	0.0110125	-0.907877
1852	RTT103	YDR289C	1.09568	7.35608	5.34164	4.96328e-05	0.00167907	2.1034
4961	NNF2	YGR089W	1.09853	8.1698	6.15746	9.42763e-06	0.000684881	3.71159
2988	DBP5	YOR046C	1.09967	11.6649	3.87538	0.00116691	0.0113329	-0.954129
992	YKL076C	YKL076C	1.09977	10.4586	6.59866	3.98134e-06	0.000476592	4.54258
1352	SPA2	YLL021W	1.10135	9.5103	3.48346	0.002758	0.0203774	-1.77934
4250	TAP42	YMR028W	1.10244	8.54937	4.44667	0.000334672	0.00517393	0.252434
5452	CKA1	YIL035C	1.10263	10.1786	4.06276	0.000773592	0.00867168	-0.557848
3783	KAR1	YNL188W	1.10326	7.58335	6.35253	6.41915e-06	0.000574781	4.0825
4756	MMS4	YBR098W	1.10328	7.04806	4.9871	0.000104725	0.00260774	1.37899
2334	RAD1	YPL022W	1.10348	8.12684	5.02488	9.66528e-05	0.00247426	1.45682
3295	UTP25	YIL091C	1.10355	10.222	4.06502	0.000769775	0.00865154	-0.553073
1798	RNA1	YMR235C	1.10373	11.4334	2.95037	0.00877697	0.044234	-2.87682
3295	UTP25	YIL091C	1.10392	10.0478	4.26498	0.000497077	0.00665811	-0.13047
322	ALG5	YPL227C	1.10488	8.93002	5.70505	2.34386e-05	0.00114114	2.83064
4930	CSE1	YGL238W	1.10583	10.749	4.58423	0.000248415	0.00432176	0.541223
4046	MLH1	YMR167W	1.10597	6.72117	4.52748	0.000280872	0.00464471	0.422216
504	TTI1	YKL033W	1.10604	7.17912	4.09418	0.000722135	0.00831634	-0.491397
3979	YPT52	YKR014C	1.11084	11.2786	3.39673	0.00333445	0.0231143	-1.96049
364	KCS1	YDR017C	1.11096	8.54798	4.46131	0.0003242	0.00508433	0.283225
790	RTT107	YHR154W	1.11134	7.27376	4.33731	0.000424549	0.00602777	0.0221242
5490	VPS64	YDR200C	1.11158	9.74019	4.51115	0.000290985	0.00478183	0.387941
6123	SBA1	YKL117W	1.11184	14.2285	4.28595	0.000474841	0.00645658	-0.0861997
3796	GEA2	YEL022W	1.11561	9.18364	4.69323	0.000196367	0.00377825	0.769169
2598	RTP1	YMR185W	1.11572	8.81304	4.21865	0.000550004	0.00708309	-0.228313
2108	YKR078W	YKR078W	1.11785	9.18366	6.01351	1.25601e-05	0.000807308	3.43438
842	GCD6	YDR211W	1.11798	10.3331	3.49453	0.00269194	0.0200642	-1.75617
5636	BDF2	YDL070W	1.12018	9.39882	3.96759	0.000953113	0.00998893	-0.759156
826	HEH2	YDR458C	1.12069	9.09168	4.56126	0.000261065	0.00447031	0.493084
4898	DBP3	YGL078C	1.125	10.9808	6.06253	1.13875e-05	0.000758084	3.52911
2669	RNT1	YMR239C	1.12526	9.19636	4.84399	0.00014209	0.00313845	1.08296
42	CCZ1	YBR131W	1.1253	10.376	6.44865	5.32161e-06	0.000506834	4.26323
5207	DSL1	YNL258C	1.12772	8.42765	6.92236	2.15108e-06	0.000350842	5.13387
1361	RSC3	YDR303C	1.12899	10.1051	7.04084	1.72321e-06	0.000308007	5.34636
4320	YJL049W	YJL049W	1.13026	7.53437	5.15604	7.3246e-05	0.00207131	1.72587
1037	RUD3	YOR216C	1.13074	9.85519	5.57287	3.07347e-05	0.00130628	2.56807
2139	CUE3	YGL110C	1.13314	8.17961	3.08018	0.00663727	0.0366939	-2.61372
6123	SBA1	YKL117W	1.13412	14.3183	4.35589	0.000407708	0.00585878	0.0613007
1852	RTT103	YDR289C	1.13895	7.55528	5.20231	6.64498e-05	0.00196162	1.82035
510	AVL9	YLR114C	1.13939	8.44758	3.49332	0.00269907	0.0201013	-1.7587
3282	PUF6	YDR496C	1.13943	9.2261	4.95729	0.000111578	0.00272635	1.31749
842	GCD6	YDR211W	1.13978	10.0612	3.93247	0.00102947	0.0104696	-0.833434
2449	UBP13	YBL067C	1.13988	9.78764	7.31356	1.0418e-06	0.000283725	5.8274
3368	YBL028C	YBL028C	1.14002	10.5827	3.10266	0.0063226	0.0354827	-2.56785
5367	ERJ5	YFR041C	1.14018	9.70402	3.79911	0.00137967	0.0126277	-1.11528
2204	NOB1	YOR056C	1.14183	11.0738	5.51196	3.48492e-05	0.00139482	2.44629
4930	CSE1	YGL238W	1.14269	10.939	4.34952	0.000413402	0.00589652	0.0478759
4950	UFO1	YML088W	1.14345	9.4991	4.85198	0.000139682	0.00311551	1.09954
2695	RRP36	YOR287C	1.14437	7.67554	4.11307	0.00069287	0.00813732	-0.451448
3979	YPT52	YKR014C	1.14534	11.2217	3.57567	0.00225328	0.0177811	-1.58602
2342	JJJ1	YNL227C	1.14566	8.13441	4.18093	0.00059726	0.00742817	-0.307991
5441	SPS4	YOR313C	1.1458	5.85184	4.59986	0.000240168	0.00425776	0.57395
3493	MRPS17	YMR188C	1.14635	12.2076	4.37261	0.000393137	0.00569961	0.0965294
3154	MAK5	YBR142W	1.14683	8.3594	4.45349	0.000329752	0.00513164	0.26678
952	STO1	YMR125W	1.14713	9.39997	3.9818	0.000923859	0.00975284	-0.7291
3783	KAR1	YNL188W	1.14753	7.46929	5.28901	5.54018e-05	0.00179498	1.99674
2407	APL4	YPR029C	1.14848	8.38132	3.82398	0.00130634	0.0121491	-1.06276
5931	DBP9	YLR276C	1.14933	8.80445	3.39965	0.00331329	0.0230446	-1.95442
4663	BUG1	YDL099W	1.14942	10.6554	5.61008	2.84708e-05	0.00125446	2.64222
1625	SPP382	YLR424W	1.1514	8.30299	6.88244	2.31896e-06	0.000353846	5.06181
1521	SWI5	YDR146C	1.1515	8.7629	4.92098	0.000120549	0.00283525	1.24246
1521	SWI5	YDR146C	1.1516	8.29775	5.09893	8.26275e-05	0.00224609	1.60894
2380	MNN4	YKL201C	1.15189	7.56154	3.39475	0.00334895	0.0231446	-1.96463
6039	RPN13	YLR421C	1.15335	12.1226	7.41681	8.63321e-07	0.000283725	6.0066
291	KAP114	YGL241W	1.15854	9.64635	5.71987	2.27401e-05	0.00112035	2.85995
4669	SPT16	YGL207W	1.15869	12.6485	3.29142	0.00419627	0.0272257	-2.17934
5639	HFA1	YMR207C	1.1588	7.58589	3.42168	0.00315737	0.0222809	-1.90845
4245	PDS5	YMR076C	1.15963	8.26445	3.43746	0.00305029	0.0217131	-1.87553
4245	PDS5	YMR076C	1.15984	7.81055	3.54258	0.00242288	0.0186622	-1.65548
1198	DBP6	YNR038W	1.1611	7.70079	4.52691	0.000281217	0.00464471	0.421024
952	STO1	YMR125W	1.16142	9.35367	3.91042	0.00108051	0.0108034	-0.880047
3163	VPS16	YPL045W	1.16189	8.60731	5.00413	0.000101004	0.00253931	1.41409
2159	SHQ1	YIL104C	1.16217	9.49995	5.48318	3.69858e-05	0.00143628	2.38861
1975	MET18	YIL128W	1.16317	10.1282	6.69321	3.32119e-06	0.000432339	4.71691
3163	VPS16	YPL045W	1.16323	8.13483	5.06444	8.88811e-05	0.00234287	1.53815
3290	EFR3	YMR212C	1.16531	8.9922	6.10908	1.03787e-05	0.000723307	3.61875
6208	NOP12	YOL041C	1.16567	9.97353	4.62529	0.000227332	0.004097	0.627197
3970	RRI1	YDL216C	1.1658	8.10569	4.75938	0.000170336	0.00347817	0.907086
1361	RSC3	YDR303C	1.16633	10.2747	7.00138	1.85491e-06	0.000325993	5.27583
5416	APC5	YOR249C	1.16719	10.1782	4.4495	0.000332622	0.00514834	0.258385
3063	POB3	YML069W	1.16753	11.1335	4.32156	0.000439366	0.00618641	-0.0110747
1407	YIR024C	YIR024C	1.16846	9.84188	5.80717	1.90388e-05	0.00101395	3.03197
5325	LIF1	YGL090W	1.16906	7.68406	4.31155	0.000449064	0.00628015	-0.032199
5644	ARP5	YNL059C	1.17018	9.51679	4.87471	0.000133059	0.00300893	1.14667
4950	UFO1	YML088W	1.17267	10.0791	4.64637	0.000217228	0.00396114	0.671274
5753	RLP7	YNL002C	1.17305	11.0651	4.22926	0.000537395	0.00698399	-0.205889
5894	REX3	YLR107W	1.17334	9.75127	5.26539	5.82107e-05	0.00183486	1.94877
2159	SHQ1	YIL104C	1.17392	9.40234	5.31017	5.30041e-05	0.00174667	2.03966
3620	GPA1	YHR005C	1.17476	11.7638	4.06852	0.000763891	0.0086393	-0.545666
4306	JNM1	YMR294W	1.1753	7.85508	5.63784	2.68945e-05	0.0012313	2.69741
3282	PUF6	YDR496C	1.17657	9.41536	4.9133	0.00012254	0.00285008	1.22657
826	HEH2	YDR458C	1.1797	8.94823	4.71669	0.000186702	0.00366329	0.818116
954	CRZ1	YNL027W	1.18062	9.30834	6.47172	5.08837e-06	0.000496483	4.30641
1729	YLR211C	YLR211C	1.18109	8.15938	3.93164	0.00103134	0.0104805	-0.835179
3467	SNX4	YJL036W	1.18149	8.7425	3.33678	0.00380102	0.0253816	-2.08525
5756	TSR2	YLR435W	1.18157	10.8954	3.92877	0.00103785	0.0105276	-0.841246
2283	SSF1	YHR066W	1.18168	10.3521	4.18366	0.000593714	0.00742817	-0.302235
94	YGR117C	YGR117C	1.18364	7.64537	4.11723	0.000686593	0.00809624	-0.44266
416	RRP8	YDR083W	1.18393	9.89437	4.97473	0.000107515	0.00264689	1.35348
5756	TSR2	YLR435W	1.18484	10.6664	4.1117	0.000694956	0.00814315	-0.454352
5307	GLC7	YER133W	1.18617	11.4762	3.28926	0.00421607	0.027294	-2.18382
3498	LTV1	YKL143W	1.18645	9.27993	4.00628	0.000875558	0.00941045	-0.677315
1407	YIR024C	YIR024C	1.18675	9.75058	5.98682	1.32502e-05	0.000835214	3.38265
3154	MAK5	YBR142W	1.18683	7.99521	4.6738	0.000204756	0.00384443	0.728603
4522	CMS1	YLR003C	1.18733	9.67334	4.15457	0.000632716	0.0077228	-0.363717
4645	SEC26	YDR238C	1.18857	11.5498	3.89045	0.00112895	0.011059	-0.922288
5452	CKA1	YIL035C	1.18907	10.0508	4.33864	0.000423317	0.00602338	0.0249375
1683	NUP120	YKL057C	1.18911	10.6206	5.83251	1.80854e-05	0.000997212	3.08169
3464	PRP3	YDR473C	1.19158	9.21818	7.50031	7.42391e-07	0.000283725	6.15033
5307	GLC7	YER133W	1.19245	11.5164	3.25293	0.0045633	0.0286811	-2.259
5866	VPS20	YMR077C	1.19273	7.83741	4.57394	0.000254002	0.00438969	0.519667
4898	DBP3	YGL078C	1.19348	11.0498	6.33665	6.62186e-06	0.000583797	4.05252
5560	CIN8	YEL061C	1.19397	7.11819	5.26514	5.82402e-05	0.00183486	1.94827
5087	CGR1	YGL029W	1.19461	11.4443	4.77843	0.000163513	0.00337582	0.946741
5111	UTP8	YGR128C	1.19492	10.0214	4.05471	0.000787366	0.00878081	-0.574881
4844	NMD2	YHR077C	1.19551	6.30314	5.06633	8.85262e-05	0.00234287	1.54203
5248	BUR2	YLR226W	1.19605	7.2834	4.91763	0.000121414	0.00284367	1.23552
5644	ARP5	YNL059C	1.19637	9.80119	4.83233	0.000145679	0.00318801	1.05876
6101	BDP1	YNL039W	1.19865	9.11157	4.13816	0.000655844	0.00790162	-0.398402
5060	MUM2	YBR057C	1.20421	9.89657	4.21528	0.00055406	0.0070886	-0.235417
103	NOP15	YNL110C	1.2055	11.452	4.13567	0.000659438	0.00790853	-0.403681
82	YLR225C	YLR225C	1.2063	9.68337	6.10421	1.04797e-05	0.000723486	3.60939
6230	MNL2	YLR057W	1.20777	8.35677	4.81135	0.000152373	0.00325587	1.01519
4707	TRZ1	YKR079C	1.21009	8.16263	6.09004	1.07798e-05	0.000736412	3.58211
5727	ORC1	YML065W	1.21019	8.04839	5.31504	5.2467e-05	0.00173754	2.04954
5207	DSL1	YNL258C	1.21196	8.14779	6.83983	2.51328e-06	0.00037161	4.9846
4650	NUF2	YOL069W	1.21286	7.48207	5.64376	2.65699e-05	0.00122937	2.70917
2280	ATG16	YMR159C	1.2134	7.76246	4.74038	0.000177433	0.00353838	0.867499
4756	MMS4	YBR098W	1.21378	7.07543	6.06992	1.12209e-05	0.000757371	3.54335
5490	VPS64	YDR200C	1.21419	10.0731	4.70989	0.000189452	0.00369503	0.803933
2283	SSF1	YHR066W	1.21496	10.3195	4.15199	0.000636293	0.00773963	-0.369163
87	PSY4	YBL046W	1.21587	10.6574	5.33121	5.07244e-05	0.00169705	2.0823
1975	MET18	YIL128W	1.21608	9.88873	7.05725	1.67134e-06	0.000302884	5.37562
5953	FCF2	YLR051C	1.21981	9.05861	6.21948	8.33847e-06	0.000655424	3.83012
6101	BDP1	YNL039W	1.22181	9.3209	4.24613	0.000517961	0.00684737	-0.170272
5220	CPR7	YJR032W	1.22385	9.4222	4.67099	0.000206001	0.00385638	0.722727
3464	PRP3	YDR473C	1.22496	8.92563	7.52561	7.09348e-07	0.000283725	6.19366
3290	EFR3	YMR212C	1.22728	8.924	6.11735	1.02094e-05	0.000723307	3.63464
1805	VPS33	YLR396C	1.22728	10.1144	6.83533	2.53474e-06	0.00037161	4.97644
504	TTI1	YKL033W	1.22755	7.19114	5.33792	5.0019e-05	0.00167907	2.09588
5087	CGR1	YGL029W	1.22928	11.1585	5.16999	7.11248e-05	0.00203964	1.75438
3620	GPA1	YHR005C	1.23036	11.3514	4.97971	0.000106382	0.00263391	1.36376
4687	YPT6	YLR262C	1.23294	9.1775	7.73284	4.90054e-07	0.000283725	6.54509
2204	NOB1	YOR056C	1.23466	11.0427	5.81751	1.86438e-05	0.0010094	3.05226
2454	MDM20	YOL076W	1.23849	8.18389	5.2105	6.53148e-05	0.00194572	1.83706
4645	SEC26	YDR238C	1.24071	11.3054	4.10779	0.00070093	0.00817336	-0.462618
4816	YCR016W	YCR016W	1.24177	9.59243	4.93946	0.000115894	0.00278168	1.28067
4286	YLR287C	YLR287C	1.24251	9.30958	5.1909	6.80624e-05	0.00198675	1.79708
5220	CPR7	YJR032W	1.24512	9.54763	4.98609	0.00010495	0.00260836	1.37691
1419	TOM70	YNL121C	1.24539	8.67314	5.10819	8.10263e-05	0.00222037	1.62793
5060	MUM2	YBR057C	1.24912	10.3808	3.85048	0.00123249	0.0117469	-1.00677
6271	YPL191C	YPL191C	1.25126	8.95897	5.45071	3.95587e-05	0.00149932	2.3234
6066	RAD61	YDR014W	1.25878	8.01183	6.75827	2.93376e-06	0.000398747	4.83609
2177	NOC2	YOR206W	1.25944	9.83992	5.82098	1.85131e-05	0.00100649	3.05907
4286	YLR287C	YLR287C	1.26151	8.70211	5.68013	2.46632e-05	0.00118311	2.78131
4816	YCR016W	YCR016W	1.26783	9.68726	5.23235	6.23857e-05	0.00189746	1.88157
4609	JIP5	YPR169W	1.2679	11.8368	4.59879	0.000240721	0.00425779	0.571722
1270	PCF11	YDR228C	1.26798	8.89178	6.29674	7.16123e-06	0.000600049	3.97699
82	YLR225C	YLR225C	1.27075	9.64834	6.66509	3.50478e-06	0.000443984	4.66519
4443	RTG3	YBL103C	1.27124	11.0562	5.27755	5.67466e-05	0.00182372	1.97348
2557	SEC10	YLR166C	1.27366	9.31182	8.1069	2.55002e-07	0.000234284	7.16322
573	NOT5	YPR072W	1.27848	11.0293	7.16912	1.35828e-06	0.000283725	5.57403
2321	PEX19	YDL065C	1.27863	9.49926	3.45413	0.00294099	0.0212128	-1.8407
6267	TRM11	YOL124C	1.28064	10.4035	4.45756	0.000326848	0.00510133	0.275347
4609	JIP5	YPR169W	1.2809	11.8105	4.76426	0.000168561	0.00345272	0.917249
5866	VPS20	YMR077C	1.28093	7.85594	5.27008	5.76413e-05	0.0018344	1.9583
1272	APL5	YPL195W	1.28187	8.81293	4.68763	0.000198747	0.0037913	0.757487
795	SHS1	YDL225W	1.28223	8.01112	3.74681	0.00154762	0.013752	-1.22569
4140	MKT1	YNL085W	1.28576	8.25664	3.10992	0.00622406	0.0352187	-2.55301
3667	PRP21	YJL203W	1.2882	8.6843	6.94008	2.08064e-06	0.00034813	5.16579
103	NOP15	YNL110C	1.28836	11.2611	4.66679	0.000207872	0.0038692	0.713962
2695	RRP36	YOR287C	1.28929	7.61183	4.11833	0.000684941	0.00808788	-0.440332
4522	CMS1	YLR003C	1.29114	9.95435	4.41625	0.000357536	0.00543722	0.188433
1077	ATG17	YLR423C	1.29306	8.81308	5.94157	1.45112e-05	0.000872544	3.29474
5899	NSE3	YDR288W	1.29754	9.85846	4.80849	0.00015331	0.00325587	1.00924
896	SAS10	YDL153C	1.2976	9.20258	5.15543	7.33405e-05	0.00207131	1.72462
4549	IWR1	YDL115C	1.29885	10.0056	4.78572	0.000160977	0.00333931	0.961901
6208	NOP12	YOL041C	1.30084	10.5689	5.4785	3.7346e-05	0.00144597	2.37921
4226	RTS2	YOR077W	1.3031	7.6517	5.39164	4.47226e-05	0.00158626	2.20443
291	KAP114	YGL241W	1.30655	9.55575	6.30785	7.0067e-06	0.000600049	3.99804
5534	BFR1	YOR198C	1.3071	11.7037	4.04229	0.000809091	0.00893255	-0.601148
1155	NOT3	YIL038C	1.30896	11.0968	5.07768	8.64252e-05	0.00232032	1.56534
4177	TRL1	YJL087C	1.31588	6.5357	5.85108	1.74182e-05	0.000975419	3.11807
4961	NNF2	YGR089W	1.31609	7.96696	7.1942	1.29687e-06	0.000283725	5.61825
6271	YPL191C	YPL191C	1.31868	8.8457	5.55802	3.16899e-05	0.00130859	2.53841
4549	IWR1	YDL115C	1.31981	10.2943	4.35804	0.000405802	0.00585463	0.0658374
2380	MNN4	YKL201C	1.32005	7.3524	3.68006	0.0017919	0.0151921	-1.36641
2739	HPR1	YDR138W	1.32008	7.56447	4.78588	0.00016092	0.00333931	0.962245
2916	SUP45	YBR143C	1.32106	12.1191	6.26192	7.66896e-06	0.000629337	3.9109
2454	MDM20	YOL076W	1.32448	8.10871	5.42869	4.14082e-05	0.00153722	2.2791
1272	APL5	YPL195W	1.32559	8.30044	4.45033	0.000332026	0.00514834	0.260123
793	PAF1	YBR279W	1.32716	10.101	4.03385	0.000824207	0.00903753	-0.619009
793	PAF1	YBR279W	1.32827	10.0565	4.18719	0.000589152	0.00742013	-0.29478
5598	YER077C	YER077C	1.32879	7.65125	4.35774	0.000406073	0.00585463	0.06519
4306	JNM1	YMR294W	1.32884	7.76607	6.22908	8.18193e-06	0.000650962	3.84841
573	NOT5	YPR072W	1.33166	10.8306	7.27285	1.12236e-06	0.000283725	5.7563
1625	SPP382	YLR424W	1.33531	8.4348	8.3951	1.56069e-07	0.000225088	7.62544
3970	RRI1	YDL216C	1.33536	8.13184	5.87231	1.66862e-05	0.000946617	3.15962
2916	SUP45	YBR143C	1.33676	12.1184	6.20629	8.55864e-06	0.000659185	3.80496
5639	HFA1	YMR207C	1.33817	7.83713	3.85942	0.00120853	0.0116289	-0.987865
1980	YNL247W	YNL247W	1.3419	9.7812	2.98581	0.00813393	0.0422666	-2.80531
5953	FCF2	YLR051C	1.34261	8.84557	6.87942	2.33221e-06	0.000353846	5.05634
5848	RTF1	YGL244W	1.34302	9.85708	4.68374	0.000200419	0.0038065	0.749366
4753	SLU7	YDR088C	1.344	8.9331	5.93307	1.47616e-05	0.000879494	3.27819
4849	NOP4	YPL043W	1.34404	9.72383	4.02212	0.000845662	0.00919998	-0.643802
4665	NOP9	YJL010C	1.34453	7.90249	4.29633	0.000464213	0.00638894	-0.0643004
5367	ERJ5	YFR041C	1.34489	10.1253	4.01462	0.000859692	0.00929538	-0.659676
1155	NOT3	YIL038C	1.34574	11.0743	4.81733	0.000150433	0.00323903	1.02761
4845	SAS3	YBL052C	1.34683	7.35204	4.16558	0.000617662	0.00761745	-0.34045
4849	NOP4	YPL043W	1.3491	9.88888	4.41342	0.000359742	0.00544158	0.182478
5248	BUR2	YLR226W	1.34993	7.40032	5.58371	3.0057e-05	0.00128648	2.58968
1805	VPS33	YLR396C	1.35489	9.98239	7.1645	1.36992e-06	0.000283725	5.56588
896	SAS10	YDL153C	1.35874	9.59049	6.0766	1.10725e-05	0.000752466	3.55622
912	RTG2	YGL252C	1.35995	10.4219	3.41996	0.00316933	0.0223396	-1.91206
5127	SES1	YDR023W	1.37196	11.9993	4.18299	0.000594577	0.00742817	-0.303639
416	RRP8	YDR083W	1.37378	9.98189	6.30878	6.99387e-06	0.000600049	3.99981
912	RTG2	YGL252C	1.37498	10.07	3.86416	0.00119601	0.01155	-0.977846
4707	TRZ1	YKR079C	1.37642	7.95737	7.13439	1.44837e-06	0.000288982	5.51263
5127	SES1	YDR023W	1.37683	12.086	4.24744	0.000516478	0.0068347	-0.1675
4687	YPT6	YLR262C	1.3776	9.38773	7.80083	4.34595e-07	0.000283725	6.65899
2139	CUE3	YGL110C	1.38193	8.40304	3.76344	0.0014921	0.0133807	-1.19059
4141	RAD7	YJR052W	1.38323	10.3762	5.53283	3.33794e-05	0.0013484	2.48806
5598	YER077C	YER077C	1.38383	7.45997	4.41085	0.000361762	0.00544158	0.177056
2586	UBP1	YDL122W	1.38981	9.59235	3.68701	0.00176478	0.0150404	-1.35178
5899	NSE3	YDR288W	1.39213	9.64022	5.33837	4.9972e-05	0.00167907	2.09679
5534	BFR1	YOR198C	1.39799	11.5815	4.52982	0.000279454	0.0046273	0.427121
1980	YNL247W	YNL247W	1.40038	9.76463	3.26444	0.00445033	0.0283258	-2.2352
537	NIP1	YMR309C	1.40709	9.495	5.97181	1.36556e-05	0.000856624	3.35352
350	VPS21	YOR089C	1.41346	12.1313	4.01991	0.000849779	0.00921688	-0.648487
1416	VPS35	YJL154C	1.41457	10.6439	5.76943	2.05562e-05	0.00106071	2.95772
2557	SEC10	YLR166C	1.41571	9.24602	8.54232	1.21941e-07	0.000213769	7.85693
5441	SPS4	YOR313C	1.42089	5.97194	6.05373	1.15895e-05	0.000760592	3.51212
3488	MTF2	YDL044C	1.42122	8.83593	7.47113	7.82517e-07	0.000283725	6.10021
4753	SLU7	YDR088C	1.42261	9.09572	6.49099	4.90159e-06	0.000495783	4.34242
350	VPS21	YOR089C	1.42361	11.9462	4.13928	0.000654245	0.00788964	-0.396044
5739	CDC37	YDR168W	1.44989	9.54458	6.41866	5.64143e-06	0.000529563	4.207
1416	VPS35	YJL154C	1.45385	10.6102	5.70082	2.36418e-05	0.00114676	2.82228
3384	END3	YNL084C	1.45432	10.6229	7.34672	9.80632e-07	0.000283725	5.88512
3488	MTF2	YDL044C	1.45541	9.25449	7.10956	1.51654e-06	0.000288982	5.46864
5072	NOP16	YER002W	1.45573	10.5657	4.50613	0.000294165	0.00480213	0.377409
2739	HPR1	YDR138W	1.46717	7.68851	4.85567	0.000138585	0.00310476	1.10719
5072	NOP16	YER002W	1.46779	10.3444	4.44967	0.000332499	0.00514834	0.258742
5739	CDC37	YDR168W	1.46907	9.60051	6.58541	4.08421e-06	0.000481617	4.51803
2656	STB6	YKL072W	1.47729	7.0972	5.80722	1.9037e-05	0.00101395	3.03205
2256	CTR9	YOL145C	1.48367	8.66811	6.501	4.80746e-06	0.000494265	4.3611
4665	NOP9	YJL010C	1.4863	8.35845	4.47975	0.000311482	0.00496849	0.321991
3384	END3	YNL084C	1.48735	10.5133	7.26167	1.14559e-06	0.000283725	5.73674
94	YGR117C	YGR117C	1.4988	7.6689	5.44828	3.97592e-05	0.00149932	2.3185
2656	STB6	YKL072W	1.50376	7.15706	5.4917	3.63394e-05	0.00142137	2.4057
4141	RAD7	YJR052W	1.50401	10.7743	5.7189	2.27852e-05	0.00112035	2.85803
3060	RRP14	YKL082C	1.50525	10.0412	4.50026	0.000297934	0.00482912	0.365074
2321	PEX19	YDL065C	1.50567	9.66833	4.29033	0.000470328	0.00642601	-0.0769618
537	NIP1	YMR309C	1.50807	10.014	6.18046	9.00744e-06	0.000664006	3.75562
6161	ENP2	YGR145W	1.52999	8.70248	4.84387	0.000142125	0.00313845	1.08272
4017	SMI1	YGR229C	1.53203	9.8316	3.68389	0.0017769	0.0151141	-1.35835
6161	ENP2	YGR145W	1.53222	8.55558	5.43347	4.0999e-05	0.00152844	2.28873
3070	RPN5	YDL147W	1.53606	9.96717	4.54112	0.000272697	0.00457346	0.450839
5848	RTF1	YGL244W	1.53676	10.1342	5.02903	9.58061e-05	0.00246564	1.46535
4504	AEP2	YMR282C	1.53677	8.0154	8.71757	9.12228e-08	0.000213769	8.12846
2562	RSA3	YLR221C	1.53704	9.68587	5.33936	4.98693e-05	0.00167907	2.09879
5095	BSC5	YNR069C	1.54032	6.34368	4.76022	0.000170028	0.00347732	0.908842
2256	CTR9	YOL145C	1.55601	8.69172	5.59953	2.90949e-05	0.00126543	2.62121
2562	RSA3	YLR221C	1.55733	9.1262	5.14802	7.4494e-05	0.00209032	1.70948
3075	JJJ2	YJL162C	1.57132	6.44198	6.51302	4.69683e-06	0.000494265	4.38351
3178	RIO1	YOR119C	1.57696	9.46058	5.25459	5.95429e-05	0.00185421	1.92682
3577	UTP9	YHR196W	1.5792	9.89356	4.92648	0.000119145	0.00283169	1.25383
3075	JJJ2	YJL162C	1.59022	6.92208	8.85614	7.27112e-08	0.000213769	8.34009
4017	SMI1	YGR229C	1.59526	9.92546	3.68755	0.00176269	0.0150324	-1.35064
2586	UBP1	YDL122W	1.59549	10.0964	3.94877	0.000993284	0.0102131	-0.798949
5780	LOC1	YFR001W	1.61226	11.6436	5.44551	3.99881e-05	0.00149932	2.31294
3178	RIO1	YOR119C	1.61268	9.93809	4.72236	0.000184438	0.00364627	0.829948
5780	LOC1	YFR001W	1.62231	11.7126	5.76862	2.05899e-05	0.00106071	2.95614
4370	YRB30	YGL164C	1.62926	8.34782	5.66848	2.52578e-05	0.00119841	2.75824
3577	UTP9	YHR196W	1.63372	10.0801	5.03818	9.3964e-05	0.00243262	1.48419
4772	ROK1	YGL171W	1.64208	8.86686	5.88018	1.64228e-05	0.000941935	3.17502
4845	SAS3	YBL052C	1.64596	7.32304	4.75623	0.000171493	0.00348543	0.900522
2332	DSE1	YER124C	1.64668	10.2043	7.11988	1.48782e-06	0.000288982	5.48692
3060	RRP14	YKL082C	1.64875	9.97009	4.92453	0.000119641	0.00283482	1.24979
2704	MPP6	YNR024W	1.66544	9.46308	5.41253	4.28217e-05	0.00155174	2.24655
3070	RPN5	YDL147W	1.67148	9.81484	4.8544	0.000138962	0.00310476	1.10456
4772	ROK1	YGL171W	1.6953	8.76737	6.0254	1.22648e-05	0.000796173	3.45738
1458	PZF1	YPR186C	1.69995	7.9574	8.3358	1.72508e-07	0.000225088	7.53133
4504	AEP2	YMR282C	1.72737	8.17775	7.99748	3.08113e-07	0.000251266	6.98455
2704	MPP6	YNR024W	1.73138	10.1024	5.76036	2.09389e-05	0.00106723	2.93986
1654	SOF1	YLL011W	1.73413	9.5787	7.3135	1.04191e-06	0.000283725	5.8273
1582	LRP1	YHR081W	1.75168	8.92024	5.00998	9.97571e-05	0.00252744	1.42614
4469	RPA34	YJL148W	1.78	10.7888	5.1542	7.35309e-05	0.0020722	1.7221
1458	PZF1	YPR186C	1.78816	8.03151	6.18518	8.92372e-06	0.000661572	3.76463
1654	SOF1	YLL011W	1.79141	9.84736	6.49659	4.84871e-06	0.000494265	4.35287
2332	DSE1	YER124C	1.80758	10.2695	8.12853	2.45687e-07	0.000234284	7.19833
958	DOS2	YDR068W	1.86439	10.1065	6.51032	4.72146e-06	0.000494265	4.37848
4469	RPA34	YJL148W	1.87376	10.6216	5.56155	3.146e-05	0.00130859	2.54547
2896	TMA23	YMR269W	1.87414	9.82662	5.4076	4.32626e-05	0.00155507	2.23662
4370	YRB30	YGL164C	1.88801	8.72018	6.88119	2.32444e-06	0.000353846	5.05954
2896	TMA23	YMR269W	1.92911	10.0522	5.74078	2.1791e-05	0.00109357	2.90123
1582	LRP1	YHR081W	1.94171	8.96242	6.45545	5.25168e-06	0.000503853	4.27597
958	DOS2	YDR068W	1.97987	10.4928	6.70752	3.23165e-06	0.000428254	4.74318
722	NOP7	YGR103W	2.01428	10.7673	5.05025	9.15913e-05	0.00239031	1.50901
5821	CHZ1	YER030W	2.02073	11.9182	5.60591	2.87162e-05	0.00125446	2.6339
5821	CHZ1	YER030W	2.03933	11.5435	5.7663	2.06875e-05	0.00106071	2.95156
722	NOP7	YGR103W	2.06837	10.8675	5.38271	4.55613e-05	0.00159379	2.18641

## Sheet: TE.rcm30
ProbeUID	GeneName	SystematicName	logFC	AveExpr	t	P.Value	adj.P.Val	B
5118	OLI1	Q0130	-3.54173	14.9022	-9.34423	3.33115e-08	0.000123438	8.96868
5118	OLI1	Q0130	-3.521	15.2225	-9.50062	2.60934e-08	0.000123438	9.1881
5202	ATP6	Q0085	-2.28937	9.22446	-5.43534	4.08407e-05	0.00362509	2.31995
5202	ATP6	Q0085	-1.91198	8.51208	-5.0154	9.86162e-05	0.00533919	1.47491
5736	ATP8	Q0080	-1.79179	7.27768	-4.26287	0.000499374	0.0121564	-0.0809596
2746	YAP5	YIR018W	-1.76857	8.75068	-10.1705	9.4537e-09	0.000123352	10.0914
2749	Q0297	Q0297	-1.76601	7.38363	-4.51488	0.000288642	0.00909712	0.444523
2746	YAP5	YIR018W	-1.75292	8.76407	-9.12281	4.73014e-08	0.000123438	8.65228
2344	RPL17A	YKL180W	-1.7249	13.4614	-4.94954	0.000113433	0.0055642	1.34062
2323	YER034W	YER034W	-1.69647	8.85503	-6.92588	2.13691e-06	0.000853451	5.12641
2344	RPL17A	YKL180W	-1.691	13.5575	-5.06338	8.90795e-05	0.00525932	1.57247
1965	RPS4A	YJR145C	-1.6521	13.6694	-5.73432	2.20794e-05	0.00261902	2.90835
2676	SRL1	YOR247W	-1.64939	8.56233	-4.75966	0.000170234	0.00675143	0.951096
3388	CSE2	YNR010W	-1.64878	9.20881	-5.99747	1.29702e-05	0.00204803	3.41616
3425	LSB1	YGR136W	-1.64601	9.39568	-7.52804	7.06246e-07	0.000542064	6.16521
3656	RPL41B	YDL133C-A	-1.64202	13.1828	-3.46847	0.00285008	0.0322811	-1.74209
2749	Q0297	Q0297	-1.63833	7.34182	-3.95602	0.000977624	0.017764	-0.723677
5593	ZUO1	YGR285C	-1.60254	13.4923	-6.17484	9.10839e-06	0.00179889	3.75284
1219	MSO1	YNR049C	-1.59754	10.319	-7.57289	6.51615e-07	0.000531392	6.24035
654	YER079W	YER079W	-1.59544	9.51783	-5.95012	1.42638e-05	0.00221564	3.3255
3656	RPL41B	YDL133C-A	-1.591	13.4138	-3.28512	0.00425432	0.0411431	-2.1208
5330	MRP20	YDR405W	-1.58377	9.13619	-6.13035	9.94891e-06	0.00179889	3.66882
2405	MDG1	YNL173C	-1.57688	9.0989	-7.06405	1.65033e-06	0.000828211	5.36971
5897	BOP3	YNL042W	-1.57203	8.76001	-6.98433	1.91504e-06	0.000832917	5.22969
5593	ZUO1	YGR285C	-1.57188	13.1785	-5.84826	1.75177e-05	0.00253968	3.1294
5962	PNC1	YGL037C	-1.57043	13.3915	-4.4353	0.000343041	0.00996883	0.27894
3967	ICY2	YPL250C	-1.5621	11.1032	-4.86083	0.000137066	0.00600135	1.15904
5962	PNC1	YGL037C	-1.55563	13.5497	-4.38749	0.000380611	0.0106343	0.1793
3388	CSE2	YNR010W	-1.54725	9.07688	-5.35841	4.79267e-05	0.003933	2.16671
1219	MSO1	YNR049C	-1.53702	10.182	-7.48638	7.61266e-07	0.000551833	6.09514
5330	MRP20	YDR405W	-1.52988	9.28772	-5.99526	1.30278e-05	0.00204803	3.41193
3967	ICY2	YPL250C	-1.52851	11.2627	-4.87649	0.000132553	0.00592091	1.19116
3815	SMT3	YDR510W	-1.52764	11.1225	-5.5222	3.41194e-05	0.00341604	2.4921
2323	YER034W	YER034W	-1.52574	9.07991	-5.71012	2.31969e-05	0.00270243	2.86116
1965	RPS4A	YJR145C	-1.52393	13.7708	-4.98577	0.00010502	0.00544298	1.41455
3815	SMT3	YDR510W	-1.51167	11.0081	-5.25974	5.8903e-05	0.00426981	1.96909
3425	LSB1	YGR136W	-1.50878	9.39543	-7.17762	1.33713e-06	0.000736919	5.5675
5897	BOP3	YNL042W	-1.50531	8.72387	-5.75191	2.13023e-05	0.00261902	2.94258
1944	MED7	YOL135C	-1.49321	10.7464	-6.63539	3.71006e-06	0.00109434	4.60531
5148	VFA1	YER128W	-1.48641	6.98106	-8.71943	9.09452e-08	0.000169522	8.05829
570	UPS1	YLR193C	-1.47606	9.86044	-6.6085	3.90672e-06	0.00110815	4.55642
4793	RPS4B	YHR203C	-1.47139	13.6177	-5.16896	7.128e-05	0.00469728	1.78625
522	LIP2	YLR239C	-1.46967	8.83653	-7.92829	3.4755e-07	0.000349196	6.8249
522	LIP2	YLR239C	-1.45764	8.57417	-9.16054	4.45393e-08	0.000123438	8.70668
3225	MRPL31	YKL138C	-1.45126	10.2926	-5.44337	4.01656e-05	0.00361435	2.33591
4793	RPS4B	YHR203C	-1.44785	14.1194	-5.54739	3.23913e-05	0.0033543	2.54184
2405	MDG1	YNL173C	-1.44223	8.7594	-6.47401	5.06576e-06	0.00127112	4.31024
654	YER079W	YER079W	-1.41911	9.6589	-5.26528	5.82234e-05	0.004247	1.98021
86	COX3	Q0275	-1.40324	7.06425	-5.07608	8.67181e-05	0.00518584	1.59824
570	UPS1	YLR193C	-1.39513	9.79161	-6.53306	4.5183e-06	0.00120102	4.41866
3225	MRPL31	YKL138C	-1.39152	10.5057	-5.01008	9.97369e-05	0.00535542	1.46407
4541	DAL82	YNL314W	-1.39029	9.09435	-7.80859	4.28695e-07	0.000399544	6.63017
2600	ATP3	YBR039W	-1.38406	10.4181	-4.13932	0.00065419	0.0140856	-0.339534
5736	ATP8	Q0080	-1.38402	7.08579	-3.55947	0.00233477	0.0288824	-1.55294
4572	PEX4	YGR133W	-1.3829	9.07689	-4.95681	0.000111692	0.00555104	1.35546
419	NAT3	YPR131C	-1.37614	9.13011	-8.5254	1.25431e-07	0.000204579	7.76431
280	RPS26A	YGL189C	-1.37357	15.8946	-4.12012	0.000682264	0.0145223	-0.379746
4672	HMRA2	YCR096C	-1.37321	11.5578	-4.3727	0.000393056	0.0107637	0.148457
1944	MED7	YOL135C	-1.36948	10.1581	-6.12778	9.99986e-06	0.00179889	3.66396
2600	ATP3	YBR039W	-1.36529	9.82327	-4.29242	0.000468188	0.0117706	-0.0191792
4431	MED8	YBR193C	-1.36513	9.15619	-8.39469	1.56176e-07	0.00022642	7.56318
721	SNF11	YDR073W	-1.36235	7.85607	-6.12835	9.98848e-06	0.00179889	3.66504
528	YLL056C	YLL056C	-1.3618	8.21975	-6.45375	5.2691e-06	0.00129719	4.27291
4541	DAL82	YNL314W	-1.35876	8.94716	-7.12936	1.4619e-06	0.000762995	5.4837
4672	HMRA2	YCR096C	-1.34833	11.4871	-4.484	0.000308628	0.00953997	0.380314
4868	HMLALPHA2	YCL067C	-1.34182	11.5367	-4.39063	0.000378017	0.0105845	0.185855
4868	HMLALPHA2	YCL067C	-1.33442	11.1766	-4.53865	0.000274157	0.00875109	0.49391
2676	SRL1	YOR247W	-1.333	8.02667	-4.28294	0.00047797	0.0118637	-0.0389911
6140	DLS1	YJL065C	-1.32969	10.1239	-6.17075	9.18239e-06	0.00179889	3.74514
1015	VAR1	Q0140	-1.32289	6.54928	-4.45164	0.000331076	0.0098179	0.312984
6018	MATALPHA2	YCR039C	-1.32223	11.1497	-4.30259	0.000457919	0.0116926	0.00207042
280	RPS26A	YGL189C	-1.31283	15.6052	-3.86305	0.00119894	0.0202639	-0.918509
2266	REC107	YJR021C	-1.31169	8.6186	-4.79404	0.000158132	0.00644657	1.02186
2690	PBP2	YBR233W	-1.31092	8.06043	-5.81166	1.88663e-05	0.0026188	3.05859
4431	MED8	YBR193C	-1.30619	9.16657	-8.24105	2.02636e-07	0.000240363	7.32355
5610	MST28	YAR033W	-1.30125	8.45629	-5.66589	2.53922e-05	0.00285619	2.77471
1880	HCR1	YLR192C	-1.29976	10.1029	-5.89604	1.59053e-05	0.00235242	3.22157
3171	ZIM17	YNL310C	-1.29354	10.1945	-5.46233	3.8618e-05	0.00354949	2.37354
4782	SPI1	YER150W	-1.28717	10.6931	-5.52062	3.4231e-05	0.00341604	2.48897
2458	RPL21B	YPL079W	-1.28554	13.7276	-3.45054	0.0029642	0.0330569	-1.77929
3362	DPB3	YBR278W	-1.28542	8.35249	-7.24674	1.17741e-06	0.000736919	5.68689
3426	RPP1	YHR062C	-1.28377	9.50163	-4.30109	0.000459418	0.0117058	-0.0010607
3703	PDS1	YDR113C	-1.28076	7.94777	-4.96921	0.000108785	0.00552107	1.38077
1880	HCR1	YLR192C	-1.27718	10.165	-5.70403	2.34872e-05	0.00271205	2.84927
3725	MED4	YOR174W	-1.27317	9.48088	-5.6556	2.5933e-05	0.00289208	2.75456
4782	SPI1	YER150W	-1.27285	10.5881	-5.28758	5.5567e-05	0.00421534	2.02497
2761	PFS2	YNL317W	-1.27227	8.67541	-6.99232	1.88662e-06	0.000832917	5.24377
3594	PRM9	YAR031W	-1.2708	6.60635	-5.07433	8.70401e-05	0.00518584	1.59468
402	RC5	RC5	-1.26184	4.77265	-4.40848	0.000363627	0.0103368	0.223062
1091	YJU3	YKL094W	-1.25609	9.82421	-8.75916	8.51999e-08	0.000169522	8.11782
419	NAT3	YPR131C	-1.25386	8.82951	-6.91295	2.1895e-06	0.000853451	5.10349
6132	RPL13A	YDL082W	-1.25126	13.2699	-4.80021	0.000156053	0.00642326	1.03456
2761	PFS2	YNL317W	-1.2509	8.87399	-6.77618	2.83554e-06	0.000948669	4.85948
5610	MST28	YAR033W	-1.2503	8.05033	-5.09997	8.24463e-05	0.00505051	1.64669
6018	MATALPHA2	YCR039C	-1.24946	11.0532	-4.41171	0.000361086	0.0102879	0.229786
6047	LTO1	YNL260C	-1.24796	9.57065	-6.95019	2.04155e-06	0.000853451	5.16943
2266	REC107	YJR021C	-1.24752	8.45925	-4.95153	0.000112956	0.00556168	1.34467
528	YLL056C	YLL056C	-1.23492	8.32319	-5.77388	2.03708e-05	0.00261902	2.9853
502	ERP5	YHR110W	-1.2342	10.227	-7.03607	1.73861e-06	0.000832917	5.32068
2458	RPL21B	YPL079W	-1.23272	13.6819	-3.42488	0.00313541	0.034064	-1.83245
2010	FIP1	YJR093C	-1.23203	8.00824	-6.19603	8.73419e-06	0.00179889	3.79276
5066	AI5_ALPHA	Q0070	-1.23135	6.70533	-3.81692	0.00132675	0.0213195	-1.01513
3278	PIL1	YGR086C	-1.23082	14.2884	-3.16247	0.00555439	0.0474798	-2.37183
3112	SWM2	YNR004W	-1.22937	8.17568	-4.82138	0.000149135	0.00621696	1.07807
397	RPL21A	YBR191W	-1.22685	11.9525	-3.65777	0.0018818	0.0255334	-1.34799
721	SNF11	YDR073W	-1.22459	8.25209	-5.38028	4.57921e-05	0.00389004	2.21035
4048	CTH1	YDR151C	-1.22442	9.11671	-5.743	2.16924e-05	0.00261902	2.92524
4572	PEX4	YGR133W	-1.22244	9.1442	-4.6879	0.000198631	0.00747151	0.803068
2518	EOS1	YNL080C	-1.2194	9.14633	-5.61087	2.84251e-05	0.00311673	2.66681
6119	PDR17	YNL264C	-1.21802	8.10702	-5.03203	9.51978e-05	0.00533919	1.50875
249	YHR097C	YHR097C	-1.21746	9.87659	-3.38692	0.00340671	0.0357897	-1.91096
6140	DLS1	YJL065C	-1.21623	10.3602	-5.75723	2.10729e-05	0.00261902	2.95293
3725	MED4	YOR174W	-1.21544	9.29709	-5.02741	9.6136e-05	0.00533919	1.49934
2983	UBC4	YBR082C	-1.21534	13.1456	-5.29736	5.44418e-05	0.00421534	2.04458
1312	LIA1	YJR070C	-1.2149	11.6576	-4.63066	0.000224714	0.00796036	0.68469
2010	FIP1	YJR093C	-1.2141	8.0085	-5.20423	6.61819e-05	0.00450979	1.8574
4048	CTH1	YDR151C	-1.21116	8.91322	-5.02067	9.75201e-05	0.00533919	1.48563
249	YHR097C	YHR097C	-1.21055	9.92607	-3.4403	0.00303138	0.0332988	-1.80051
1834	RPS11A	YDR025W	-1.20835	12.9782	-3.15759	0.0056135	0.047867	-2.38177
1010	SUT2	YPR009W	-1.20566	7.9973	-5.46781	3.81816e-05	0.00354949	2.38442
1010	SUT2	YPR009W	-1.20198	8.0796	-4.73709	0.000178691	0.00689812	0.904573
2983	UBC4	YBR082C	-1.19997	12.8203	-5.02028	9.76014e-05	0.00533919	1.48483
6132	RPL13A	YDL082W	-1.18858	13.2441	-4.62982	0.000225121	0.00796036	0.682956
1107	YAR073W	YAR073W	-1.18579	8.30267	-5.92447	1.50195e-05	0.00227902	3.27625
680	ASR1	YPR093C	-1.18544	9.53512	-7.66205	5.55686e-07	0.000483373	6.3888
6256	APS3	YJL024C	-1.1849	8.6132	-5.12615	7.80113e-05	0.00487029	1.69972
680	ASR1	YPR093C	-1.18371	9.70434	-7.9277	3.47911e-07	0.000349196	6.82394
6047	LTO1	YNL260C	-1.17779	9.19289	-6.68489	3.37447e-06	0.0010813	4.69501
47	COX14	YML129C	-1.17538	10.6472	-4.714	0.000187784	0.00717629	0.856953
5033	HAP2	YGL237C	-1.17522	9.22522	-4.22184	0.00054618	0.0128517	-0.166775
47	COX14	YML129C	-1.17451	10.5579	-4.38192	0.000385254	0.0107186	0.167675
598	RPB8	YOR224C	-1.16801	11.9644	-4.19628	0.000577553	0.0133477	-0.220258
1312	LIA1	YJR070C	-1.1676	11.8231	-4.55372	0.000265362	0.00861306	0.525184
2518	EOS1	YNL080C	-1.16112	9.35126	-4.69478	0.000195714	0.00742346	0.817266
2789	RPL19A	YBR084C-A	-1.16074	12.8472	-3.45503	0.0029352	0.0329154	-1.76997
3353	TAL1	YLR354C	-1.15687	12.3783	-5.47877	3.73247e-05	0.00350369	2.40615
4287	UGX2	YDL169C	-1.15607	9.70689	-5.23266	6.23456e-05	0.00439807	1.91464
2178	BER1	YLR412W	-1.15597	7.79754	-6.01873	1.24296e-05	0.00202727	3.45674
3533	RPL36B	YPL249C-A	-1.15515	14.0891	-3.32167	0.00392841	0.0389794	-2.0456
502	ERP5	YHR110W	-1.15361	10.2017	-6.62647	3.77417e-06	0.00109434	4.5891
4039	AI1	Q0050	-1.14745	6.79302	-3.68617	0.00176803	0.0248323	-1.28866
1583	Q0182	Q0182	-1.14676	5.59272	-5.41278	4.27999e-05	0.00369836	2.27508
5554	SSB2	YNL209W	-1.14302	12.2811	-3.72968	0.00160693	0.0236918	-1.19771
1089	CUP2	YGL166W	-1.1419	10.3553	-6.64581	3.63666e-06	0.00109434	4.62422
3726	MCM22	YJR135C	-1.13962	8.65816	-6.85982	2.42012e-06	0.000853451	5.00904
2690	PBP2	YBR233W	-1.13829	8.20685	-4.42233	0.000352844	0.0101856	0.251924
4690	RPL8A	YHL033C	-1.13798	13.1552	-4.63061	0.00022474	0.00796036	0.684581
798	SCL1	YGL011C	-1.13569	12.4929	-4.96088	0.000110729	0.00553617	1.36377
1099	TRS23	YDR246W	-1.13522	10.5264	-5.14798	7.45013e-05	0.00478863	1.74387
840	YIL029C	YIL029C	-1.1327	8.22391	-4.66949	0.000206667	0.00763905	0.765017
5498	MIG1	YGL035C	-1.13	8.00832	-4.97879	0.000106591	0.00544298	1.40031
1838	TOM20	YGR082W	-1.12914	10.0196	-4.6133	0.000233295	0.00801494	0.648736
6256	APS3	YJL024C	-1.12704	8.66681	-4.77189	0.000165826	0.00663709	0.976274
3426	RPP1	YHR062C	-1.12622	9.24991	-4.07286	0.000756659	0.0153054	-0.47876
5421	YFH7	YFR007W	-1.12596	7.71262	-6.00057	1.28899e-05	0.00204803	3.42208
5033	HAP2	YGL237C	-1.12348	8.99277	-4.12597	0.000673582	0.0144317	-0.36749
3234	MLS1	YNL117W	-1.12152	7.55559	-4.22681	0.000540281	0.0127709	-0.156374
4223	COX2	Q0250	-1.12116	6.81546	-3.50568	0.00262697	0.0309636	-1.66483
2789	RPL19A	YBR084C-A	-1.12078	12.5952	-3.53292	0.00247472	0.0298556	-1.60819
2768	RPL19B	YBL027W	-1.11918	13.1906	-3.79071	0.00140536	0.0220359	-1.07001
2445	SKI6	YGR195W	-1.11908	10.3237	-6.12455	1.00643e-05	0.00179889	3.65785
2768	RPL19B	YBL027W	-1.11671	13.3817	-3.65636	0.00188764	0.0255334	-1.35094
1374	SFK1	YKL051W	-1.11454	8.32274	-4.4013	0.000369348	0.0104088	0.208096
5090	RPL6A	YML073C	-1.10982	14.6629	-3.91989	0.00105829	0.0185849	-0.7994
5632	YNL033W	YNL033W	-1.10958	6.42446	-4.61305	0.000233421	0.00801494	0.648219
3353	TAL1	YLR354C	-1.10727	12.1186	-5.20294	6.6361e-05	0.00450979	1.85481
5148	VFA1	YER128W	-1.10714	7.2431	-4.36813	0.000396989	0.010814	0.138912
3234	MLS1	YNL117W	-1.10522	7.47233	-4.93648	0.000116632	0.00563634	1.31394
5498	MIG1	YGL035C	-1.10513	8.1175	-4.92863	0.0001186	0.00565955	1.29789
5984	TIP41	YPR040W	-1.10501	10.1789	-6.09071	1.07653e-05	0.00189818	3.59372
4690	RPL8A	YHL033C	-1.10442	12.9908	-4.42648	0.000349679	0.0101167	0.260564
1512	EMG1	YLR186W	-1.10376	11.4324	-3.98151	0.000924444	0.0171337	-0.670236
3351	YBR197C	YBR197C	-1.10104	7.53781	-4.57026	0.000256033	0.00843617	0.559515
3171	ZIM17	YNL310C	-1.10042	9.81046	-4.33167	0.000429797	0.0112059	0.0628078
1157	YGR015C	YGR015C	-1.09827	9.17754	-6.98717	1.90487e-06	0.000832917	5.23471
5606	EMP47	YFL048C	-1.09765	8.70695	-5.26673	5.80473e-05	0.004247	1.98312
879	GAL83	YER027C	-1.09717	10.2151	-5.89168	1.60458e-05	0.00235242	3.21318
1099	TRS23	YDR246W	-1.09645	10.5995	-4.37242	0.0003933	0.0107637	0.147862
5554	SSB2	YNL209W	-1.09494	12.4476	-3.4639	0.00287871	0.0325489	-1.75156
3999	STP22	YCL008C	-1.09089	7.14268	-4.803	0.000155123	0.00640518	1.0403
3396	SOH1	YGL127C	-1.08853	8.32642	-3.67694	0.00180424	0.0252052	-1.30795
2445	SKI6	YGR195W	-1.08689	10.1517	-5.44458	4.00652e-05	0.00361435	2.33831
5421	YFH7	YFR007W	-1.08593	8.09074	-5.58148	3.0195e-05	0.00322938	2.60903
798	SCL1	YGL011C	-1.08427	12.5301	-4.81335	0.000151722	0.00630469	1.06156
4699	PAU11	YGL261C	-1.08262	8.4773	-6.02803	1.22003e-05	0.00202571	3.47449
4106	ISA2	YPR067W	-1.08258	10.0206	-5.35375	4.83952e-05	0.00394663	2.15739
86	COX3	Q0275	-1.08134	7.07159	-3.78303	0.00142928	0.0222544	-1.0861
3703	PDS1	YDR113C	-1.07631	7.60575	-4.60106	0.000239545	0.00816077	0.623376
3594	PRM9	YAR031W	-1.07583	6.55477	-5.22576	6.32556e-05	0.00439807	1.90075
4206	YPL199C	YPL199C	-1.07401	9.61594	-3.84308	0.0012527	0.0208348	-0.960356
4206	YPL199C	YPL199C	-1.07264	10.1915	-3.97082	0.00094638	0.0173505	-0.692645
1512	EMG1	YLR186W	-1.07126	11.0492	-3.62006	0.00204418	0.0267865	-1.42668
16	CTK3	YML112W	-1.06994	9.46759	-5.81317	1.88087e-05	0.0026188	3.06151
358	DPH5	YLR172C	-1.06975	11.2999	-3.52891	0.00249656	0.0299404	-1.61653
3311	CUP9	YPL177C	-1.06929	10.1595	-4.62513	0.000227413	0.00797659	0.673235
2542	CLP1	YOR250C	-1.0671	9.03774	-7.19928	1.28479e-06	0.000736919	5.60499
1091	YJU3	YKL094W	-1.06602	9.55105	-7.2914	1.08486e-06	0.000736919	5.76365
3529	ECM13	YBL043W	-1.06522	7.54953	-3.76004	0.00150328	0.0229375	-1.1342
6119	PDR17	YNL264C	-1.06476	8.10707	-4.42125	0.000353672	0.010187	0.249679
1349	GSP1	YLR293C	-1.06329	12.5789	-3.42092	0.00316269	0.034114	-1.84065
4106	ISA2	YPR067W	-1.06238	9.75366	-4.85147	0.000139834	0.00600181	1.13986
2289	ARA1	YBR149W	-1.06124	11.8168	-3.52275	0.00253051	0.0301653	-1.62934
1157	YGR015C	YGR015C	-1.05994	9.64077	-6.44106	5.40072e-06	0.00130497	4.2495
2460	ATG12	YBR217W	-1.05883	7.0968	-5.08082	8.58532e-05	0.00516227	1.60785
1870	ATG36	YJL185C	-1.05838	8.06995	-3.25292	0.00456339	0.0425612	-2.18691
2460	ATG12	YBR217W	-1.05799	7.32291	-5.5005	3.56841e-05	0.00343588	2.44918
1590	SOP4	YJL192C	-1.05774	10.8466	-5.83506	1.79923e-05	0.00257983	3.10388
3726	MCM22	YJR135C	-1.05533	8.78684	-5.72238	2.26238e-05	0.00265942	2.88507
879	GAL83	YER027C	-1.05452	9.5698	-5.49151	3.63537e-05	0.00346235	2.43139
3351	YBR197C	YBR197C	-1.05179	7.54671	-4.36267	0.000401738	0.0108712	0.127515
1122	HMO1	YDR174W	-1.05078	11.2989	-4.6615	0.000210254	0.00770618	0.748503
1600	ERG13	YML126C	-1.04971	10.4342	-4.00164	0.00088451	0.0167505	-0.628035
5751	SMM1	YNR015W	-1.04829	8.75369	-4.40268	0.000368243	0.0104001	0.210969
5798	INO2	YDR123C	-1.04815	6.44099	-4.84323	0.00014232	0.00604882	1.12295
5090	RPL6A	YML073C	-1.04613	14.8711	-3.69778	0.00172352	0.0245776	-1.2644
598	RPB8	YOR224C	-1.04461	12.0788	-3.83432	0.001277	0.0211183	-0.978688
2450	YPR063C	YPR063C	-1.04341	10.7564	-4.57181	0.000255179	0.00843617	0.562721
3311	CUP9	YPL177C	-1.04296	10.5185	-4.58496	0.000248023	0.00829795	0.590009
901	MRP49	YKL167C	-1.04117	10.1742	-4.97832	0.000106698	0.00544298	1.39935
556	YGR122W	YGR122W	-1.04041	6.46937	-4.77304	0.000165416	0.00663709	0.978645
1854	YKR032W	YKR032W	-1.04032	4.84557	-4.3228	0.000438185	0.0113893	0.0442843
4349	NIS1	YNL078W	-1.03866	9.66057	-4.46437	0.000322054	0.00974979	0.339478
1349	GSP1	YLR293C	-1.03727	13.1336	-3.48684	0.00273771	0.0317175	-1.70397
899	TMA46	YOR091W	-1.0348	9.26421	-3.67341	0.00181826	0.0252656	-1.31531
5819	RPL39	YJL189W	-1.03422	15.0569	-3.34495	0.00373386	0.0378375	-1.99763
4854	LNP1	YHR192W	-1.03398	9.93443	-4.45304	0.000330071	0.0098179	0.315897
1491	GCG1	YER163C	-1.02986	11.0012	-5.51247	3.48119e-05	0.00343386	2.47287
1107	YAR073W	YAR073W	-1.02887	8.2536	-4.75388	0.000172362	0.00675368	0.93918
4167	KTR3	YBR205W	-1.02757	9.7188	-5.4128	4.27973e-05	0.00369836	2.27514
6262	PTC7	YHR076W	-1.02689	9.20658	-5.74128	2.17686e-05	0.00261902	2.92189
3297	MST27	YGL051W	-1.02663	6.6226	-4.84032	0.00014321	0.00604974	1.11697
1968	YAR028W	YAR028W	-1.02647	8.66038	-4.0519	0.000792221	0.0157441	-0.522685
2866	MSL1	YIR009W	-1.02426	10.198	-4.58912	0.000245805	0.00825681	0.598624
4617	YHR180W	YHR180W	-1.02425	8.55373	-4.16839	0.000613877	0.0137863	-0.278654
2464	PIN3	YPR154W	-1.02408	8.1758	-3.494	0.0026951	0.0314175	-1.6891
3714	SBH1	YER087C-B	-1.02261	11.8327	-3.93495	0.00102388	0.0183002	-0.767832
2866	MSL1	YIR009W	-1.02219	9.68936	-4.79614	0.000157421	0.00644657	1.02618
5984	TIP41	YPR040W	-1.02205	9.80802	-5.8124	1.88381e-05	0.0026188	3.06002
6038	YNL122C	YNL122C	-1.02054	10.4048	-3.31719	0.00396701	0.0391836	-2.05482
4548	PSF2	YJL072C	-1.01732	8.45221	-3.98836	0.000910649	0.0169988	-0.655869
4150	YAF9	YNL107W	-1.0158	8.47439	-5.77375	2.03765e-05	0.00261902	2.98503
473	BCD1	YHR040W	-1.01469	9.11911	-3.72976	0.00160667	0.0236918	-1.19756
565	RPL18A	YOL120C	-1.01374	12.8272	-3.25058	0.00458669	0.0427017	-2.19171
2178	BER1	YLR412W	-1.0113	7.7405	-5.25534	5.94493e-05	0.00428561	1.96024
2520	SHE3	YBR130C	-1.01002	8.35967	-4.16003	0.000625201	0.0138066	-0.296151
5957	ARO2	YGL148W	-1.00693	12.2296	-5.15299	7.37185e-05	0.00478236	1.75399
5672	YPR071W	YPR071W	-1.00646	8.0611	-3.81967	0.00131877	0.0213017	-1.00938
553	TRS31	YDR472W	-1.00188	9.47316	-6.1426	9.70974e-06	0.00179889	3.69199
2289	ARA1	YBR149W	-1.00166	11.5092	-3.79117	0.00140393	0.0220359	-1.06904
1089	CUP2	YGL166W	-1.00058	10.4283	-6.19781	8.70341e-06	0.00179889	3.79612
2646	HSL1	YKL101W	1.00108	8.0566	3.7406	0.00156884	0.0234075	-1.17487
4239	VID30	YGL227W	1.00328	8.62656	3.38858	0.00339438	0.0357119	-1.90754
6101	BDP1	YNL039W	1.00348	9.3209	3.48737	0.00273453	0.0317157	-1.70287
5428	NUP159	YIL115C	1.00357	8.42863	3.45608	0.00292847	0.0328835	-1.7678
668	BRF1	YGR246C	1.0081	9.6505	4.83618	0.000144484	0.00608139	1.10847
1783	MFT1	YML062C	1.00954	9.59813	3.49825	0.0026701	0.0312742	-1.68026
3593	YDL185C-A	YDL185C-A	1.01105	7.48239	3.40126	0.00330164	0.0349674	-1.88133
3377	SRB4	YER022W	1.01206	8.83196	5.58548	2.99476e-05	0.00322938	2.6169
4141	RAD7	YJR052W	1.0124	10.3762	4.04952	0.000796373	0.0157441	-0.527684
3729	INO80	YGL150C	1.01348	10.1271	3.70422	0.00169933	0.0243913	-1.25094
1077	ATG17	YLR423C	1.01673	9.01202	4.50101	0.000297449	0.0092628	0.415698
4226	RTS2	YOR077W	1.02014	7.41487	4.44342	0.000337041	0.00988249	0.295862
4177	TRL1	YJL087C	1.02041	6.5357	4.53727	0.000274981	0.00875109	0.491032
6101	BDP1	YNL039W	1.02233	9.11157	3.52942	0.00249382	0.0299404	-1.61549
5447	FMP27	YLR454W	1.03167	9.11869	3.99364	0.00090017	0.0168999	-0.644808
3834	TOP1	YOL006C	1.03261	8.36942	4.95598	0.000111889	0.00555104	1.35377
5325	LIF1	YGL090W	1.03316	7.35187	4.85149	0.000139829	0.00600181	1.13989
5644	ARP5	YNL059C	1.03419	9.80119	4.17726	0.00060208	0.0136388	-0.260078
1441	PMS1	YNL082W	1.03456	9.42273	5.57167	3.08113e-05	0.0032685	2.5897
1652	PCI8	YIL071C	1.03856	8.72375	3.39539	0.00334423	0.0353324	-1.89346
6289	TAE2	YPL009C	1.04042	8.79747	4.85771	0.000137983	0.00600135	1.15264
4849	NOP4	YPL043W	1.04106	9.88888	3.4057	0.00326971	0.0347137	-1.87214
291	KAP114	YGL241W	1.04217	9.55575	5.03149	9.53082e-05	0.00533919	1.50764
5490	VPS64	YDR200C	1.04238	9.74019	4.23033	0.000536139	0.0127192	-0.149005
2704	MPP6	YNR024W	1.04328	10.1024	3.47102	0.00283418	0.0322553	-1.73679
6192	MBP1	YDL056W	1.04486	8.33823	4.61837	0.000230757	0.00800776	0.659232
4980	ULS1	YOR191W	1.04593	8.72348	4.92765	0.000118847	0.00565955	1.29589
5706	YFL064C	YFL064C	1.0473	8.90305	4.35746	0.000406322	0.0109102	0.116639
87	PSY4	YBL046W	1.04827	10.4082	4.80863	0.000153264	0.00634853	1.05186
4763	YMR316C-A	NM_001270757	1.04895	6.15216	4.16341	0.000620596	0.0138066	-0.289075
6161	ENP2	YGR145W	1.05066	8.55558	3.72579	0.00162074	0.0237878	-1.20586
1207	CLF1	YLR117C	1.05555	8.8331	3.73495	0.00158846	0.0235908	-1.1867
3488	MTF2	YDL044C	1.05595	8.83593	5.55097	3.2153e-05	0.0033543	2.54891
3178	RIO1	YOR119C	1.05756	9.46058	3.52389	0.00252423	0.0301337	-1.62699
431	USO1	YDL058W	1.0596	8.84885	5.92441	1.50211e-05	0.00227902	3.27615
1077	ATG17	YLR423C	1.06061	8.81308	4.87347	0.000133411	0.00592091	1.18497
2704	MPP6	YNR024W	1.06087	9.46308	3.44774	0.00298242	0.0330937	-1.78509
2297	YKR023W	YKR023W	1.06117	8.0944	5.13156	7.71256e-05	0.00483815	1.71067
4950	UFO1	YML088W	1.0619	10.0791	4.20746	0.000563609	0.0131792	-0.196856
4306	JNM1	YMR294W	1.06193	7.76607	4.97791	0.000106791	0.00544298	1.39851
5069	UBP2	YOR124C	1.06659	9.27009	3.32401	0.00390846	0.0388998	-2.04079
4438	HOS4	YIL112W	1.06765	8.98643	6.52353	4.60233e-06	0.00120102	4.4012
4250	TAP42	YMR028W	1.06799	8.24748	4.67481	0.000204309	0.00759496	0.776023
2557	SEC10	YLR166C	1.07938	9.31182	6.87029	2.37274e-06	0.000853451	5.02769
5727	ORC1	YML065W	1.08002	7.83677	4.64579	0.000217497	0.007852	0.716008
5427	PSK2	YOL045W	1.08435	8.26311	5.55129	3.21324e-05	0.0033543	2.54952
5081	ADR1	YDR216W	1.08609	8.47706	5.22255	6.36824e-05	0.00439807	1.89431
4549	IWR1	YDL115C	1.08776	10.0056	4.00795	0.000872359	0.0166	-0.614813
4245	PDS5	YMR076C	1.08832	7.81055	3.32413	0.00390739	0.0388998	-2.04053
3070	RPN5	YDL147W	1.08885	9.81484	3.16229	0.00555653	0.0474798	-2.37219
5669	TRS130	YMR218C	1.08945	7.35288	5.34121	4.96771e-05	0.00402016	2.13234
2739	HPR1	YDR138W	1.09095	7.68851	3.61056	0.00208722	0.0269431	-1.44649
5447	FMP27	YLR454W	1.09211	8.70384	4.40472	0.000366611	0.0103764	0.215229
4239	VID30	YGL227W	1.09816	9.07884	3.76378	0.00149099	0.0228339	-1.12638
2454	MDM20	YOL076W	1.09979	8.18389	4.62696	0.000226518	0.00797659	0.677019
5727	ORC1	YML065W	1.09988	8.04839	4.83057	0.000146229	0.00613502	1.09695
3178	RIO1	YOR119C	1.10868	9.93809	3.24651	0.00462746	0.0427917	-2.20005
4549	IWR1	YDL115C	1.10882	10.2943	3.66133	0.00186716	0.0255334	-1.34056
1246	MAD1	YGL086W	1.11036	10.1087	6.18873	8.8612e-06	0.00179889	3.77903
1272	APL5	YPL195W	1.11212	8.81293	4.06688	0.00076665	0.0153968	-0.491307
5604	MPH1	YIR002C	1.11592	8.43853	4.76966	0.00016662	0.0066485	0.971687
1975	MET18	YIL128W	1.11618	9.88873	6.47749	5.03171e-06	0.00127112	4.31663
5304	PLC1	YPL268W	1.11867	9.95107	6.35621	6.37306e-06	0.00151192	4.09236
3709	YPR097W	YPR097W	1.12638	9.08942	4.7767	0.000164122	0.00662193	0.986183
4141	RAD7	YJR052W	1.12729	10.7743	4.28647	0.000474306	0.0118332	-0.0316178
3835	RAD4	YER162C	1.12994	10.2338	3.21925	0.00491014	0.0441654	-2.25588
1246	MAD1	YGL086W	1.13535	10.853	6.6813	3.3977e-06	0.0010813	4.68852
3729	INO80	YGL150C	1.13588	10.181	4.46081	0.000324554	0.0097801	0.332062
1783	MFT1	YML062C	1.14327	9.32219	3.81985	0.00131825	0.0213017	-1.009
4849	NOP4	YPL043W	1.14363	9.72383	3.42237	0.00315263	0.034114	-1.83763
4441	NIP100	YPL174C	1.14473	8.33212	5.46219	3.86288e-05	0.00354949	2.37327
4158	YFR056C	YFR056C	1.14693	6.03276	4.49451	0.000301672	0.00937195	0.402176
4917	EIS1	YMR031C	1.14696	7.93634	3.5578	0.00234334	0.0288997	-1.55642
1441	PMS1	YNL082W	1.15123	9.02033	6.55467	4.33359e-06	0.00120102	4.45821
4306	JNM1	YMR294W	1.15192	7.85508	5.52571	3.3873e-05	0.00341604	2.49904
2739	HPR1	YDR138W	1.1538	7.56447	4.18307	0.000594477	0.0135371	-0.24791
3835	RAD4	YER162C	1.15822	9.73948	3.62368	0.00202802	0.0267312	-1.41914
1775	OMS1	YDR316W	1.16576	8.04858	5.02473	9.66831e-05	0.00533919	1.4939
3464	PRP3	YDR473C	1.16712	8.92563	7.17025	1.35546e-06	0.000736919	5.55472
1056	SMC3	YJL074C	1.16777	8.34381	4.55756	0.000263163	0.00858439	0.533166
4669	SPT16	YGL207W	1.17736	12.6485	3.34445	0.00373793	0.0378375	-1.99866
350	VPS21	YOR089C	1.18138	11.9462	3.43498	0.00306689	0.0335429	-1.81153
5639	HFA1	YMR207C	1.18178	7.83713	3.40837	0.00325069	0.0346528	-1.86662
4669	SPT16	YGL207W	1.18308	13.1107	3.12692	0.0059992	0.0497632	-2.44417
4361	IMH1	YLR309C	1.18372	8.79974	6.78944	2.76503e-06	0.000948669	4.88327
5490	VPS64	YDR200C	1.18521	10.0731	4.59747	0.000241411	0.00818165	0.615929
1975	MET18	YIL128W	1.19347	10.1282	6.86759	2.38483e-06	0.000853451	5.02289
1352	SPA2	YLL021W	1.19655	9.664	3.71839	0.00164726	0.024015	-1.22131
4753	SLU7	YDR088C	1.19902	8.9331	5.29304	5.49361e-05	0.00421534	2.03591
4245	PDS5	YMR076C	1.20809	8.26445	3.5811	0.00222661	0.0279623	-1.5079
5821	CHZ1	YER030W	1.21687	11.9182	3.37585	0.00349016	0.0362237	-1.93384
2321	PEX19	YDL065C	1.21891	9.66833	3.47323	0.00282054	0.0322545	-1.73222
4379	RAD2	YGR258C	1.21914	8.58115	3.94027	0.001012	0.0181631	-0.756689
4917	EIS1	YMR031C	1.22531	7.91323	3.98494	0.000917507	0.0170294	-0.663039
5821	CHZ1	YER030W	1.23869	11.5435	3.50246	0.00264559	0.0310798	-1.67152
6192	MBP1	YDL056W	1.24034	8.39394	5.76368	2.07979e-05	0.00261902	2.96548
6055	SMC2	YFR031C	1.24203	10.0334	6.17329	9.13636e-06	0.00179889	3.74993
1458	PZF1	YPR186C	1.24233	8.03151	4.29717	0.000463362	0.0117058	-0.00925078
4379	RAD2	YGR258C	1.24286	8.47992	3.7284	0.00161146	0.0236995	-1.20039
1352	SPA2	YLL021W	1.24362	9.5103	3.93345	0.00102725	0.0183002	-0.770968
4361	IMH1	YLR309C	1.24825	8.81431	6.86943	2.37658e-06	0.000853451	5.02617
3044	MTC4	YBR255W	1.25266	9.42499	4.34303	0.000419286	0.011097	0.0865368
4441	NIP100	YPL174C	1.26262	7.82782	5.40289	4.36885e-05	0.00375031	2.2554
4753	SLU7	YDR088C	1.26577	9.09572	5.77537	2.03095e-05	0.00261902	2.98818
2321	PEX19	YDL065C	1.26726	9.49926	3.42341	0.00314546	0.034112	-1.83548
896	SAS10	YDL153C	1.26809	9.20258	5.03821	9.39598e-05	0.00533919	1.52131
3044	MTC4	YBR255W	1.27179	9.64734	4.23557	0.00053004	0.0126666	-0.138046
6055	SMC2	YFR031C	1.2819	9.93199	6.26028	7.6938e-06	0.0017015	3.91339
896	SAS10	YDL153C	1.28574	9.59049	5.7501	2.13808e-05	0.00261902	2.93907
5604	MPH1	YIR002C	1.29115	8.51901	5.41646	4.24732e-05	0.00369836	2.28242
722	NOP7	YGR103W	1.29421	10.7673	3.24487	0.00464406	0.0428845	-2.20342
826	HEH2	YDR458C	1.30782	9.09168	5.32286	5.16169e-05	0.00405721	2.09564
5848	RTF1	YGL244W	1.30914	10.1342	4.28416	0.000476704	0.0118637	-0.0364497
3464	PRP3	YDR473C	1.31614	9.21818	8.28431	1.88251e-07	0.000240363	7.39138
826	HEH2	YDR458C	1.32055	8.94823	5.27987	5.64719e-05	0.004247	2.00949
2896	TMA23	YMR269W	1.35205	10.0522	4.02353	0.000843069	0.0162487	-0.582166
1458	PZF1	YPR186C	1.35351	7.9574	6.63702	3.69852e-06	0.00109434	4.60826
1775	OMS1	YDR316W	1.37059	8.37466	7.19513	1.29466e-06	0.000736919	5.59781
2256	CTR9	YOL145C	1.38374	8.69172	4.9796	0.000106407	0.00544298	1.40197
958	DOS2	YDR068W	1.39216	10.1065	4.86132	0.000136921	0.00600135	1.16006
5848	RTF1	YGL244W	1.40555	9.85708	4.90181	0.00012558	0.00583121	1.24302
2256	CTR9	YOL145C	1.44155	8.66811	6.31644	6.88954e-06	0.00160526	4.01833
722	NOP7	YGR103W	1.44996	10.8675	3.77336	0.00145996	0.0224669	-1.10634
958	DOS2	YDR068W	1.48084	10.4928	5.01687	9.83089e-05	0.00533919	1.4779
3060	RRP14	YKL082C	1.48413	10.0412	4.43712	0.000341684	0.00995155	0.282741
2896	TMA23	YMR269W	1.48914	9.82662	4.29672	0.000463817	0.0117058	-0.0101921
4370	YRB30	YGL164C	1.50252	8.34782	5.22752	6.30213e-05	0.00439807	1.90431
4370	YRB30	YGL164C	1.54026	8.72018	5.61376	2.82565e-05	0.00311673	2.6725
3060	RRP14	YKL082C	1.55476	9.97009	4.64378	0.000218445	0.007852	0.711836

## Sheet: TE.rcm90
ProbeUID	GeneName	SystematicName	logFC	AveExpr	t	P.Value	adj.P.Val	B
5118	OLI1	Q0130	-4.41648	14.9022	-11.6521	1.17951e-09	7.69511e-06	11.8815
5118	OLI1	Q0130	-4.38925	15.2225	-11.8434	9.15259e-10	7.69511e-06	12.0956
2749	Q0297	Q0297	-2.86444	7.34182	-6.91667	2.1742e-06	0.000978241	5.10868
2749	Q0297	Q0297	-2.72172	7.38363	-6.9582	2.0111e-06	0.000971882	5.1821
5202	ATP6	Q0085	-1.80913	9.22446	-4.29518	0.000465382	0.013079	-0.0106416
915	RPL22B	YFL034C-A	-1.73326	11.2879	-4.40756	0.000364357	0.0113735	0.223772
2746	YAP5	YIR018W	-1.68304	8.75068	-9.67871	1.9825e-08	8.62257e-05	9.42669
5148	VFA1	YER128W	-1.65355	7.2431	-6.52392	4.59885e-06	0.00129998	4.40123
2323	YER034W	YER034W	-1.6389	8.85503	-6.69084	3.33627e-06	0.00111696	4.70479
2266	REC107	YJR021C	-1.63844	8.6186	-5.98829	1.32114e-05	0.00208875	3.39884
915	RPL22B	YFL034C-A	-1.62486	11.3651	-4.07211	0.000757917	0.0171095	-0.477292
4039	AI1	Q0050	-1.62404	6.79302	-5.21724	6.43969e-05	0.00460664	1.8851
5736	ATP8	Q0080	-1.60674	7.08579	-4.13228	0.000664338	0.0157615	-0.351284
2323	YER034W	YER034W	-1.59658	9.07991	-5.97523	1.3562e-05	0.00209647	3.37389
2746	YAP5	YIR018W	-1.59006	8.76407	-8.27523	1.91181e-07	0.000415754	7.37301
5330	MRP20	YDR405W	-1.57177	9.13619	-6.0839	1.09124e-05	0.00192412	3.58088
721	SNF11	YDR073W	-1.56959	8.25209	-6.89605	2.26025e-06	0.000983059	5.07213
1015	VAR1	Q0140	-1.56919	6.54928	-5.28046	5.64021e-05	0.00426189	2.01207
5897	BOP3	YNL042W	-1.55866	8.76001	-6.92494	2.14067e-06	0.000978241	5.12332
3351	YBR197C	YBR197C	-1.55136	7.54671	-6.43477	5.4672e-06	0.0013713	4.23737
5401	TEF1	YPR080W	-1.54788	15.8598	-6.83761	2.52384e-06	0.00105015	4.96818
1944	MED7	YOL135C	-1.53204	10.7464	-6.80798	2.66948e-06	0.00105015	4.91527
840	YIL029C	YIL029C	-1.52957	8.57269	-6.72063	3.15179e-06	0.00111696	4.75852
4349	NIS1	YNL078W	-1.52939	9.66057	-6.57363	4.178e-06	0.00129797	4.49207
5401	TEF1	YPR080W	-1.51551	15.8315	-7.69291	5.26017e-07	0.000553356	6.43696
3426	RPP1	YHR062C	-1.51141	9.24991	-5.46585	3.83371e-05	0.00369531	2.38163
4349	NIS1	YNL078W	-1.49853	9.29067	-8.13352	2.43588e-07	0.000454049	7.14991
1944	MED7	YOL135C	-1.49831	10.1581	-6.70421	3.25214e-06	0.00111696	4.72892
86	COX3	Q0275	-1.49648	7.06425	-5.41336	4.27476e-05	0.00382035	2.27744
1812	TEF2	YBR118W	-1.49303	16.0615	-7.48272	7.66312e-07	0.000588167	6.08646
5330	MRP20	YDR405W	-1.48636	9.28772	-5.82471	1.83736e-05	0.00247154	3.08438
1965	RPS4A	YJR145C	-1.47474	13.7708	-4.82484	0.000148033	0.00687381	1.08725
1965	RPS4A	YJR145C	-1.4742	13.6694	-5.11687	7.95548e-05	0.0050607	1.68257
2266	REC107	YJR021C	-1.47402	8.45925	-5.85054	1.74369e-05	0.00239492	3.1343
3351	YBR197C	YBR197C	-1.46392	7.53781	-6.07653	1.1074e-05	0.00192658	3.56689
3426	RPP1	YHR062C	-1.46284	9.50163	-4.90103	0.000125788	0.00644077	1.24338
721	SNF11	YDR073W	-1.45196	7.85607	-6.53145	4.5324e-06	0.00129998	4.41501
522	LIP2	YLR239C	-1.44503	8.83653	-7.79538	4.3879e-07	0.000550971	6.6054
522	LIP2	YLR239C	-1.4344	8.57417	-9.01451	5.62683e-08	0.000183547	8.48929
3999	STP22	YCL008C	-1.43138	7.14268	-6.30213	7.08579e-06	0.00161842	3.99136
840	YIL029C	YIL029C	-1.42838	8.22391	-5.88842	1.6152e-05	0.00229077	3.20731
1812	TEF2	YBR118W	-1.41926	15.8448	-6.50872	4.73615e-06	0.00129998	4.37337
5083	MAL33	YBR297W	-1.4141	6.97242	-4.0519	0.000792228	0.0175799	-0.519612
4793	RPS4B	YHR203C	-1.40075	14.1194	-5.36693	4.70831e-05	0.003913	2.18498
4572	PEX4	YGR133W	-1.40001	9.07689	-5.01813	9.80467e-05	0.00561102	1.48225
5897	BOP3	YNL042W	-1.39965	8.72387	-5.34818	4.89598e-05	0.00396787	2.14756
5593	ZUO1	YGR285C	-1.39587	13.4923	-5.37851	4.59617e-05	0.00388338	2.20805
5736	ATP8	Q0080	-1.3786	7.27768	-3.27983	0.0043036	0.0447275	-2.12772
5593	ZUO1	YGR285C	-1.376	13.1785	-5.11948	7.91177e-05	0.0050607	1.68785
3132	AI2	Q0055	-1.36565	7.21059	-4.76343	0.000168864	0.00727873	0.961004
1909	ARG3	YJL088W	-1.36329	8.817	-4.19309	0.000581595	0.0146644	-0.224028
4572	PEX4	YGR133W	-1.36081	9.1442	-5.21855	6.42199e-05	0.00460664	1.88774
3362	DPB3	YBR278W	-1.34517	8.35249	-7.58357	6.39268e-07	0.000556078	6.25548
86	COX3	Q0275	-1.34314	7.07159	-4.69891	0.000193979	0.00776914	0.828046
5148	VFA1	YER128W	-1.33616	6.98106	-7.83806	4.07038e-07	0.000550971	6.67508
1015	VAR1	Q0140	-1.32836	6.36331	-4.84431	0.000141992	0.0067617	1.1272
3999	STP22	YCL008C	-1.32693	7.2152	-5.84479	1.76412e-05	0.00239774	3.12319
2010	FIP1	YJR093C	-1.32631	8.00824	-6.67014	3.47101e-06	0.00111696	4.66738
1909	ARG3	YJL088W	-1.31901	8.95969	-4.03448	0.000823068	0.0180494	-0.556109
3425	LSB1	YGR136W	-1.31635	9.39568	-6.02033	1.23899e-05	0.00202079	3.45999
2676	SRL1	YOR247W	-1.2985	8.56233	-3.7471	0.0015466	0.0253838	-1.15783
1512	EMG1	YLR186W	-1.29704	11.4324	-4.67872	0.0002026	0.00795203	0.786356
3373	CWC23	YGL128C	-1.29674	7.54805	-7.76312	4.64491e-07	0.000550971	6.55255
3132	AI2	Q0055	-1.29105	7.32863	-4.3317	0.000429764	0.0124419	0.0656112
4793	RPS4B	YHR203C	-1.29024	13.6177	-4.53257	0.000277792	0.00951347	0.483742
638	YMR013W-A	YMR013W-A	-1.27804	6.21929	-5.04103	9.33984e-05	0.00547437	1.52881
1122	HMO1	YDR174W	-1.27796	10.9014	-5.56741	3.10823e-05	0.00346634	2.58226
3353	TAL1	YLR354C	-1.27707	12.3783	-6.048	1.17228e-05	0.00195977	3.5127
1512	EMG1	YLR186W	-1.27309	11.0492	-4.30207	0.000458435	0.013015	0.00376196
3396	SOH1	YGL127C	-1.27184	8.32642	-4.29613	0.000464411	0.013079	-0.00864138
4690	RPL8A	YHL033C	-1.26443	13.1552	-5.14517	7.49432e-05	0.00501466	1.73979
1391	YIL169C	YIL169C	-1.24638	8.03229	-3.49037	0.00271659	0.0346831	-1.69291
1219	MSO1	YNR049C	-1.24046	10.182	-6.04195	1.18655e-05	0.00195977	3.50117
4431	MED8	YBR193C	-1.23995	9.16657	-7.82316	4.17844e-07	0.000550971	6.65078
6012	PPT2	YPL148C	-1.23551	7.17417	-5.04828	9.19751e-05	0.00547437	1.54353
5202	ATP6	Q0085	-1.22258	8.51208	-3.20701	0.00504247	0.0484137	-2.2769
3353	TAL1	YLR354C	-1.21773	12.1186	-5.72197	2.26425e-05	0.00286834	2.88497
3425	LSB1	YGR136W	-1.21697	9.39543	-5.78938	1.97392e-05	0.00260159	3.01598
3786	PNO1	YOR145C	-1.215	8.6112	-3.71516	0.001659	0.0262712	-1.2246
1870	ATG36	YJL185C	-1.20952	8.06995	-3.71744	0.0016507	0.0262023	-1.21983
5672	YPR071W	YPR071W	-1.20573	8.35893	-4.65708	0.000212268	0.00812222	0.741656
3396	SOH1	YGL127C	-1.20032	8.71893	-4.28684	0.000473918	0.0131067	-0.0280455
638	YMR013W-A	YMR013W-A	-1.19809	6.03908	-5.35221	4.85501e-05	0.00396787	2.15561
2178	BER1	YLR412W	-1.194	7.7405	-6.20474	8.58498e-06	0.00172334	3.80904
1312	LIA1	YJR070C	-1.19247	11.6576	-4.54516	0.000270325	0.00940774	0.509862
1312	LIA1	YJR070C	-1.18916	11.8231	-4.63779	0.000221283	0.00834479	0.701778
6119	PDR17	YNL264C	-1.18842	8.10707	-4.93473	0.00011707	0.0062348	1.31225
1078	YMR122W-A	YMR122W-A	-1.18756	15.0085	-3.64032	0.00195525	0.0289155	-1.38084
3280	YLR036C	YLR036C	-1.17925	8.96411	-3.97528	0.000937158	0.0192854	-0.680115
1219	MSO1	YNR049C	-1.17712	10.319	-5.57995	3.02905e-05	0.00346634	2.60693
1553	MRPL4	YLR439W	-1.17248	8.84675	-5.53141	3.3477e-05	0.00353319	2.51129
1583	Q0182	Q0182	-1.17214	5.59272	-5.53254	3.33993e-05	0.00353319	2.51352
1107	YAR073W	YAR073W	-1.17183	8.30267	-5.85472	1.72902e-05	0.00239492	3.14237
1122	HMO1	YDR174W	-1.16602	11.2989	-5.17273	7.07152e-05	0.00485247	1.79543
4431	MED8	YBR193C	-1.16404	9.15619	-7.15811	1.3862e-06	0.000753628	5.53178
1880	HCR1	YLR192C	-1.16221	10.165	-5.19059	6.81077e-05	0.00475224	1.83143
899	TMA46	YOR091W	-1.15509	9.26421	-4.10041	0.000712348	0.0163928	-0.41801
5086	YGR168C	YGR168C	-1.15497	7.50917	-6.27112	7.53123e-06	0.00166555	3.93346
3362	DPB3	YBR278W	-1.1499	8.01174	-5.17014	7.11026e-05	0.00485247	1.7902
4116	RPS9A	YPL081W	-1.1471	12.1184	-4.4106	0.000361958	0.0113735	0.230102
4679	YJL213W	YJL213W	-1.14684	8.16789	-3.4646	0.00287436	0.0352967	-1.74638
1107	YAR073W	YAR073W	-1.14666	8.2536	-5.29813	5.43544e-05	0.00419654	2.04748
6119	PDR17	YNL264C	-1.14497	8.10702	-4.73026	0.000181331	0.00751115	0.892698
249	YHR097C	YHR097C	-1.14362	9.92607	-3.25007	0.00459178	0.045946	-2.18879
2761	PFS2	YNL317W	-1.13489	8.67541	-6.23731	8.05016e-06	0.00169417	3.87016
5672	YPR071W	YPR071W	-1.13072	8.0611	-4.29126	0.000469378	0.0130864	-0.0188271
3280	YLR036C	YLR036C	-1.12879	8.95697	-3.44123	0.00302522	0.0363807	-1.79481
2010	FIP1	YJR093C	-1.12853	8.0085	-4.83745	0.000144091	0.00680278	1.11313
899	TMA46	YOR091W	-1.1279	9.07908	-3.54837	0.00239233	0.0324679	-1.5724
3024	MCM16	YPR046W	-1.12374	9.32153	-3.38685	0.0034073	0.0391704	-1.9073
3112	SWM2	YNR004W	-1.12093	8.25085	-4.80563	0.000154251	0.00696747	1.0478
1078	YMR122W-A	YMR122W-A	-1.11739	14.9175	-3.34156	0.00376161	0.0415593	-2.00075
4690	RPL8A	YHL033C	-1.11714	12.9908	-4.47744	0.000313047	0.0103671	0.36922
5610	MST28	YAR033W	-1.11561	8.45629	-4.8576	0.000138016	0.00671951	1.15443
4679	YJL213W	YJL213W	-1.11246	8.47218	-3.79785	0.00138349	0.0241011	-1.05168
3967	ICY2	YPL250C	-1.10941	11.1032	-3.45218	0.00295355	0.0359496	-1.77212
5421	YFH7	YFR007W	-1.10861	7.71262	-5.90811	1.55229e-05	0.00225048	3.24518
223	VMA4	YOR332W	-1.10855	12.4638	-5.11062	8.06118e-05	0.0050607	1.66992
4116	RPS9A	YPL081W	-1.10839	11.928	-4.13898	0.000654675	0.0157615	-0.33727
3786	PNO1	YOR145C	-1.10759	8.6126	-3.37815	0.00347267	0.039675	-1.92526
223	VMA4	YOR332W	-1.10645	12.327	-5.23582	6.19338e-05	0.00459154	1.92246
4541	DAL82	YNL314W	-1.10558	9.09435	-6.20952	8.50423e-06	0.00172334	3.81802
3815	SMT3	YDR510W	-1.10401	11.0081	-3.84134	0.00125749	0.0226901	-0.960667
3388	CSE2	YNR010W	-1.10309	9.07688	-3.8202	0.00131722	0.0233838	-1.0049
3142	DAN4	YJR151C	-1.09559	7.39609	-3.21429	0.00496335	0.0480429	-2.26203
3815	SMT3	YDR510W	-1.09485	11.1225	-3.95773	0.00097396	0.0197027	-0.716895
3242	YBR220C	YBR220C	-1.09064	8.43269	-4.98201	0.000105864	0.00582834	1.40871
1838	TOM20	YGR082W	-1.08839	9.64455	-4.01431	0.000860276	0.0184317	-0.598354
3214	CSM2	YIL132C	-1.08646	7.89801	-5.47131	3.7906e-05	0.00369103	2.39245
4463	A_06_P2820	A_06_P2820	-1.08484	6.53522	-5.02713	9.6193e-05	0.00555366	1.50055
5622	MFA1	YDR461W	-1.08367	12.8158	-4.46093	0.000324469	0.0106374	0.334876
5103	FUS3	YBL016W	-1.08181	11.6529	-5.69581	2.38852e-05	0.00295651	2.83395
3967	ICY2	YPL250C	-1.08155	11.2627	-3.45052	0.00296432	0.0360135	-1.77556
6012	PPT2	YPL148C	-1.08088	7.21343	-4.63457	0.000222828	0.00837883	0.695109
4964	YDR018C	YDR018C	-1.0801	6.96456	-3.24151	0.00467811	0.0463126	-2.20633
5778	YMR194C-A	YMR194C-A	-1.07959	6.91805	-3.61924	0.00204785	0.0295216	-1.42481
4541	DAL82	YNL314W	-1.07951	8.94716	-5.66417	2.54815e-05	0.0030503	2.77215
1880	HCR1	YLR192C	-1.07928	10.1029	-4.89586	0.000127183	0.00645714	1.23281
5632	YNL033W	YNL033W	-1.07844	6.61339	-3.89337	0.00112173	0.0211813	-0.85171
2875	NAF1	YNL124W	-1.07819	7.78003	-4.80117	0.000155732	0.00696747	1.03863
3388	CSE2	YNR010W	-1.0682	9.20881	-3.8856	0.00114103	0.0213603	-0.867983
1838	TOM20	YGR082W	-1.06709	10.0196	-4.35975	0.000404301	0.0119495	0.124114
3171	ZIM17	YNL310C	-1.06621	9.81046	-4.197	0.000576649	0.0146644	-0.215856
2761	PFS2	YNL317W	-1.06483	8.87399	-5.76823	2.06064e-05	0.00268872	2.97494
3171	ZIM17	YNL310C	-1.06478	10.1945	-4.49635	0.00030047	0.0100014	0.408523
5635	PFA4	YOL003C	-1.06383	7.67815	-5.0948	8.33517e-05	0.00513006	1.63789
5610	MST28	YAR033W	-1.0629	8.05033	-4.33556	0.00042617	0.0123846	0.073654
5668	PHO3	YBR092C	-1.06188	9.53338	-3.24189	0.00467423	0.0463126	-2.20554
1989	NAP1	YKR048C	-1.05558	12.5895	-7.22017	1.23632e-06	0.00073325	5.63909
2460	ATG12	YBR217W	-1.05555	7.0968	-5.06507	8.87627e-05	0.00533722	1.5776
5103	FUS3	YBL016W	-1.05174	11.303	-5.57015	3.09077e-05	0.00346634	2.58765
3413	YNL019C	YNL019C	-1.05117	6.40015	-4.53747	0.000274859	0.00947378	0.493918
4206	YPL199C	YPL199C	-1.05111	9.61594	-3.76113	0.00149971	0.0250116	-1.12851
3864	COX19	YLL018C-A	-1.04934	9.77448	-5.39604	4.43147e-05	0.00387088	2.24298
3024	MCM16	YPR046W	-1.04925	9.07188	-3.30644	0.00406115	0.0432885	-2.07305
1600	ERG13	YML126C	-1.04858	10.3488	-3.95537	0.000979015	0.0197437	-0.721837
1157	YGR015C	YGR015C	-1.04802	9.17754	-6.66745	3.48898e-06	0.00111696	4.6625
2405	MDG1	YNL173C	-1.04697	8.7594	-4.69973	0.000193637	0.00776914	0.829742
5635	PFA4	YOL003C	-1.04366	7.50221	-4.21468	0.000554791	0.0145109	-0.178875
1553	MRPL4	YLR439W	-1.0421	8.72377	-4.40806	0.000363962	0.0113735	0.224814
1374	SFK1	YKL051W	-1.03661	8.42634	-3.78952	0.00140905	0.024287	-1.06912
3864	COX19	YLL018C-A	-1.0357	9.90752	-5.62673	2.75143e-05	0.00323429	2.69881
308	YOR062C	YOR062C	-1.03533	9.24355	-3.89795	0.0011105	0.0210301	-0.84211
1870	ATG36	YJL185C	-1.03461	7.84649	-3.78183	0.00143303	0.0244918	-1.0852
1600	ERG13	YML126C	-1.03392	10.4342	-3.94146	0.00100935	0.0200152	-0.750969
5498	MIG1	YGL035C	-1.0316	8.00832	-4.54523	0.000270279	0.00940774	0.510024
1989	NAP1	YKR048C	-1.02837	12.7873	-7.17008	1.35587e-06	0.000753628	5.55253
6008	YPL014W	YPL014W	-1.02712	7.81732	-4.43736	0.000341505	0.010988	0.285836
427	YOL073C	YOL073C	-1.02611	7.98635	-3.60477	0.00211392	0.0300462	-1.45497
2178	BER1	YLR412W	-1.02235	7.79754	-5.32304	5.15977e-05	0.00408028	2.09732
3801	YPL073C	YPL073C	-1.02068	5.16495	-3.51067	0.00259841	0.033904	-1.65076
473	BCD1	YHR040W	-1.02015	9.11911	-3.74983	0.00153737	0.0253598	-1.15213
1089	CUP2	YGL166W	-1.01927	10.3553	-5.93214	1.47893e-05	0.00220121	3.29133
6205	YPL088W	YPL088W	-1.01733	9.16669	-5.44317	4.01823e-05	0.0037559	2.33666
2891	HPT1	YDR399W	-1.01571	11.8398	-3.60197	0.00212695	0.0301985	-1.46081
1157	YGR015C	YGR015C	-1.01273	9.64077	-6.15418	9.48911e-06	0.00184797	3.71384
5622	MFA1	YDR461W	-1.00869	12.8756	-4.02891	0.000833169	0.0181186	-0.567764
5751	SMM1	YNR015W	-1.00856	9.04601	-4.11747	0.000686231	0.0160753	-0.382292
236	RCN1	YKL159C	-1.00729	8.65495	-5.45526	3.9188e-05	0.00371687	2.36063
5421	YFH7	YFR007W	-1.00585	8.09074	-5.16986	7.11449e-05	0.00485247	1.78963
2676	SRL1	YOR247W	-1.00518	8.02667	-3.22963	0.00480052	0.0471311	-2.23064
5904	IMD2	YHR216W	-1.00376	8.35862	-4.76581	0.000168001	0.00727873	0.965914
5038	YPT32	YGL210W	-1.0037	9.31789	-4.4054	0.000366074	0.0113998	0.219268
5041	NSG1	YHR133C	-1.00357	10.436	-4.38732	0.00038075	0.0116347	0.18161
1458	PZF1	YPR186C	1.00024	8.03151	3.45977	0.00290487	0.0355227	-1.75638
6213	YGR190C	YGR190C	1.00059	5.61509	5.15706	7.3089e-05	0.00494127	1.7638
4961	NNF2	YGR089W	1.00188	7.96696	5.4766	3.74929e-05	0.00367825	2.40294
5285	MRPS16	YPL013C	1.00348	12.6531	5.31409	5.25708e-05	0.00410745	2.07943
4250	TAP42	YMR028W	1.00415	8.24748	4.39534	0.000374165	0.0115144	0.198323
197	YDL073W	YDL073W	1.00454	8.59603	6.24904	7.86615e-06	0.00168258	3.89213
1774	RGP1	YDR137W	1.00519	9.78277	5.5459	3.24911e-05	0.00353319	2.53988
5768	SPT21	YMR179W	1.00613	9.40116	6.42428	5.57997e-06	0.0013713	4.21802
2704	MPP6	YNR024W	1.00702	10.1024	3.35041	0.00368957	0.0411737	-1.98249
2331	YOL150C	YOL150C	1.00728	6.93003	3.3061	0.0040641	0.0432885	-2.07374
4687	YPT6	YLR262C	1.00894	9.38773	5.71325	2.30494e-05	0.00289181	2.86797
3488	MTF2	YDL044C	1.00927	8.83593	5.30557	5.3516e-05	0.00415641	2.06237
4950	UFO1	YML088W	1.00932	10.0791	3.99915	0.000889365	0.0188384	-0.630122
1518	YOR093C	YOR093C	1.00977	7.62829	3.87225	0.00117496	0.0218078	-0.895938
5367	ERJ5	YFR041C	1.01089	9.70402	3.36832	0.00354804	0.0400128	-1.94555
6101	BDP1	YNL039W	1.01347	9.3209	3.5221	0.00253413	0.033467	-1.62702
4441	NIP100	YPL174C	1.01364	8.33212	4.83665	0.000144338	0.00680278	1.11149
537	NIP1	YMR309C	1.01696	10.014	4.16776	0.000614715	0.0151336	-0.277022
3834	TOP1	YOL006C	1.01801	8.36942	4.88588	0.000129924	0.00646315	1.21237
4443	RTG3	YBL103C	1.02029	11.0562	4.23573	0.000529855	0.0141671	-0.134857
4687	YPT6	YLR262C	1.02141	9.1775	6.40619	5.78029e-06	0.0013713	4.18457
3601	ESC8	YOL017W	1.02377	8.48951	5.61015	2.8467e-05	0.0033164	2.66628
5806	YDR053W	YDR053W	1.02397	5.26799	3.44881	0.00297543	0.0360477	-1.7791
6066	RAD61	YDR014W	1.02428	8.01183	5.49928	3.57743e-05	0.00359064	2.44782
2449	UBP13	YBL067C	1.0286	9.50198	6.5448	4.41692e-06	0.00129998	4.43944
1852	RTT103	YDR289C	1.03365	7.35608	5.03924	9.37546e-05	0.00547437	1.52516
3837	IRC20	YLR247C	1.03423	9.72731	3.95003	0.000990541	0.0198534	-0.733013
3044	MTC4	YBR255W	1.03518	9.42499	3.58901	0.0021883	0.0307682	-1.4878
4250	TAP42	YMR028W	1.03601	8.54937	4.17872	0.000600159	0.0150305	-0.254093
2729	PSO2	YMR137C	1.03618	8.73066	4.81303	0.000151826	0.00695096	1.06299
1975	MET18	YIL128W	1.03659	10.1282	5.96485	1.38477e-05	0.00210098	3.35403
1207	CLF1	YLR117C	1.03667	9.03373	3.55572	0.00235406	0.0323324	-1.55711
1458	PZF1	YPR186C	1.03707	7.9574	5.08532	8.50389e-05	0.00518499	1.61868
2449	UBP13	YBL067C	1.0387	9.78764	6.66434	3.50976e-06	0.00111696	4.65689
5416	APC5	YOR249C	1.03929	10.1782	3.96191	0.00096506	0.0196139	-0.708131
6171	YML084W	YML084W	1.04571	6.05853	4.50905	0.00029231	0.00983006	0.434912
6289	TAE2	YPL009C	1.04581	8.79747	4.88284	0.000130769	0.00646315	1.20615
3457	CLU1	YMR012W	1.04628	10.699	3.96864	0.000950918	0.0194476	-0.694034
364	KCS1	YDR017C	1.04694	8.54798	4.20421	0.000567625	0.0146082	-0.200761
1975	MET18	YIL128W	1.05291	9.88873	6.11036	1.03524e-05	0.00187899	3.63101
160	THO2	YNL139C	1.05316	6.2062	3.2865	0.0042415	0.0444523	-2.11402
5490	VPS64	YDR200C	1.05419	9.74019	4.27823	0.000482912	0.0132933	-0.0460456
2336	PIK1	YNL267W	1.05576	7.94529	3.26651	0.00443028	0.0451606	-2.15506
2297	YKR023W	YKR023W	1.05646	8.0944	5.10877	8.09277e-05	0.0050607	1.66617
3709	YPR097W	YPR097W	1.05912	9.08015	4.61764	0.000231117	0.00859149	0.660089
4320	YJL049W	YJL049W	1.06353	7.53437	4.85164	0.000139784	0.0067552	1.14223
1207	CLF1	YLR117C	1.06453	8.8331	3.76671	0.00148142	0.0248632	-1.11683
6289	TAE2	YPL009C	1.06656	8.81803	5.0802	8.5966e-05	0.00521714	1.60829
5095	BSC5	YNR069C	1.06874	6.34368	3.30283	0.00409326	0.0434218	-2.08048
6095	PET111	YMR257C	1.06974	7.69158	4.83244	0.000145645	0.00681138	1.10284
4245	PDS5	YMR076C	1.06988	7.81055	3.2678	0.0044179	0.0451496	-2.15243
1783	MFT1	YML062C	1.07038	9.59813	3.70904	0.00168145	0.026529	-1.23739
1783	MFT1	YML062C	1.07137	9.32219	3.57962	0.00223385	0.0310593	-1.50736
3377	SRB4	YER022W	1.07211	8.83196	5.91688	1.52508e-05	0.00223587	3.26204
826	HEH2	YDR458C	1.0759	8.94823	4.30167	0.000458837	0.013015	0.00292245
2158	YGR130C	YGR130C	1.07683	9.90165	3.68995	0.00175342	0.0271074	-1.27726
2739	HPR1	YDR138W	1.0778	7.56447	3.90751	0.00108744	0.020866	-0.822089
3530	EPL1	YFL024C	1.08046	7.94554	3.33951	0.00377847	0.0416398	-2.00497
4469	RPA34	YJL148W	1.08089	10.6216	3.20821	0.00502935	0.0483589	-2.27445
1101	TCB1	YOR086C	1.08141	10.1411	3.62984	0.00200078	0.029267	-1.40272
5069	UBP2	YOR124C	1.08148	8.87882	3.82513	0.00130304	0.0232586	-0.994587
5304	PLC1	YPL268W	1.08229	9.62276	6.49805	4.83503e-06	0.00129998	4.3538
4917	EIS1	YMR031C	1.08892	7.93634	3.37778	0.00347551	0.039675	-1.92603
3839	MSN5	YDR335W	1.09031	10.2689	3.6434	0.00194208	0.0289155	-1.37442
3457	CLU1	YMR012W	1.0907	10.7358	4.00232	0.000883192	0.018738	-0.623468
4007	YMR1	YJR110W	1.09268	9.99035	3.97113	0.000945728	0.0193718	-0.688808
3464	PRP3	YDR473C	1.09307	8.92563	6.71531	3.18392e-06	0.00111696	4.74894
1748	ENT1	YDL161W	1.09357	10.152	6.12458	1.00636e-05	0.00187586	3.65793
2158	YGR130C	YGR130C	1.094	9.98052	3.67204	0.00182375	0.0277995	-1.31466
3939	COS10	YNR075W	1.09462	6.50784	4.72431	0.000183665	0.00753603	0.880439
1101	TCB1	YOR086C	1.09858	10.0642	3.78562	0.00142115	0.0243989	-1.07726
4663	BUG1	YDL099W	1.1007	10.6554	5.3723	4.65602e-05	0.00389435	2.19567
2280	ATG16	YMR159C	1.10139	7.64179	4.36692	0.000398034	0.0119288	0.139079
4704	YBR226C	YBR226C	1.10311	5.76981	4.35759	0.000406206	0.0119495	0.119612
3044	MTC4	YBR255W	1.10385	9.64734	3.67625	0.00180697	0.0276645	-1.30587
4549	IWR1	YDL115C	1.10418	10.0056	4.06847	0.000763984	0.0171544	-0.484915
4141	RAD7	YJR052W	1.10597	10.7743	4.2054	0.000566158	0.0146082	-0.198286
1441	PMS1	YNL082W	1.1092	9.02033	6.3154	6.90359e-06	0.00160854	4.01609
4441	NIP100	YPL174C	1.11254	7.82782	4.76066	0.00016987	0.00727873	0.955308
5727	ORC1	YML065W	1.11613	7.83677	4.80115	0.000155741	0.00696747	1.03858
291	KAP114	YGL241W	1.12012	9.64635	5.53022	3.35596e-05	0.00353319	2.50894
4361	IMH1	YLR309C	1.12203	8.79974	6.43564	5.45795e-06	0.0013713	4.23898
4306	JNM1	YMR294W	1.1229	7.85508	5.38649	4.52049e-05	0.00388048	2.22395
4549	IWR1	YDL115C	1.12897	10.2943	3.72788	0.00161328	0.0259878	-1.19801
364	KCS1	YDR017C	1.12924	8.5128	4.5291	0.000279889	0.00954242	0.476534
3839	MSN5	YDR335W	1.13017	10.8931	3.25729	0.0045202	0.045572	-2.17399
4370	YRB30	YGL164C	1.1305	8.34782	3.93322	0.00102778	0.0203498	-0.768245
5069	UBP2	YOR124C	1.13062	9.27009	3.52355	0.00252609	0.0334285	-1.624
1056	SMC3	YJL074C	1.13148	8.34381	4.4159	0.000357809	0.0113122	0.241149
4306	JNM1	YMR294W	1.13957	7.76607	5.34184	4.96117e-05	0.00399589	2.1349
6192	MBP1	YDL056W	1.14059	8.33823	5.04151	9.33038e-05	0.00547437	1.52978
3377	SRB4	YER022W	1.14113	8.73869	6.14071	9.74621e-06	0.00185059	3.68841
5304	PLC1	YPL268W	1.14275	9.95107	6.49307	4.88188e-06	0.00129998	4.34467
2896	TMA23	YMR269W	1.14526	10.0522	3.40814	0.00325233	0.0381327	-1.86329
2704	MPP6	YNR024W	1.1471	9.46308	3.72797	0.00161296	0.0259878	-1.19782
6192	MBP1	YDL056W	1.14765	8.39394	5.33293	5.05427e-05	0.00402123	2.1171
1748	ENT1	YDL161W	1.14803	9.9704	6.97406	1.95223e-06	0.000971882	5.21006
2665	MMT1	YMR177W	1.1532	9.17367	3.82075	0.00131564	0.0233838	-1.00376
5821	CHZ1	YER030W	1.15513	11.9182	3.20458	0.00506923	0.0485423	-2.28188
3837	IRC20	YLR247C	1.15576	10.3347	4.21204	0.000557996	0.0145615	-0.184388
291	KAP114	YGL241W	1.15731	9.55575	5.58733	2.98342e-05	0.00344493	2.62144
1891	YPL205C	YPL205C	1.15735	6.71208	5.40083	4.38756e-05	0.00386817	2.25251
5644	ARP5	YNL059C	1.15868	9.80119	4.68006	0.000202012	0.00795203	0.789141
4849	NOP4	YPL043W	1.16012	9.88888	3.7952	0.00139158	0.0241454	-1.05724
1037	RUD3	YOR216C	1.16109	9.85519	5.72246	2.26202e-05	0.00286834	2.88592
3488	MTF2	YDL044C	1.16194	9.25449	5.676	2.48721e-05	0.00300492	2.79527
1441	PMS1	YNL082W	1.16877	9.42273	6.29441	7.19407e-06	0.00161842	3.97696
5604	MPH1	YIR002C	1.17212	8.43853	5.00988	9.97787e-05	0.00566049	1.46547
4917	EIS1	YMR031C	1.17408	7.91323	3.81835	0.00132261	0.0234476	-1.0088
1594	TC20142	TC20142	1.17721	10.252	3.91479	0.00107021	0.0206944	-0.806849
3601	ESC8	YOL017W	1.18415	8.52627	5.93025	1.48457e-05	0.00220121	3.28771
5534	BFR1	YOR198C	1.19042	11.7037	3.68144	0.00178651	0.0274862	-1.29504
2321	PEX19	YDL065C	1.1938	9.49926	3.22498	0.00484938	0.0475155	-2.24017
4669	SPT16	YGL207W	1.1946	12.6485	3.39342	0.00335871	0.0388171	-1.89372
4320	YJL049W	YJL049W	1.19737	7.10008	5.13501	7.65661e-05	0.00505289	1.71926
3464	PRP3	YDR473C	1.20498	9.21818	7.58466	6.38025e-07	0.000556078	6.25729
573	NOT5	YPR072W	1.21174	11.0293	6.79492	2.73644e-06	0.00105015	4.8919
5727	ORC1	YML065W	1.21432	8.04839	5.33319	5.05159e-05	0.00402123	2.11761
2586	UBP1	YDL122W	1.21558	9.59235	3.2248	0.0048512	0.0475155	-2.24052
5644	ARP5	YNL059C	1.22643	9.51679	5.10903	8.08821e-05	0.0050607	1.66671
1056	SMC3	YJL074C	1.23388	8.55921	4.81041	0.000152679	0.00696558	1.05762
4669	SPT16	YGL207W	1.23578	13.1107	3.26622	0.00443312	0.0451606	-2.15567
3897	YOR302W	YOR302W	1.23728	9.92981	4.26293	0.000499302	0.013601	-0.078002
4753	SLU7	YDR088C	1.23863	9.09572	5.65154	2.61498e-05	0.00310184	2.74741
2280	ATG16	YMR159C	1.24281	7.76246	4.85524	0.000138711	0.00672827	1.14961
573	NOT5	YPR072W	1.24816	10.8306	6.81686	2.62495e-06	0.00105015	4.93114
1594	TC20142	TC20142	1.25597	10.48	3.9924	0.000902633	0.0189961	-0.644267
3897	YOR302W	YOR302W	1.25873	9.91691	4.59628	0.000242031	0.00887085	0.61585
826	HEH2	YDR458C	1.2615	9.09168	5.13433	7.66763e-05	0.00505289	1.71788
5534	BFR1	YOR198C	1.26221	11.5815	4.08987	0.000728986	0.0166874	-0.440085
1352	SPA2	YLL021W	1.27033	9.664	3.94766	0.000995711	0.0198655	-0.737982
2321	PEX19	YDL065C	1.27096	9.66833	3.62155	0.00203748	0.0295162	-1.41999
431	USO1	YDL058W	1.27329	8.56976	7.27779	1.11225e-06	0.000691079	5.73817
1037	RUD3	YOR216C	1.2904	9.78953	6.13865	9.78622e-06	0.00185059	3.68452
5604	MPH1	YIR002C	1.29597	8.51901	5.43668	4.07274e-05	0.0037559	2.32377
4370	YRB30	YGL164C	1.30097	8.72018	4.74162	0.000176959	0.00737686	0.916105
1272	APL5	YPL195W	1.30122	8.81293	4.75839	0.0001707	0.00727873	0.950634
6055	SMC2	YFR031C	1.3125	9.93199	6.40972	5.7406e-06	0.0013713	4.19111
896	SAS10	YDL153C	1.31482	9.20258	5.22384	6.35102e-05	0.00460664	1.89838
3075	JJJ2	YJL162C	1.31585	6.92208	7.32814	1.01443e-06	0.000661814	5.82434
4753	SLU7	YDR088C	1.31688	8.9331	5.81334	1.88019e-05	0.00250334	3.0624
431	USO1	YDL058W	1.31847	8.84885	7.37179	9.36871e-07	0.000643384	5.89874
1246	MAD1	YGL086W	1.32694	10.1087	7.39585	8.96789e-07	0.000643384	5.93961
2586	UBP1	YDL122W	1.35023	10.0964	3.34178	0.00375977	0.0415593	-2.00029
896	SAS10	YDL153C	1.35525	9.59049	6.06097	1.14231e-05	0.00195977	3.53735
2256	CTR9	YOL145C	1.35764	8.69172	4.88569	0.000129976	0.00646315	1.21198
1352	SPA2	YLL021W	1.37849	9.5103	4.36001	0.000404067	0.0119495	0.124668
2256	CTR9	YOL145C	1.39276	8.66811	6.10265	1.05124e-05	0.00187899	3.61642
4361	IMH1	YLR309C	1.39308	8.81431	7.66648	5.5132e-07	0.000553356	6.39327
1775	OMS1	YDR316W	1.4022	8.04858	6.04385	1.18205e-05	0.00195977	3.50479
5848	RTF1	YGL244W	1.4221	9.85708	4.95953	0.000111048	0.0060626	1.36288
1272	APL5	YPL195W	1.42685	8.30044	4.79029	0.000159408	0.00705068	1.01626
6055	SMC2	YFR031C	1.42918	10.0334	7.10348	1.53375e-06	0.000800493	5.43684
1775	OMS1	YDR316W	1.43315	8.37466	7.52359	7.11921e-07	0.000580571	6.15514
5848	RTF1	YGL244W	1.43886	10.1342	4.70867	0.00018995	0.0077396	0.848175
3060	RRP14	YKL082C	1.44351	9.97009	4.31151	0.000449098	0.0128224	0.0234671
1246	MAD1	YGL086W	1.47355	10.853	8.67153	9.84144e-08	0.000256822	7.98122
3060	RRP14	YKL082C	1.48404	10.0412	4.43683	0.0003419	0.010988	0.28473
958	DOS2	YDR068W	1.49363	10.1065	5.21566	6.46109e-05	0.00460664	1.88192
958	DOS2	YDR068W	1.51243	10.4928	5.12389	7.83838e-05	0.0050607	1.69678
