# Supplementary material for: Methylation of ribosomal RNA by NSUN5 is a conserved mechanism modulating organismal lifespan
Source: Nat Commun. 2015 Jan 30;6:6158. doi: 10.1038/ncomms7158 (PMC4317494; doi:10.1038/ncomms7158)
Supplement: Supplementary Data 2 — Overlap of regulated genes under different conditions. Table summarizing single genes, which were commonly regulated under different oxidative stress conditions and genotypes (see corresponding Figure 7b-e). [file ncomms7158-s3.xls]

## Sheet: wt
0 min only	30 min only	90 min only	0 min + 30 min	0 min + 90 min	30 min + 90 min	0 min + 30 min + 90 min
INO2	YER079W	RPS14B	HMLALPHA2	RPL41B	ATP3	OLI1
YMR013W-A	RPL17A	YGL010W	HMRA2	CSM2	CTH1	VFA1
SUT2	RPN2	EMG1	MATALPHA2	COX3	YHR097C	Q0297
RGI2	YPL199C	RPL22B	ATP8	SMP1	RPS4A	YAP5
ANP1	PIL1	MSG5	PBP2	NIS1	PNC1	SNF11
YGL118C	BCD1	RPL21B	MIG1	RPS9A	HCR1	ATP6
YAP1801	HSP42	ERG28	TMA46	CAT2	TAL1	MED7
YOR214C	YGR122W	EMC3	AI1	ACM1	RPS4B	MRP20
YJL064W	YOR331C	ERG2	PDS1	SWM2	LIA1	BOP3
PGA1	HSP82	RPP1	SPC29	TIR4	ARA1	PRM9
YBL029W	SHE3	SPG5	SMM1	YAF9	YJU3	MSO1
CRP1	ESC1	YIL059C	IXR1	YIL028W	SCL1	YER034W
CBF1	RHO5	YPC1	MSL1	FUS3	ERG13	SRL1
MIG3	GAL83	OAZ1	YEN1	YFH7	YAR073W	REC107
THI21	SWC4	COX18	LNP1	MST28	SMT3	ZUO1
RPL8A	VAR1	COQ10	DOT6	PCL1	SSB1	MST27
RUD3	RSC8	LIP1	NPA3	YPL088W	CSE2	DAL82
SMC3	VMA4	SFK1	GPA2	MAD1	SPI1	ATG12
BI2	YOR309C	ZRC1	TRS23	HEH2	TEF1	YBR197C
STB6	OLA1	SPL2	YGR066C	JJJ2	RPL19A	LIP2
MTF2	RPL13A	ARG80	AI5_ALPHA	NOT5	XKS1	MDG1
VPS41	TEC1	YOL073C	TIP41	MPP6	SSB2	EMP47
	NOP58	YPQ2	CRN1	NUT2	YLL056C	PFS2
	POL32	YHR140W	PAR32	SRB4	BER1	ICY2
	RPL19B	PDR17	CDD1	PZF1	YPT53	KTI12
	LTO1	YJR011C	RAD61	RTT103	TEF2	MRPL31
	STM1	NSG1		IMH1	NAT3	MED8
	IRR1	IMO32		SEC10	UBC4	CTK3
	PCT1	YOL014W		DSE1	UGX2	FIP1
	MED4	TVP15		EPL1	YIL029C	LSB1
	HMS1	YET3		MPH1	UPS1	YVC1
	YDR161W	YLR036C		CTR9	ASR1	MET18
	SUM1	KIN28		NIP1	GSP1	ATG16
	TMA22	AIM6		ORC1	CTS1	YPL205C
	NAB2	YSC83		CDC37	PEX4	YOR302W
	YML053C	CUP2		PRP3	ISA2
	HAP2	PCL7		SAS10	CLP1
	TYS1	ATG36		YRB30	RCR2
	MRP8	ERP5		DOS2	ZIM17
	YNR021W	RPC19			CUP9
	SHE10	YHL044W			ARO2
	RPG1	YGR015C			SDH2
	AI2	YRO2			EOS1
	HMO1	YNR061C			SAM35
	RPL13B	YER053C-A			ECM13
	NUM1	DPB3			DDP1
	RIM8	IMP2			KTR3
	HSF1	YMR310C			IMD2
	NAF1	YOP1			YHL049C
	ARP3	TOM20			YER097W
	CUE5	DLS1			ADR1
	IPP1	IES5			COS10
	RGL1	ATO2			INH1
	YDL152W	SAM1			RPB9
	SCM3	YMR074C			YFL064C
	GLN1	COX4			WTM2
	SVL3	SWD2			YBL028C
	YPL014W	ADE8			SPC1
	YAP3	MRP17
	RPC53	SHH4
	PAU11	ADD37
	HRR25	MMT2
	ASF2	PHS1
	SLC1	YPL067C
	OPI10	PSF2
	MDY2	ASK1
	SUI2	AVT1
	CWC22	MRPL3
	PTK2	GEP5
	FAR10	APT1
	CNS1	KEI1
	RPL5	ARG4
	GLG2	RCR1
	CHD1	AIM19
	PUB1	PTA1
	IDH2	MRPL28
	DCS1	YOR062C
	PEP8	MCM22
	PAU8	SOL1
	ABP1	FIS1
	BCK1	ORM1
	SCJ1	TMA10
	HAA1	LSM2
	GYP5	MZM1
	YPR127W	ASI2
	LRS4	EST3
	YNL170W	YER156C
	YDR034C-A	SKI6
	YOL150C	ICE2
	TC21717	COA1
	YDL157C	CIN2
	WHI5	SDH3
	PTC6	SOH1
	HUR1	PFY1
	YGR219W	PHO3
	YKR047W	TES1
	YPL185W	LPP1
	AGP2	GWT1
	YML101C-A	YDL057W
	COX13	MCM16
	ICS2	SNA3
	NAT4	RSC6
	YLR281C	RPA14
	YNL198C	RMR1
	ATP17	YPL162C
	YML090W	DFM1
	HTL1	TEN1
	YMR141C	YML007C-A
	YDR396W	FUR1
	QCR10	RPC10
		CTR2
		USA1
		CBR1
		YEL028W
		OCA6
		AIM11
		EMC4
		RRT8
		YMR166C
		HOT13
		MLS1
		ERV29
		STE14
		ECM19
		YLR050C
		YBR220C
		PPT2
		HPT1
		SLM4
		MSI1
		YKR045C
		FAU1
		CIA2
		A_06_P2820
		SMF3
		CWC23
		GPI11
		DAL3
		AAH1
		FMN1
		CKS1
		DDI2
		CAT5
		RSM26
		POM33
		FLX1
		MRPL4
		EUG1
		YDR476C
		SCP1
		UIP3
		THI5
		TVP38
		TRS31
		CDC123
		SHU2
		SBH1
		SED1
		YIA6
		YPR071W
		PEX11
		COX8
		DUG3
		RPL23A
		MNP1
		YGL199C
		YOR390W
		YDR090C
		DSD1
		MRPL23
		IRC7
		ALG3
		YNL320W
		ARG7
		YFH1
		PML1
		MET16
		CAF20
		DCC1
		YHR180W
		YDR249C
		PSR2
		RPA12
		GDA1
		FSH2
		PHO88
		DSE2
		PFA4
		MRPL16
		NHP6B
		RER2
		YNL122C
		PIB1
		FMP21
		GOS1
		YJR111C
		EEB1
		PFA5
		UGA4
		PNO1
		RPL8B
		YCL002C
		THG1
		MRPL38
		NIT1
		PEX10
		MET28
		YGR137W
		AUR1
		VHR2
		RPL1A
		RMI1
		STP22
		SEC14
		YBR062C
		YDL119C
		CST26
		YMR194C-A
		ICP55
		ATG5
		MRPL20
		YFR018C
		UBC5
		CPT1
		IST2
		NIP7
		YBR285W
		AVT2
		HAC1
		NSG2
		CDC36
		YDR306C
		SYM1
		RKM5
		YEL068C
		HUA2
		RPB8
		VPS28
		COX15
		RPL18A
		APS3
		MRF1
		RPC25
		RPL1B
		SHE2
		PTC7
		POC4
		HNT1
		RPS7A
		YNL165W
		AIM17
		PET494
		ROT1
		YNR040W
		PEX15
		VMA16
		PKR1
		NAT2
		KEG1
		SCO1
		TVP23
		MSA2
		YCR018C-A
		BIO2
		THI74
		GPD2
		NDE2
		KAP95
		SPO7
		PMU1
		MRP1
		MDE1
		FLD1
		SEC20
		RRD1
		RFC5
		YGK3
		THI11
		RSM18
		THI12
		YER010C
		YBR287W
		BRR6
		MGR1
		AIM43
		TAF11
		RNQ1
		YLR194C
		MRPL8
		YDR179W-A
		TAE1
		YLR456W
		YPR123C
		YJL199C
		EPT1
		IDP3
		PSF1
		MRL1
		YIF1
		PET54
		SOP4
		GCG1
		YIP1
		ERS1
		YET1
		NAM8
		STB1
		ARO4
		MMR1
		LAG1
		RRP46
		NIF3
		YBR174C
		APE4
		ARP6
		YMR265C
		ARV1
		YPD1
		RPS14A
		PER33
		IFA38
		MEH1
		YKL091C
		RAX1
		RPS26A
		YPL279C
		RNR1
		YLR290C
		RC9
		RPL27B
		ATP7
		EAF3
		YDL177C
		COX2
		AIM1
		ISU2
		STE4
		GRH1
		YPL277C
		ESS1
		IDH1
		YJL118W
		CWP1
		MPD2
		LCL2
		PEX21
		AVT6
		YPR077C
		QCR9
		PAU23
		YHR127W
		YDR391C
		YOR152C
		ATG32
		MET13
		MRPL7
		PGA3
		SAM50
		FSH3
		NAP1
		RRP42
		MRS3
		PPG1
		THP1
		PRP5
		BUG1
		RRP36
		HEM3
		PRT1
		RIA1
		YBR266C
		CPR7
		SLX4
		TBS1
		UBP3
		REH1
		YGL242C
		IFH1
		YOR015W
		NOG2
		YKR078W
		ATG17
		IKI3
		THP3
		RNA15
		BUD21
		BOI2
		CCT3
		UBP7
		MRE11
		PEP3
		NTR2
		UBP9
		PET111
		TFG1
		VPS16
		YKL083W
		YFR016C
		CMK2
		VID30
		YME2
		YNL266W
		AIM14
		MNL2
		MSB3
		SES1
		TAF1
		YCS4
		ECM2
		DBP1
		NAM2
		YDL176W
		YEL1
		YPL150W
		MYO1
		PUS9
		CAJ1
		RIF2
		UTP9
		YKL023W
		FAB1
		PEP12
		TC20142
		RTT10
		SEC9
		SAP185
		SWR1
		LIF1
		DBP3
		NOP15
		SRL2
		CRZ1
		BMS1
		YGR228W
		YFL065C
		GPN2
		PNG1
		NUP116
		TC16838
		STE23
		RAD7
		MTR4
		MRP51
		SSH4
		YLR465C
		YIL151C
		HSP78
		FOL1
		NUP145
		SSQ1
		UTP4
		SWI4
		YER077C
		BPH1
		EFR3
		GCD14
		UTP14
		AAD3
		NOB1
		SEC13
		GEA1
		BSC5
		AIM23
		RAD34
		ATG26
		KCC4
		MYO2
		YTA12
		TAF2
		SEC7
		YPR203W
		BRE4
		SPB4
		PLP2
		NUT1
		GFA1
		SUP45
		YLL007C
		CMS1
		YDR521W
		GEM1
		PKH3
		VPS20
		YLL032C
		TLG2
		ATG13
		POL3
		OCA4
		YLR419W
		BDF1
		NUP170
		MDM1
		ULS1
		RSE1
		JIP4
		YPR087W
		LAA1
		CDC55
		NUP192
		TRS130
		ROT2
		SDA1
		LAS1
		NMD2
		PYC2
		PPQ1
		CHS5
		HAP4
		MOD5
		RRI1
		GPB2
		YOR093C
		LTV1
		PSD2
		FAL1
		VPS35
		YLR358C
		SLD7
		UFD2
		URB1
		TFA1
		COG8
		PMS1
		BIM1
		EPS1
		MRPS17
		GRS2
		YMR1
		KRE5
		SGS1
		SNU66
		RTT107
		NHP10
		RAD28
		MCX1
		SET2
		YIR024C
		UBP2
		EAF7
		MRC1
		PSO2
		THO2
		UTP22
		NUF2
		MUM2
		PRP16
		SRS2
		NOC2
		KIN82
		MRPS16
		PRP21
		HGH1
		ESF1
		GPA1
		GCD6
		SPB1
		FAF1
		MSH2
		APC4
		YPR126C
		VAC7
		VPS24
		ISW2
		GLC7
		YTA7
		CTI6
		KAP114
		PMA2
		KRI1
		MSN4
		RIM20
		SPP382
		ARP5
		REB1
		TRL1
		YFR056C
		TOM70
		MMM1
		DIP5
		UTP20
		YEF3
		PIM1
		CDC11
		DRS1
		YIL082W-A
		VPS33
		MNT3
		HUL4
		ALR2
		BNR1
		NHA1
		YGR130C
		BDF2
		MCM6
		RSA3
		RAD1
		MSS11
		JIP5
		RIF1
		SPP41
		DBP10
		BEM2
		PCD1
		PMA1
		ERJ5
		PHR1
		BFA1
		ZWF1
		NSE3
		SKT5
		PSY4
		BRE5
		EST1
		ESC8
		RTS1
		TAP42
		SEC27
		RTG3
		BNI1
		SLN1
		ISW1
		SHS1
		SOF1
		SNX4
		INO80
		BRF1
		BFR1
		UFO1
		MSN5
		FMP27
		RPT2
		SWH1
		MBP1
		CDC34
		JNM1
		GDE1
		ETP1
		RAD2
		AEP2
		XRS2
		MTC4
		SYF2
		YNL247W
		IRC20
		ECM29
		LCP5
		TAE2
		POL4
		FCF2
		YPR097W
		YCK3
		FUN30
		JJJ1
		SIP5
		UBP13
		YJU2
		PUS1
		MLP1
		RAD4
		MCM10
		HSL1
		YCL021W-A
		PAF1
		KCS1
		APC5
		RTS2
		MDM20
		RTG2
		LEO1
		GEA2
		SLU7
		IES2
		MFT1
		MMS4
		SMC2
		MPP10
		NUP159
		PCF11
		MIP1
		SYT1
		CDC45
		YKR023W
		TOA1
		HOS4
		NOT3
		AVL9
		NOP14
		SNF7
		MET4
		GCR1
		NIP100
		SPT2
		TOP1
		CAB3
		UBP1
		HDA3
		NNF2
		KEX1
		APL5
		CLU1
		USO1
		NOP9
		ROK1
		STE6
		PCI8
		VMS1
		LRP1
		RRP8
		MNN4
		TPM1
		RPN5
		YLR211C
		PUS4
		SAS3
		ENP2
		PIK1
		VPS64
		BDP1
		IWR1
		TCB1
		HPR1
		LOC1
		RRP17
		YBL112C
		CGR1
		CLF1
		SBA1
		OMS1
		RRP12
		RPA34
		RIO1
		PEX19
		RTF1
		EIS1
		CUE3
		SPT16
		SMI1
		CHZ1
		PDS5
		NOP4
		HFA1
		VPS21
		SPA2
		NOP16
		YER138W-A
		NOP7
		RRP14
		TMA23

## Sheet: rcm1 knockout
0 min only	30 min only	90 min only	0 min + 30 min	0 min + 90 min	30 min + 90 min	0 min + 30 min + 90 min
TIR4	RPL17A	RPL22B	RPL41B	YMR013W-A	MED8	OLI1
PRY3	ATP3	TEF2	YHR180W	CSM2	YHR097C	Q0297
YOR331C	RPS26A	MAL33	PRM9	MRPL4	TAL1	COX3
ZRC1	HMRA2	AI2	GAL83	A_06_P2820	RPL8A	ATP6
SMP1	HMLALPHA2	PNO1	EOS1	YBR220C	YPL199C	SRL1
YBR032W	MATALPHA2	YMR122W-A	UPS1	YOL073C	ATG12	YER034W
MGR1	PBP2	YLR036C	ISA2	YNL019C	ERG13	YAP5
PTA1	SPI1	YGR168C	SSB2	YMR194C-A	BCD1	MRP20
YGL010W	RPL21B	MCM16	CLP1	IMD2	PMS1	ATP8
PAU23	PDS1	VMA4	MRPL31	YJL213W	MBP1	VFA1
YBL109W	MED4	DAN4	SUT2	NAF1	CLF1	YAR073W
YMR310C	RC5	MFA1	COX2	YPT32	USO1	MED7
SOL1	YJU3	YDR018C	ASR1	CWC23	MAD1	REC107
NRM1	RPL13A	PHO3	PAU11	YPL014W	MPH1	FIP1
CDC26	LTO1	NAP1	CUP9	COX19	EIS1	SNF11
PDC6	ERP5	YPL073C	KTR3	YIL169C	OMS1	MSO1
IXR1	AI5_ALPHA	HPT1	COX14	PFA4	SMC3	YBR197C
CAT2	PIL1	RCN1	YLL056C	PPT2	IMH1	LSB1
YJL118W	RPL21A	NSG1	MST27	RPS9A	SMC2	SOH1
MTO1	UBC4	YGR190C	PNC1	FUS3	MTC4	MST28
YJL160C	RPS11A	MRPS16	PIN3	TEF1		NIS1
YBL044W	APS3	YDL073W	HAP2	YPL088W		BOP3
YAR068W	RPB8	RGP1	DLS1	ARG3		ZUO1
SDH2	RPL19A	SPT21	YER079W	YOR062C		DAL82
PFA5	UGX2	YOL150C	NAT3	TCB1		SMM1
INP52	RPL36B	YOR093C	SOP4	PIK1		STP22
TES1	MCM22	ESC8	PTC7	EPL1		YFH7
SPR6	SCL1	YDR053W	LNP1	UBP13		PEX4
ARG80	TRS23	IRC20	CTH1	RTG3		YIL029C
SCD6	MLS1	PSO2	EMP47	RUD3		RPP1
SLM4	RPL19B	YML084W	BRF1	RAD61		ICY2
YOR186W	SKI6	CLU1	PCI8	RTT103		YPR071W
MET13	RPL6A	THO2	RTS2	NNF2		VAR1
SSB1	TIP41	PET111	PSY4	KCS1		SFK1
THI11	CTK3	YGR130C	ATG17	YJL049W		CSE2
DOT6	DPH5	MSN5	TRL1	ERJ5		ATG36
PAU17	ECM13	YMR1	HFA1	BUG1		SMT3
RRT5	GSP1	ENT1	LIF1	APC5		Q0182
GPI19	ARA1	COS10	MDM20	ATG16		YNL033W
YBL029W	INO2	YBR226C	SEC10	YPT6		HCR1
VHR1	YPR063C	MMT1	VPS21	NOT5		TOM20
THI12	MRP49	YPL205C	ENP2	BFR1		LIP2
YMR265C	YGR122W	TC20142	RPN5	UBP1		MIG1
GPI2	YKR032W	YOR302W	RIO1	NIP1		LIA1
ENV7	RPL39		NOP7	BSC5		MDG1
NAB2	GCG1			JJJ2		SWM2
YIL028W	YAR028W			RPA34		EMG1
PCL7	MSL1					TMA46
MED6	SBH1					AI1
PAU7	YNL122C					YGR015C
LGE1	PSF2					ZIM17
ECM19	YAF9					PDR17
YGL204C	RPL18A					RPS4A
PRM8	SHE3					HMO1
YJR129C	ARO2					BER1
THI5	TRS31					CUP2
PGA1	HSL1					DPB3
GLG2	VID30					RPS4B
INO1	NUP159					PFS2
YBR174C	YDL185C-A					TAE2
SIP2	INO80					MFT1
UBA3	FMP27					SPA2
YLR159W	ULS1					YPR097W
GIS3	YFL064C					TAP42
MIG3	YMR316C-A					PLC1
XYL2	HOS4					YKR023W
SEC20	PSK2					UBP2
CDC123	ADR1					SRB4
MDY2	TRS130					TOP1
CTR2	RAD4					SPT16
STB1	YFR056C					NIP100
PAU8	RAD2					VPS64
FIG2						HEH2
DAL3						UFO1
HMS2						KAP114
YIL059C						PDS5
SPG5						MET18
RNH203						ARP5
BTT1						JNM1
YKR075C						PRP3
YOX1						BDP1
ANS1						ORC1
MSA2						PEX19
MSR1						APL5
YPL251W						SAS10
COX18						IWR1
GAL80						HPR1
RTT105						RTF1
FYV12						SLU7
YBL095W						NOP4
CNE1						RAD7
YCR018C-A						MTF2
AIM11						CTR9
YEA6						RRP14
SLC1						YRB30
MSK1						MPP6
YPQ2						PZF1
ICT1						DOS2
UGA4						TMA23
HMLALPHA1						CHZ1
YER188W
RC11
SOR2
YAP1801
YLR161W
PAU2
LCB1
USA1
TPP1
PRM7
YPL068C
PLB3
YDR114C
PET54
RGT1
A_06_P1460
RKM5
IMO32
AGA1
GUT1
SWF1
YJL043W
ARP3
YKL076C
VPS41
MNT3
GCR1
ISW1
HCA4
SNF7
RSC58
UFE1
RPT2
RRT14
MTR4
PCF11
REB1
NUF2
HDA3
MIF2
NUP192
FAL1
TYR1
ETT1
HAP4
TMA64
YEL1
VTC2
TPM1
FCJ1
RNA1
CRZ1
YKR078W
RLP7
MNL2
UTP6
COG3
SRB7
VMS1
PRP21
RNT1
PRI2
BDF2
PUS1
ASE1
SPP41
ECM9
TRM11
LTV1
HTL1
RTP1
CHS5
SYC1
NOG1
DBP5
GPI17
LAS1
MRPS17
AIM23
EBP2
DBP9
RPN13
REV1
YNL266W
RTT107
YOS9
TOM70
NOC2
RAD1
CKA1
KAR1
MMS4
UTP25
ALG5
CSE1
MLH1
TTI1
YPT52
SBA1
GEA2
GCD6
DBP3
CCZ1
DSL1
RSC3
CUE3
AVL9
PUF6
YBL028C
NOB1
RRP36
JJJ1
SPS4
MAK5
STO1
APL4
SPP382
SWI5
MNN4
DBP6
VPS16
SHQ1
EFR3
NOP12
RRI1
POB3
YIR024C
REX3
GPA1
YLR211C
SNX4
TSR2
SSF1
YGR117C
RRP8
GLC7
CMS1
SEC26
NUP120
VPS20
CIN8
CGR1
UTP8
NMD2
BUR2
MUM2
NOP15
YLR225C
TRZ1
FCF2
CPR7
VPS33
YCR016W
YLR287C
YPL191C
JIP5
SHS1
MKT1
NSE3
NOT3
SUP45
PAF1
YER077C
YNL247W
NOP9
SAS3
RTG2
SES1
VPS35
CDC37
END3
NOP16
STB6
SMI1
AEP2
RSA3
UTP9
LOC1
ROK1
DSE1
SOF1
LRP1

## Sheet: wt vs. rcm1 knockout
0 min wt only	90 min wt only	0 min rcm1 only	0 min wt + 0 min rcm1	90 min wt + 0 min rcm1	0 min wt + 90 min wt + 0 min rcm1
HMLALPHA2	RPS14B	PRY3	ATP8	RPS4A	OLI1
HMRA2	TEF2	YOR331C	YMR013W-A	PEX4	VFA1
MATALPHA2	RPL22B	YBR032W	MIG1	TEF1	RPL41B
INO2	MSG5	GAL83	TMA46	RPS4B	Q0297
PBP2	RPL21B	VAR1	AI1	YGL010W	YAP5
PDS1	ERG28	YNL019C	SUT2	EMG1	SNF11
RGI2	EMC3	YBL109W	SMM1	RPP1	ATP6
ANP1	ERG2	Q0182	YAP1801	SPG5	MED7
SPC29	YPC1	NRM1	IXR1	YIL029C	CSM2
YGL118C	OAZ1	CDC26	LNP1	YIL059C	MRP20
MSL1	COQ10	PDC6	PGA1	CSE2	BOP3
YEN1	LIP1	YJL213W	DOT6	ZIM17	COX3
YOR214C	SPL2	MTO1	YBL029W	COX18	PRM9
YJL064W	YHR140W	NAF1	MIG3	LIA1	MSO1
CRP1	YJR011C	YJL160C	RUD3	SFK1	SMP1
NPA3	NSG1	PAU11	STB6	ZRC1	YER034W
CBF1	YOL014W	YBL044W	MTF2	ARG80	SRL1
THI21	TVP15	YAR068W	VPS41	YOL073C	REC107
GPA2	YET3	YNL033W	RAD61	YPQ2	ZUO1
TRS23	YLR036C	INP52		PDR17	MST27
YGR066C	KIN28	SPR6		IMO32	NIS1
AI5_ALPHA	AIM6	SCD6		NAT3	DAL82
TIP41	YJU3	YOR186W		PNC1	YBR197C
CRN1	YSC83	YPT32		CUP2	RPS9A
RPL8A	ERP5	PAU17		PCL7	LIP2
PAR32	RPC19	RRT5		ATG36	CAT2
SMC3	YHL044W	GPI19		YGR015C	MDG1
BI2	YRO2	VHR1		ISA2	EMP47
CDD1	YNR061C	YPL014W		IMD2	PFS2
	YER053C-A	GPI2		DPB3	SWM2
	ERG13	ENV7		YAR073W	TIR4
	IMP2	NAB2		YMR310C	ICY2
	YOP1	COX14		TOM20	MRPL31
	IES5	COX19		DLS1	YIL028W
	ATO2	MED6		UPS1	FUS3
	SAM1	PAU7		CUP9	YFH7
	YMR074C	LGE1		PTA1	FIP1
	COX4	YGL204C		CLP1	LSB1
	SWD2	PRM8		YOR062C	MST28
	ADE8	YIL169C		SOL1	YPL088W
	MRP17	YJR129C		KTR3	HEH2
	SHH4	GLG2		SMT3	JJJ2
	ADD37	INO1		SOH1	NOT5
	MMT2	SIP2		TES1	MPP6
	PHS1	UBA3		CTR2	SRB4
	YPL067C	YLR159W		USA1	PZF1
	PSF2	GIS3		AIM11	RTT103
	ASK1	XYL2		SSB1	SEC10
	AVT1	PIN3		SSB2	DSE1
	MRPL3	HAP2		ECM19	EPL1
	GEP5	MDY2		YBR220C	CTR9
	APT1	HMO1		PPT2	MET18
	KEI1	PAU8		SLM4	ATG16
	ARG4	FIG2		A_06_P2820	NIP1
	RCR1	HMS2		CWC23	ORC1
	AIM19	YER079W		DAL3	CDC37
	MRPL28	RNH203		YLL056C	PRP3
	MCM22	BTT1		MRPL4	SAS10
	FIS1	YKR075C		THI5	YRB30
	YHR097C	YOX1		CDC123	DOS2
	ORM1	ANS1		YPR071W
	TMA10	MSR1		ASR1
	LSM2	YPL251W		YHR180W
	MZM1	GAL80		PFA4
	ASI2	RTT105		EOS1
	EST3	FYV12		PFA5
	YER156C	YBL095W		UGA4
	SKI6	CNE1		STP22
	ECM13	YEA6		YMR194C-A
	ICE2	SLC1		RKM5
	COA1	MSK1		PTC7
	CIN2	ICT1		BER1
	SDH3	HMLALPHA1		MSA2
	PFY1	YER188W		YCR018C-A
	PHO3	RC11		SEC20
	LPP1	SOR2		THI11
	GWT1	YLR161W		THI12
	YDL057W	PAU2		HCR1
	MCM16	LCB1		MGR1
	RCR2	TPP1		PET54
	SNA3	PRM7		SOP4
	RSC6	YPL068C		STB1
	GSP1	PLB3		YBR174C
	RPA14	YDR114C		YMR265C
	RMR1	RGT1		COX2
	YPL162C	A_06_P1460		YJL118W
	DFM1	ARG3		PAU23
	TEN1	AGA1		MET13
	YML007C-A	GUT1		SDH2
	FUR1	SWF1		CTH1
	RPC10	YJL043W		BUG1
	CBR1	ARP3		RRP36
	YEL028W	YKL076C		CPR7
	OCA6	HCA4		YKR078W
	EMC4	RSC58		ATG17
	RRT8	UFE1		VPS16
	YMR166C	RRT14		YNL266W
	HOT13	MIF2		MNL2
	MLS1	TYR1		SES1
	ERV29	ETT1		YEL1
	STE14	TMA64		UTP9
	YLR050C	VTC2		LIF1
	HPT1	PLC1		DBP3
	MSI1	FCJ1		NOP15
	YKR045C	RNA1		CRZ1
	FAU1	RLP7		RAD7
	CIA2	UTP6		MTR4
	SPI1	COG3		YER077C
	SMF3	SRB7		EFR3
	GPI11	RNT1		NOB1
	AAH1	PRI2		BSC5
	FMN1	ASE1		AIM23
	CKS1	ECM9		SUP45
	DDI2	TRM11		CMS1
	CAT5	HTL1		VPS20
	RSM26	RTP1		YBL028C
	POM33	SYC1		NUP192
	FLX1	NOG1		LAS1
	EUG1	DBP5		NMD2
	YDR476C	GPI17		CHS5
	SCP1	EBP2		HAP4
	UIP3	DBP9		RRI1
	TVP38	RPN13		LTV1
	TRS31	REV1		FAL1
	ARO2	YOS9		VPS35
	SHU2	CKA1		MRPS17
	SBH1	KAR1		RTT107
	SED1	UTP25		YIR024C
	YIA6	ALG5		UBP2
	PEX11	CSE1		NUF2
	COX8	MLH1		MUM2
	DUG3	TTI1		NOC2
	RPL23A	YPT52		PRP21
	MNP1	CCZ1		GPA1
	YGL199C	DSL1		GCD6
	YOR390W	RSC3		GLC7
	YDR090C	YJL049W		KAP114
	DSD1	PUF6		SPP382
	MRPL23	SPS4		ARP5
	IRC7	MAK5		REB1
	ALG3	STO1		TRL1
	YNL320W	APL4		TOM70
	ARG7	SWI5		VPS33
	YFH1	DBP6		MNT3
	CTS1	SHQ1		BDF2
	PML1	NOP12		RSA3
	MET16	POB3		RAD1
	CAF20	REX3		JIP5
	DCC1	TSR2		SPP41
	YDR249C	SSF1		ERJ5
	PSR2	YGR117C		NSE3
	RPA12	SEC26		PSY4
	GDA1	NUP120		TAP42
	FSH2	CIN8		RTG3
	PHO88	UTP8		ISW1
	DSE2	BUR2		SHS1
	MRPL16	YLR225C		SOF1
	NHP6B	TRZ1		SNX4
	RER2	YPT6		BRF1
	YNL122C	YCR016W		BFR1
	PIB1	YLR287C		UFO1
	FMP21	YPL191C		RPT2
	YPT53	MKT1		JNM1
	GOS1	END3		AEP2
	YJR111C			YNL247W
	EEB1			TAE2
	PNO1			FCF2
	RPL8B			YPR097W
	YCL002C			JJJ1
	THG1			UBP13
	MRPL38			PUS1
	NIT1			PAF1
	PEX10			KCS1
	MET28			APC5
	YGR137W			RTS2
	AUR1			MDM20
	VHR2			RTG2
	RPL1A			GEA2
	RMI1			SLU7
	SEC14			MFT1
	YBR062C			MMS4
	YDL119C			PCF11
	CST26			YKR023W
	ICP55			NOT3
	ATG5			AVL9
	MRPL20			SNF7
	YFR018C			GCR1
	UBC5			NIP100
	CPT1			TOP1
	IST2			UBP1
	NIP7			HDA3
	YBR285W			NNF2
	AVT2			APL5
	HAC1			NOP9
	NSG2			ROK1
	CDC36			PCI8
	YDR306C			VMS1
	SYM1			LRP1
	YEL068C			RRP8
	HUA2			MNN4
	RPB8			TPM1
	VPS28			RPN5
	COX15			YLR211C
	RPL18A			SAS3
	APS3			ENP2
	MRF1			PIK1
	RPC25			VPS64
	RPL1B			BDP1
	SHE2			IWR1
	POC4			TCB1
	HNT1			HPR1
	RPS7A			LOC1
	YNL165W			CGR1
	AIM17			SBA1
	ATP3			RPA34
	PET494			RIO1
	ROT1			PEX19
	XKS1			RTF1
	YNR040W			CUE3
	PEX15			SPT16
	VMA16			SMI1
	PKR1			CHZ1
	NAT2			PDS5
	KEG1			NOP4
	SCO1			HFA1
	TVP23			VPS21
	UBC4			SPA2
	BIO2			NOP16
	THI74			NOP7
	GPD2			RRP14
	NDE2			TMA23
	KAP95
	SPO7
	PMU1
	MRP1
	MDE1
	FLD1
	RRD1
	RFC5
	YGK3
	RSM18
	YER010C
	YBR287W
	BRR6
	RPL19A
	AIM43
	TAF11
	RNQ1
	YLR194C
	MRPL8
	YDR179W-A
	TAE1
	YLR456W
	YPR123C
	YJL199C
	EPT1
	IDP3
	DDP1
	PSF1
	MRL1
	YIF1
	GCG1
	YIP1
	ERS1
	YET1
	NAM8
	ARO4
	MMR1
	LAG1
	SCL1
	RRP46
	NIF3
	SAM35
	APE4
	ARP6
	ARV1
	TAL1
	YPD1
	RPS14A
	PER33
	ARA1
	IFA38
	MEH1
	YKL091C
	RAX1
	RPS26A
	YPL279C
	RNR1
	YLR290C
	RC9
	RPL27B
	ATP7
	EAF3
	YDL177C
	AIM1
	ISU2
	STE4
	GRH1
	YPL277C
	ESS1
	IDH1
	CWP1
	MPD2
	LCL2
	PEX21
	AVT6
	YPR077C
	QCR9
	YHR127W
	YDR391C
	YOR152C
	ATG32
	MRPL7
	PGA3
	UGX2
	SAM50
	FSH3
	NAP1
	RRP42
	MRS3
	PPG1
	THP1
	PRP5
	HEM3
	SPC1
	PRT1
	RIA1
	YBR266C
	SLX4
	TBS1
	UBP3
	ADR1
	REH1
	YGL242C
	IFH1
	YOR015W
	NOG2
	IKI3
	THP3
	RNA15
	BUD21
	BOI2
	CCT3
	UBP7
	MRE11
	PEP3
	NTR2
	UBP9
	PET111
	TFG1
	YKL083W
	YFR016C
	CMK2
	VID30
	YME2
	AIM14
	MSB3
	TAF1
	YCS4
	ECM2
	DBP1
	NAM2
	YDL176W
	YPL150W
	MYO1
	PUS9
	YHL049C
	CAJ1
	RIF2
	YKL023W
	FAB1
	PEP12
	TC20142
	RTT10
	SEC9
	SAP185
	SWR1
	SRL2
	BMS1
	YGR228W
	YFL065C
	GPN2
	PNG1
	NUP116
	TC16838
	STE23
	INH1
	MRP51
	SSH4
	YLR465C
	YIL151C
	HSP78
	FOL1
	NUP145
	SSQ1
	UTP4
	SWI4
	RPB9
	BPH1
	GCD14
	UTP14
	AAD3
	SEC13
	GEA1
	RAD34
	ATG26
	KCC4
	MYO2
	YTA12
	TAF2
	SEC7
	YPR203W
	BRE4
	SPB4
	PLP2
	NUT1
	GFA1
	COS10
	YLL007C
	YDR521W
	GEM1
	PKH3
	YLL032C
	TLG2
	ATG13
	POL3
	OCA4
	YLR419W
	BDF1
	NUP170
	MDM1
	ULS1
	RSE1
	JIP4
	YPR087W
	LAA1
	CDC55
	TRS130
	ROT2
	SDA1
	PYC2
	PPQ1
	MOD5
	GPB2
	YOR093C
	PSD2
	YLR358C
	SLD7
	UFD2
	URB1
	TFA1
	COG8
	PMS1
	BIM1
	EPS1
	GRS2
	YMR1
	KRE5
	SGS1
	SNU66
	NHP10
	RAD28
	MCX1
	SET2
	EAF7
	MRC1
	PSO2
	THO2
	YER097W
	UTP22
	PRP16
	SRS2
	KIN82
	MRPS16
	HGH1
	ESF1
	SPB1
	FAF1
	MSH2
	APC4
	YPR126C
	VAC7
	VPS24
	ISW2
	YTA7
	CTI6
	PMA2
	KRI1
	MSN4
	RIM20
	YFR056C
	MMM1
	DIP5
	UTP20
	YEF3
	PIM1
	CDC11
	DRS1
	YIL082W-A
	HUL4
	ALR2
	BNR1
	NHA1
	YGR130C
	MCM6
	MSS11
	RIF1
	DBP10
	BEM2
	PCD1
	PMA1
	PHR1
	BFA1
	ZWF1
	SKT5
	WTM2
	BRE5
	EST1
	YFL064C
	ESC8
	RTS1
	SEC27
	BNI1
	SLN1
	INO80
	MSN5
	FMP27
	SWH1
	MBP1
	CDC34
	GDE1
	ETP1
	RAD2
	XRS2
	MTC4
	SYF2
	IRC20
	ECM29
	LCP5
	POL4
	YCK3
	FUN30
	SIP5
	YJU2
	MLP1
	RAD4
	MCM10
	HSL1
	YCL021W-A
	LEO1
	IES2
	SMC2
	MPP10
	NUP159
	MIP1
	SYT1
	CDC45
	TOA1
	HOS4
	NOP14
	MET4
	SPT2
	CAB3
	KEX1
	CLU1
	USO1
	STE6
	PUS4
	RRP17
	YBL112C
	CLF1
	OMS1
	RRP12
	EIS1
	YER138W-A
