# Supplementary material for: Methylation of ribosomal RNA by NSUN5 is a conserved mechanism modulating organismal lifespan
Source: Nat Commun. 2015 Jan 30;6:6158. doi: 10.1038/ncomms7158 (PMC4317494; doi:10.1038/ncomms7158)
Supplement: Supplementary Data 3 — Regulated gene sets in translatome versus transcriptome. Summary tables of gene sets, which were significantly (FDR < 25%, gene set enrichment analysis) upor down-regulated in the transcriptome compared to the translatome in wild-type and rcm1 knockout yeast with and without oxidative stress. [file ncomms7158-s4.xls]

## Sheet: TI.wt0.up
NAME	SIZE	ES	NES	NOM p-val	FDR q-val	FWER p-val	RANK AT MAX	LEADING EDGE
GO_0003333_AMINO ACID TRANSMEMBRANE TRANSPORT	33	0.600706	2.25039	0	0.0142773	0.01	1691	tags=64%, list=27%, signal=87%
GO_0000463_MATURATION OF LSU-RRNA FROM TRICISTRONIC	32	0.588639	2.18864	0	0.0205337	0.028	1102	tags=50%, list=18%, signal=60%
GO_2001020_REGULATION OF RESPONSE TO DNA DAMAGE STI	15	0.715535	2.1391	0	0.0241521	0.048	891	tags=67%, list=14%, signal=77%
GO_0048193_GOLGI VESICLE TRANSPORT	194	0.398037	2.04523	0	0.0605836	0.154	1221	tags=39%, list=19%, signal=47%
GO_0006892_POST-GOLGI VESICLE-MEDIATED TRANSPORT	76	0.452203	2.02968	0	0.0627048	0.192	1185	tags=41%, list=19%, signal=50%
GO_0051664_NUCLEAR PORE LOCALIZATION	8	0.784372	1.93691	0.00475059	0.181287	0.535	1082	tags=88%, list=17%, signal=106%
GO_0035542_REGULATION OF SNARE COMPLEX ASSEMBLY	8	0.770984	1.92967	0.00550964	0.167366	0.566	1347	tags=88%, list=21%, signal=111%
GO_0031081_NUCLEAR PORE DISTRIBUTION	8	0.784372	1.91547	0	0.172012	0.624	1082	tags=88%, list=17%, signal=106%
GO_0034629_CELLULAR PROTEIN COMPLEX LOCALIZATION	24	0.566324	1.91506	0.00636943	0.154008	0.627	1107	tags=67%, list=18%, signal=81%
GO_0032889_REGULATION OF VACUOLE FUSION, NON-AUTOPH	12	0.667157	1.90923	0	0.148022	0.645	1478	tags=67%, list=24%, signal=87%
GO_0051346_NEGATIVE REGULATION OF HYDROLASE ACTIVIT	13	0.668842	1.89667	0	0.158257	0.711	1022	tags=38%, list=16%, signal=46%
GO_0044088_REGULATION OF VACUOLE ORGANIZATION	15	0.634088	1.88564	0	0.164787	0.76	1609	tags=60%, list=26%, signal=80%
GO_0036297_INTERSTRAND CROSS-LINK REPAIR	6	0.85112	1.88243	0.00700935	0.157909	0.77	403	tags=83%, list=6%, signal=89%
GO_0043269_REGULATION OF ION TRANSPORT	13	0.655847	1.86982	0.00542005	0.168943	0.819	1293	tags=62%, list=21%, signal=77%
GO_0044070_REGULATION OF ANION TRANSPORT	9	0.751727	1.86289	0.00779221	0.170695	0.842	700	tags=56%, list=11%, signal=62%
GO_0031338_REGULATION OF VESICLE FUSION	9	0.736586	1.85431	0.00254453	0.174158	0.863	990	tags=67%, list=16%, signal=79%
GO_0035493_SNARE COMPLEX ASSEMBLY	9	0.736586	1.84962	0	0.171146	0.874	990	tags=67%, list=16%, signal=79%
GO_0072337_MODIFIED AMINO ACID TRANSPORT	7	0.783609	1.84055	0.00235849	0.176617	0.897	791	tags=71%, list=13%, signal=82%
GO_0006890_RETROGRADE VESICLE-MEDIATED TRANSPORT, G	28	0.523701	1.84017	0.00327869	0.167763	0.898	512	tags=36%, list=8%, signal=39%
GO_0006865_AMINO ACID TRANSPORT	54	0.446836	1.83555	0	0.167324	0.91	1691	tags=46%, list=27%, signal=63%
GO_2001207_REGULATION OF TRANSCRIPTION ELONGATION F	6	0.824821	1.82087	0.00487805	0.186096	0.942	891	tags=83%, list=14%, signal=97%
GO_0031503_PROTEIN COMPLEX LOCALIZATION	44	0.467956	1.80656	0.00352113	0.204351	0.958	1107	tags=52%, list=18%, signal=63%
GO_0000737_DNA CATABOLIC PROCESS, ENDONUCLEOLYTIC	8	0.731961	1.7873	0.00537634	0.236378	0.974	757	tags=50%, list=12%, signal=57%
GO_0034398_TELOMERE TETHERING AT NUCLEAR PERIPHERY	7	0.753022	1.78529	0.00789474	0.230257	0.975	1418	tags=71%, list=23%, signal=92%
GO_0006903_VESICLE TARGETING	15	0.607738	1.78396	0.00275482	0.223479	0.977	768	tags=53%, list=12%, signal=61%
GO_2001209_POSITIVE REGULATION OF TRANSCRIPTION ELO	6	0.799102	1.78148	0.00249377	0.219568	0.979	891	tags=83%, list=14%, signal=97%
GO_0090522_VESICLE TETHERING INVOLVED IN EXOCYTOSIS	7	0.772845	1.77911	0.00480769	0.215843	0.981	1107	tags=86%, list=18%, signal=104%
GO_0090262_REGULATION OF TRANSCRIPTION-COUPLED NUCL	6	0.799102	1.77391	0.00258398	0.219505	0.983	891	tags=83%, list=14%, signal=97%
GO_0031930_MITOCHONDRIA-NUCLEUS SIGNALING PATHWAY	5	0.857505	1.77047	0.00235294	0.218398	0.985	461	tags=60%, list=7%, signal=65%
GO_0006895_GOLGI TO ENDOSOME TRANSPORT	18	0.564288	1.768	0.00884956	0.216266	0.987	1347	tags=50%, list=21%, signal=63%
GO_2000819_REGULATION OF NUCLEOTIDE-EXCISION REPAIR	6	0.799102	1.76355	0	0.218443	0.987	891	tags=83%, list=14%, signal=97%
GO_0000710_MEIOTIC MISMATCH REPAIR	11	0.656228	1.76171	0.0100503	0.214507	0.988	1062	tags=64%, list=17%, signal=76%
GO_0007039_VACUOLAR PROTEIN CATABOLIC PROCESS	9	0.684018	1.76116	0.0103627	0.209306	0.988	779	tags=56%, list=12%, signal=63%
GO_0016197_ENDOSOMAL TRANSPORT	85	0.385686	1.75999	0	0.205367	0.988	1397	tags=41%, list=22%, signal=52%
GO_0006282_REGULATION OF DNA REPAIR	10	0.659643	1.7595	0.016129	0.200476	0.988	891	tags=60%, list=14%, signal=70%
GO_0051307_MEIOTIC CHROMOSOME SEPARATION	9	0.694949	1.75456	0.0210526	0.203337	0.99	1234	tags=56%, list=20%, signal=69%
GO_0001934_POSITIVE REGULATION OF PROTEIN PHOSPHORY	21	0.535808	1.74524	0.00588235	0.2158	0.993	1283	tags=62%, list=20%, signal=78%
GO_0051648_VESICLE LOCALIZATION	12	0.634078	1.74325	0.0219178	0.213681	0.994	657	tags=58%, list=10%, signal=65%
GO_0051650_ESTABLISHMENT OF VESICLE LOCALIZATION	12	0.634078	1.72808	0.0194444	0.240629	0.997	657	tags=58%, list=10%, signal=65%

## Sheet: TI.wt0.down
NAME	SIZE	ES	NES	NOM p-val	FDR q-val	FWER p-val	RANK AT MAX	LEADING EDGE
GO_0006772_THIAMINE METABOLIC PROCESS	16	-0.707506	-1.94472	0.00153374	0.154756	0.169	1230	tags=63%, list=20%, signal=78%
GO_0042723_THIAMINE-CONTAINING COMPOUND METABOLIC P	17	-0.694881	-1.9248	0	0.108386	0.227	1230	tags=59%, list=20%, signal=73%
GO_0032543_MITOCHONDRIAL TRANSLATION	117	-0.464172	-1.84922	0	0.227276	0.551	1824	tags=53%, list=29%, signal=73%
GO_0043631_RNA POLYADENYLATION	25	-0.609697	-1.84558	0.00289017	0.180669	0.57	652	tags=44%, list=10%, signal=49%
GO_0009228_THIAMINE BIOSYNTHETIC PROCESS	15	-0.682655	-1.82004	0	0.210372	0.714	1230	tags=60%, list=20%, signal=74%
GO_0042724_THIAMINE-CONTAINING COMPOUND BIOSYNTHETI	15	-0.682655	-1.8126	0	0.196309	0.757	1230	tags=60%, list=20%, signal=74%
GO_0006458_'DE NOVO' PROTEIN FOLDING	10	-0.75815	-1.79885	0.00471698	0.202308	0.815	429	tags=50%, list=7%, signal=54%
GO_1900428_REGULATION OF FILAMENTOUS GROWTH OF A PO	24	-0.596754	-1.79694	0.00452489	0.182746	0.823	1768	tags=58%, list=28%, signal=81%
GO_0006754_ATP BIOSYNTHETIC PROCESS	18	-0.634057	-1.79386	0	0.168973	0.836	92	tags=22%, list=1%, signal=22%
GO_0032006_REGULATION OF TOR SIGNALING	6	-0.855709	-1.77886	0	0.188477	0.893	389	tags=33%, list=6%, signal=35%
GO_0015985_ENERGY COUPLED PROTON TRANSPORT, DOWN EL	16	-0.642002	-1.73285	0.00156006	0.242692	0.981	92	tags=25%, list=1%, signal=25%
GO_0015986_ATP SYNTHESIS COUPLED PROTON TRANSPORT	16	-0.642002	-1.72975	0.00466563	0.234675	0.982	92	tags=25%, list=1%, signal=25%
GO_0006378_MRNA POLYADENYLATION	19	-0.606967	-1.72436	0.00592593	0.234229	0.985	652	tags=42%, list=10%, signal=47%

## Sheet: TI.wt30.up
NAME	SIZE	ES	NES	NOM p-val	FDR q-val	FWER p-val	RANK AT MAX	LEADING EDGE
GO_0003333_AMINO ACID TRANSMEMBRANE TRANSPORT	33	0.701604	2.729	0	0	0	1030	tags=58%, list=16%, signal=69%
GO_0006865_AMINO ACID TRANSPORT	54	0.586612	2.57466	0	0	0	1030	tags=46%, list=16%, signal=55%
GO_0044070_REGULATION OF ANION TRANSPORT	9	0.83276	2.17875	0	0.00832319	0.028	149	tags=44%, list=2%, signal=45%
GO_1901264_CARBOHYDRATE DERIVATIVE TRANSPORT	21	0.630652	2.15618	0	0.00935546	0.04	1979	tags=81%, list=32%, signal=118%
GO_0015849_ORGANIC ACID TRANSPORT	81	0.430542	2.04804	0	0.0357761	0.181	1030	tags=36%, list=16%, signal=42%
GO_0046942_CARBOXYLIC ACID TRANSPORT	80	0.434263	2.02831	0	0.0391646	0.232	1030	tags=36%, list=16%, signal=43%
GO_0015846_POLYAMINE TRANSPORT	11	0.71296	2.00221	0	0.0484918	0.317	1143	tags=55%, list=18%, signal=67%
GO_0031081_NUCLEAR PORE DISTRIBUTION	8	0.783112	1.99991	0	0.0433258	0.325	792	tags=63%, list=13%, signal=71%
GO_0051664_NUCLEAR PORE LOCALIZATION	8	0.783112	1.97302	0	0.0529674	0.426	792	tags=63%, list=13%, signal=71%
GO_0006855_DRUG TRANSMEMBRANE TRANSPORT	8	0.753161	1.90997	0.00507614	0.101996	0.675	1432	tags=88%, list=23%, signal=113%
GO_0015893_DRUG TRANSPORT	19	0.581285	1.90448	0.00322581	0.0979304	0.692	1432	tags=68%, list=23%, signal=88%
GO_0055085_TRANSMEMBRANE TRANSPORT	361	0.32784	1.87448	0	0.124012	0.793	1222	tags=35%, list=19%, signal=41%
GO_0034765_REGULATION OF ION TRANSMEMBRANE TRANSPOR	5	0.886039	1.86607	0	0.124745	0.823	88	tags=60%, list=1%, signal=61%
GO_0034220_ION TRANSMEMBRANE TRANSPORT	99	0.387377	1.86115	0	0.121679	0.84	1030	tags=40%, list=16%, signal=48%
GO_0007007_INNER MITOCHONDRIAL MEMBRANE ORGANIZATIO	24	0.529582	1.85031	0.00636943	0.127657	0.874	878	tags=46%, list=14%, signal=53%
GO_0051274_BETA-GLUCAN BIOSYNTHETIC PROCESS	15	0.601339	1.84473	0.0117647	0.127377	0.891	746	tags=33%, list=12%, signal=38%
GO_0043269_REGULATION OF ION TRANSPORT	13	0.633082	1.82884	0.011976	0.143586	0.935	149	tags=31%, list=2%, signal=31%
GO_0051273_BETA-GLUCAN METABOLIC PROCESS	16	0.579689	1.82446	0.0127389	0.141576	0.94	746	tags=31%, list=12%, signal=35%
GO_0072337_MODIFIED AMINO ACID TRANSPORT	7	0.75358	1.80391	0	0.162308	0.966	879	tags=71%, list=14%, signal=83%
GO_0015858_NUCLEOSIDE TRANSPORT	12	0.604582	1.77732	0.0208333	0.194588	0.983	1887	tags=75%, list=30%, signal=107%
GO_0042407_CRISTAE FORMATION	9	0.676791	1.76257	0.011396	0.210985	0.989	844	tags=56%, list=13%, signal=64%

## Sheet: TE.wt30.down
NAME	SIZE	ES	NES	NOM p-val	FDR q-val	FWER p-val	RANK AT MAX	LEADING EDGE
GO_0008064_REGULATION OF ACTIN POLYMERIZATION OR DE	21	-0.720757	-2.13798	0	0.00412741	0.004	784	tags=52%, list=12%, signal=60%
GO_0030832_REGULATION OF ACTIN FILAMENT LENGTH	21	-0.720757	-2.10084	0	0.00363082	0.007	784	tags=52%, list=12%, signal=60%
GO_0032271_REGULATION OF PROTEIN POLYMERIZATION	33	-0.657121	-2.08198	0	0.00346573	0.01	784	tags=48%, list=12%, signal=55%
GO_0051494_NEGATIVE REGULATION OF CYTOSKELETON ORGA	20	-0.712264	-2.05016	0	0.00467686	0.018	821	tags=55%, list=13%, signal=63%
GO_0045010_ACTIN NUCLEATION	10	-0.833982	-1.99842	0	0.0153706	0.072	636	tags=70%, list=10%, signal=78%
GO_0032273_POSITIVE REGULATION OF PROTEIN POLYMERIZ	22	-0.673732	-1.99681	0	0.0133347	0.075	636	tags=50%, list=10%, signal=55%
GO_0006458_'DE NOVO' PROTEIN FOLDING	10	-0.825017	-1.97208	0	0.0179595	0.116	502	tags=70%, list=8%, signal=76%
GO_0043254_REGULATION OF PROTEIN COMPLEX ASSEMBLY	76	-0.530568	-1.97056	0	0.0161075	0.118	784	tags=36%, list=12%, signal=40%
GO_0030833_REGULATION OF ACTIN FILAMENT POLYMERIZAT	21	-0.683585	-1.97032	0	0.0144338	0.119	784	tags=48%, list=12%, signal=54%
GO_0032956_REGULATION OF ACTIN CYTOSKELETON ORGANIZ	33	-0.603083	-1.93176	0	0.0271311	0.232	915	tags=45%, list=15%, signal=53%
GO_0051495_POSITIVE REGULATION OF CYTOSKELETON ORGA	32	-0.600593	-1.92572	0	0.0274992	0.255	636	tags=41%, list=10%, signal=45%
GO_0032970_REGULATION OF ACTIN FILAMENT-BASED PROCE	33	-0.597098	-1.90419	0	0.0360333	0.344	915	tags=45%, list=15%, signal=53%
GO_0031334_POSITIVE REGULATION OF PROTEIN COMPLEX A	30	-0.608668	-1.90203	0	0.0338981	0.348	684	tags=43%, list=11%, signal=48%
GO_0006278_RNA-DEPENDENT DNA REPLICATION	28	-0.614052	-1.89597	0	0.0348917	0.381	662	tags=29%, list=11%, signal=32%
GO_0043248_PROTEASOME ASSEMBLY	27	-0.618521	-1.88539	0	0.0386656	0.429	1649	tags=59%, list=26%, signal=80%
GO_0032197_TRANSPOSITION, RNA-MEDIATED	18	-0.671618	-1.87899	0	0.0398885	0.467	921	tags=44%, list=15%, signal=52%
GO_0032196_TRANSPOSITION	22	-0.631582	-1.86973	0	0.0429278	0.514	921	tags=41%, list=15%, signal=48%
GO_0034314_ARP2/3 COMPLEX-MEDIATED ACTIN NUCLEATION	8	-0.831475	-1.84676	0	0.0576994	0.645	636	tags=75%, list=10%, signal=83%
GO_0051031_TRNA TRANSPORT	17	-0.662188	-1.84597	0.00308642	0.0553157	0.645	599	tags=47%, list=10%, signal=52%
GO_0030838_POSITIVE REGULATION OF ACTIN FILAMENT PO	10	-0.770736	-1.84165	0.00156006	0.0559352	0.664	636	tags=60%, list=10%, signal=67%
GO_0043631_RNA POLYADENYLATION	25	-0.608127	-1.83876	0.00140449	0.0551059	0.676	963	tags=48%, list=15%, signal=56%
GO_0010528_REGULATION OF TRANSPOSITION	15	-0.669954	-1.81949	0.0015083	0.0695124	0.771	921	tags=40%, list=15%, signal=47%
GO_0006457_PROTEIN FOLDING	110	-0.461357	-1.80086	0.00112994	0.0866145	0.843	1177	tags=35%, list=19%, signal=43%
GO_0006378_MRNA POLYADENYLATION	19	-0.643567	-1.79152	0.00143678	0.0946242	0.893	946	tags=53%, list=15%, signal=62%
GO_0051493_REGULATION OF CYTOSKELETON ORGANIZATION	60	-0.495364	-1.78711	0.00125945	0.096695	0.902	915	tags=37%, list=15%, signal=43%
GO_0044087_REGULATION OF CELLULAR COMPONENT BIOGENE	107	-0.456238	-1.78172	0	0.0996667	0.922	1023	tags=31%, list=16%, signal=36%
GO_0010525_REGULATION OF TRANSPOSITION, RNA-MEDIATE	14	-0.673879	-1.76429	0.00149254	0.120702	0.958	921	tags=43%, list=15%, signal=50%
GO_0006272_LEADING STRAND ELONGATION	11	-0.709889	-1.76219	0.00952381	0.119216	0.962	1373	tags=73%, list=22%, signal=93%
GO_0006207_'DE NOVO' PYRIMIDINE NUCLEOBASE BIOSYNTH	6	-0.858823	-1.75931	0.00170068	0.120229	0.965	743	tags=67%, list=12%, signal=76%
GO_0007532_REGULATION OF MATING-TYPE SPECIFIC TRANS	6	-0.842964	-1.75075	0	0.129983	0.975	361	tags=50%, list=6%, signal=53%
GO_0006314_INTRON HOMING	9	-0.754408	-1.73482	0.00822368	0.152399	0.99	804	tags=56%, list=13%, signal=64%
GO_0031124_MRNA 3'-END PROCESSING	55	-0.490318	-1.71726	0.00248139	0.18381	0.994	946	tags=36%, list=15%, signal=42%
GO_0044205_'DE NOVO' UMP BIOSYNTHETIC PROCESS	5	-0.86848	-1.71473	0.00507614	0.182995	0.996	645	tags=60%, list=10%, signal=67%
GO_0046174_POLYOL CATABOLIC PROCESS	7	-0.795304	-1.70623	0	0.196077	0.998	445	tags=43%, list=7%, signal=46%
GO_0030447_FILAMENTOUS GROWTH	109	-0.440063	-1.70072	0	0.203135	0.998	1543	tags=43%, list=25%, signal=56%
GO_0045833_NEGATIVE REGULATION OF LIPID METABOLIC P	12	-0.669908	-1.68261	0.0078125	0.241951	0.999	1568	tags=75%, list=25%, signal=100%
GO_0051055_NEGATIVE REGULATION OF LIPID BIOSYNTHETI	11	-0.678459	-1.68069	0.00772798	0.240587	0.999	1479	tags=73%, list=24%, signal=95%

## Sheet: TE.wt90.up
NAME	SIZE	ES	NES	NOM p-val	FDR q-val	FWER p-val	RANK AT MAX	LEADING EDGE
GO_0010948_NEGATIVE REGULATION OF CELL CYCLE PROCES	87	0.50888	2.33581	0	0.00310493	0.002	1401	tags=49%, list=22%, signal=63%
GO_1902275_REGULATION OF CHROMATIN ORGANIZATION	20	0.707635	2.29	0	0.00461462	0.006	443	tags=50%, list=7%, signal=54%
GO_0006281_DNA REPAIR	275	0.419776	2.28793	0	0.00358557	0.007	1179	tags=39%, list=19%, signal=45%
GO_0042273_RIBOSOMAL LARGE SUBUNIT BIOGENESIS	94	0.498079	2.2804	0	0.00268918	0.007	1269	tags=48%, list=20%, signal=59%
GO_0000466_MATURATION OF 5.8S RRNA FROM TRICISTRONI	79	0.511043	2.26647	0	0.00244295	0.008	863	tags=42%, list=14%, signal=48%
GO_0006308_DNA CATABOLIC PROCESS	20	0.688864	2.22881	0	0.00305095	0.012	1055	tags=60%, list=17%, signal=72%
GO_0090502_RNA PHOSPHODIESTER BOND HYDROLYSIS, ENDO	46	0.560729	2.22043	0	0.00283385	0.013	845	tags=43%, list=13%, signal=50%
GO_1901987_REGULATION OF CELL CYCLE PHASE TRANSITIO	78	0.49059	2.21659	0	0.00247962	0.013	1401	tags=50%, list=22%, signal=64%
GO_0016574_HISTONE UBIQUITINATION	13	0.766879	2.21505	0	0.0022041	0.013	438	tags=46%, list=7%, signal=50%
GO_0042274_RIBOSOMAL SMALL SUBUNIT BIOGENESIS	125	0.459179	2.2146	0	0.00198369	0.013	845	tags=34%, list=13%, signal=39%
GO_0000460_MATURATION OF 5.8S RRNA	79	0.497661	2.20968	0	0.00180336	0.013	863	tags=41%, list=14%, signal=46%
GO_0000478_ENDONUCLEOLYTIC CLEAVAGE INVOLVED IN RRN	45	0.552512	2.19786	0	0.00190492	0.015	845	tags=42%, list=13%, signal=48%
GO_0010564_REGULATION OF CELL CYCLE PROCESS	148	0.441745	2.19773	0	0.00175839	0.015	1214	tags=39%, list=19%, signal=47%
GO_0006302_DOUBLE-STRAND BREAK REPAIR	97	0.477377	2.19256	0	0.00173829	0.016	1310	tags=46%, list=21%, signal=58%
GO_0000479_ENDONUCLEOLYTIC CLEAVAGE OF TRICISTRONIC	45	0.54613	2.19047	0	0.0016224	0.016	845	tags=42%, list=13%, signal=48%
GO_0007093_MITOTIC CELL CYCLE CHECKPOINT	60	0.516463	2.19034	0	0.001521	0.016	1623	tags=57%, list=26%, signal=76%
GO_0006974_CELLULAR RESPONSE TO DNA DAMAGE STIMULUS	325	0.399239	2.19027	0	0.00143153	0.016	1179	tags=37%, list=19%, signal=43%
GO_1901988_NEGATIVE REGULATION OF CELL CYCLE PHASE	63	0.51005	2.18438	0	0.00185968	0.022	1401	tags=51%, list=22%, signal=65%
GO_0042254_RIBOSOME BIOGENESIS	351	0.390016	2.17821	0	0.00183909	0.023	883	tags=31%, list=14%, signal=34%
GO_0000480_ENDONUCLEOLYTIC CLEAVAGE IN 5'-ETS OF TR	28	0.599797	2.17184	0	0.00174713	0.023	845	tags=46%, list=13%, signal=53%
GO_0000075_CELL CYCLE CHECKPOINT	94	0.471964	2.16496	0	0.00196049	0.027	1401	tags=48%, list=22%, signal=61%
GO_0006259_DNA METABOLIC PROCESS	501	0.37662	2.15921	0	0.00207924	0.029	1179	tags=34%, list=19%, signal=39%
GO_0000463_MATURATION OF LSU-RRNA FROM TRICISTRONIC	32	0.575561	2.13886	0	0.00325306	0.047	1269	tags=53%, list=20%, signal=66%
GO_1901991_NEGATIVE REGULATION OF MITOTIC CELL CYCL	61	0.498911	2.13605	0	0.00324316	0.048	1401	tags=49%, list=22%, signal=63%
GO_1901990_REGULATION OF MITOTIC CELL CYCLE PHASE T	76	0.481079	2.13398	0	0.00317223	0.049	1401	tags=49%, list=22%, signal=62%
GO_0006364_RRNA PROCESSING	254	0.393798	2.1303	0	0.00339758	0.054	883	tags=32%, list=14%, signal=36%
GO_0022613_RIBONUCLEOPROTEIN COMPLEX BIOGENESIS	425	0.381708	2.12163	0	0.00384398	0.063	883	tags=29%, list=14%, signal=32%
GO_0000472_ENDONUCLEOLYTIC CLEAVAGE TO GENERATE MAT	30	0.575379	2.11736	0	0.00403521	0.069	845	tags=47%, list=13%, signal=54%
GO_0033044_REGULATION OF CHROMOSOME ORGANIZATION	34	0.578139	2.1054	0	0.00457527	0.081	501	tags=38%, list=8%, signal=41%
GO_0006887_EXOCYTOSIS	52	0.506128	2.10317	0	0.00447443	0.082	1916	tags=67%, list=30%, signal=96%
GO_0007534_GENE CONVERSION AT MATING-TYPE LOCUS	11	0.78363	2.10191	0	0.00442695	0.084	1055	tags=73%, list=17%, signal=87%
GO_0051302_REGULATION OF CELL DIVISION	115	0.440972	2.09973	0	0.004431	0.087	1163	tags=37%, list=19%, signal=44%
GO_0016458_GENE SILENCING	141	0.420432	2.09858	0	0.00434558	0.088	1148	tags=41%, list=18%, signal=49%
GO_0090501_RNA PHOSPHODIESTER BOND HYDROLYSIS	68	0.479827	2.09669	0	0.00435179	0.091	863	tags=40%, list=14%, signal=46%
GO_0051783_REGULATION OF NUCLEAR DIVISION	107	0.447834	2.09505	0	0.00448819	0.096	1163	tags=37%, list=19%, signal=45%
GO_0051784_NEGATIVE REGULATION OF NUCLEAR DIVISION	47	0.520054	2.08455	0	0.00491929	0.108	1111	tags=40%, list=18%, signal=49%
GO_0031503_PROTEIN COMPLEX LOCALIZATION	44	0.519117	2.08084	0	0.00511554	0.114	630	tags=34%, list=10%, signal=38%
GO_0016072_RRNA METABOLIC PROCESS	271	0.385935	2.07979	0	0.00502177	0.115	939	tags=32%, list=15%, signal=36%
GO_0031056_REGULATION OF HISTONE MODIFICATION	15	0.698614	2.07041	0.00224215	0.00567115	0.131	429	tags=47%, list=7%, signal=50%
GO_0000726_NON-RECOMBINATIONAL REPAIR	34	0.563295	2.06961	0	0.00556683	0.132	1310	tags=59%, list=21%, signal=74%
GO_0000966_RNA 5'-END PROCESSING	32	0.558616	2.06782	0	0.00557767	0.136	845	tags=44%, list=13%, signal=50%
GO_0044770_CELL CYCLE PHASE TRANSITION	150	0.415592	2.06473	0	0.00566158	0.141	1219	tags=41%, list=19%, signal=50%
GO_0006354_DNA-TEMPLATED TRANSCRIPTION, ELONGATION	85	0.454543	2.06193	0	0.00567461	0.144	1048	tags=39%, list=17%, signal=46%
GO_0000447_ENDONUCLEOLYTIC CLEAVAGE IN ITS1 TO SEPA	41	0.536117	2.05874	0	0.00581986	0.151	845	tags=41%, list=13%, signal=48%
GO_0071894_HISTONE H2B CONSERVED C-TERMINAL LYSINE	5	0.982202	2.05673	0	0.00589373	0.157	95	tags=80%, list=2%, signal=81%
GO_0034629_CELLULAR PROTEIN COMPLEX LOCALIZATION	24	0.593418	2.05299	0	0.00613248	0.165	1348	tags=58%, list=21%, signal=74%
GO_0006325_CHROMATIN ORGANIZATION	259	0.376752	2.0519	0	0.00610068	0.168	1214	tags=35%, list=19%, signal=41%
GO_0007265_RAS PROTEIN SIGNAL TRANSDUCTION	44	0.521196	2.04999	0	0.00609681	0.172	1308	tags=43%, list=21%, signal=54%
GO_0006312_MITOTIC RECOMBINATION	40	0.537703	2.04953	0	0.00603394	0.173	1055	tags=48%, list=17%, signal=57%
GO_0006289_NUCLEOTIDE-EXCISION REPAIR	55	0.496337	2.04731	0	0.00622	0.183	1055	tags=42%, list=17%, signal=50%
GO_0006368_TRANSCRIPTION ELONGATION FROM RNA POLYME	78	0.456267	2.04591	0	0.006188	0.186	1048	tags=40%, list=17%, signal=47%
GO_0006342_CHROMATIN SILENCING	137	0.418166	2.03984	0	0.00653685	0.198	1148	tags=42%, list=18%, signal=50%
GO_0033182_REGULATION OF HISTONE UBIQUITINATION	5	0.982202	2.039	0	0.00644185	0.199	95	tags=80%, list=2%, signal=81%
GO_0051276_CHROMOSOME ORGANIZATION	448	0.361478	2.03763	0	0.00643539	0.202	1176	tags=35%, list=19%, signal=40%
GO_0034401_REGULATION OF TRANSCRIPTION BY CHROMATIN	19	0.627342	2.03574	0	0.00648357	0.205	443	tags=37%, list=7%, signal=40%
GO_0034504_PROTEIN LOCALIZATION TO NUCLEUS	70	0.465834	2.03412	0	0.00650282	0.209	911	tags=39%, list=15%, signal=45%
GO_0040029_REGULATION OF GENE EXPRESSION, EPIGENETI	137	0.411384	2.0317	0	0.00662602	0.214	1148	tags=41%, list=18%, signal=49%
GO_0031060_REGULATION OF HISTONE METHYLATION	7	0.865447	2.02725	0	0.00690459	0.226	422	tags=57%, list=7%, signal=61%
GO_0034471_NCRNA 5'-END PROCESSING	31	0.563671	2.02617	0	0.0068128	0.227	845	tags=45%, list=13%, signal=52%
GO_0033523_HISTONE H2B UBIQUITINATION	5	0.982202	2.02422	0	0.00672468	0.228	95	tags=80%, list=2%, signal=81%
GO_0031570_DNA INTEGRITY CHECKPOINT	43	0.500976	2.02331	0	0.00673987	0.232	1351	tags=53%, list=22%, signal=68%
GO_0031577_SPINDLE CHECKPOINT	42	0.516572	2.02201	0	0.00680573	0.236	1401	tags=50%, list=22%, signal=64%
GO_0016568_CHROMATIN MODIFICATION	217	0.382541	2.01751	0	0.00723253	0.253	1214	tags=35%, list=19%, signal=42%
GO_0001934_POSITIVE REGULATION OF PROTEIN PHOSPHORY	21	0.60365	2.01448	0	0.00728533	0.259	326	tags=29%, list=5%, signal=30%
GO_0044772_MITOTIC CELL CYCLE PHASE TRANSITION	148	0.408834	2.01241	0	0.00731525	0.264	1219	tags=41%, list=19%, signal=49%
GO_0006270_DNA REPLICATION INITIATION	51	0.488868	2.006	0	0.00783034	0.286	1138	tags=39%, list=18%, signal=48%
GO_0000469_CLEAVAGE INVOLVED IN RRNA PROCESSING	67	0.457908	2.00416	0	0.00782613	0.289	863	tags=37%, list=14%, signal=43%
GO_0045814_NEGATIVE REGULATION OF GENE EXPRESSION,	137	0.411384	1.99818	0	0.0082718	0.306	1148	tags=41%, list=18%, signal=49%
GO_0007076_MITOTIC CHROMOSOME CONDENSATION	14	0.687859	1.99262	0	0.00864101	0.316	1139	tags=57%, list=18%, signal=70%
GO_0051056_REGULATION OF SMALL GTPASE MEDIATED SIGN	51	0.478447	1.99078	0	0.00875206	0.324	1319	tags=43%, list=21%, signal=54%
GO_0001301_PROGRESSIVE ALTERATION OF CHROMATIN INVO	8	0.805433	1.98747	0	0.00895293	0.335	1195	tags=88%, list=19%, signal=108%
GO_0000967_RRNA 5'-END PROCESSING	31	0.563671	1.98506	0	0.00901903	0.341	845	tags=45%, list=13%, signal=52%
GO_0009158_RIBONUCLEOSIDE MONOPHOSPHATE CATABOLIC P	40	0.506625	1.97964	0	0.00965159	0.37	1422	tags=50%, list=23%, signal=64%
GO_0046578_REGULATION OF RAS PROTEIN SIGNAL TRANSDU	48	0.490991	1.97892	0	0.00956285	0.371	1319	tags=46%, list=21%, signal=58%
GO_0044744_PROTEIN TARGETING TO NUCLEUS	46	0.485494	1.97826	0	0.00958049	0.376	1337	tags=52%, list=21%, signal=66%
GO_0006200_ATP CATABOLIC PROCESS	40	0.506625	1.97732	0	0.00955558	0.38	1422	tags=50%, list=23%, signal=64%
GO_0000462_MATURATION OF SSU-RRNA FROM TRICISTRONIC	94	0.433289	1.97566	0	0.00961238	0.387	769	tags=32%, list=12%, signal=36%
GO_0044774_MITOTIC DNA INTEGRITY CHECKPOINT	17	0.633204	1.97432	0	0.00958506	0.389	1294	tags=59%, list=21%, signal=74%
GO_0031401_POSITIVE REGULATION OF PROTEIN MODIFICAT	39	0.509589	1.97111	0	0.00987111	0.403	1294	tags=46%, list=21%, signal=58%
GO_0034470_NCRNA PROCESSING	359	0.357057	1.97077	0	0.00978621	0.405	883	tags=28%, list=14%, signal=31%
GO_0007129_SYNAPSIS	21	0.595669	1.96912	0	0.00985408	0.411	1012	tags=48%, list=16%, signal=57%
GO_0032012_REGULATION OF ARF PROTEIN SIGNAL TRANSDU	10	0.753295	1.96732	0.00487805	0.00997739	0.422	416	tags=40%, list=7%, signal=43%
GO_0036297_INTERSTRAND CROSS-LINK REPAIR	6	0.882728	1.96722	0	0.00985718	0.422	741	tags=100%, list=12%, signal=113%
GO_0070646_PROTEIN MODIFICATION BY SMALL PROTEIN RE	30	0.541786	1.9661	0	0.00986742	0.426	1015	tags=53%, list=16%, signal=63%
GO_0009128_PURINE NUCLEOSIDE MONOPHOSPHATE CATABOLI	40	0.506625	1.96108	0	0.0103787	0.444	1422	tags=50%, list=23%, signal=64%
GO_0009169_PURINE RIBONUCLEOSIDE MONOPHOSPHATE CATA	40	0.506625	1.96046	0	0.0103655	0.447	1422	tags=50%, list=23%, signal=64%
GO_0006283_TRANSCRIPTION-COUPLED NUCLEOTIDE-EXCISIO	15	0.647416	1.96003	0	0.0102822	0.448	894	tags=60%, list=14%, signal=70%
GO_0030466_CHROMATIN SILENCING AT SILENT MATING-TYP	51	0.483535	1.95855	0	0.0103758	0.456	1148	tags=49%, list=18%, signal=59%
GO_0051052_REGULATION OF DNA METABOLIC PROCESS	99	0.422025	1.95702	0	0.0104142	0.459	1150	tags=36%, list=18%, signal=44%
GO_0030490_MATURATION OF SSU-RRNA	103	0.418245	1.95124	0	0.0109722	0.48	769	tags=30%, list=12%, signal=34%
GO_0051650_ESTABLISHMENT OF VESICLE LOCALIZATION	12	0.691989	1.95011	0.00236967	0.0110526	0.488	1919	tags=92%, list=31%, signal=132%
GO_0048583_REGULATION OF RESPONSE TO STIMULUS	162	0.384606	1.94999	0	0.0109325	0.488	1129	tags=33%, list=18%, signal=39%
GO_2001207_REGULATION OF TRANSCRIPTION ELONGATION F	6	0.866444	1.94764	0	0.0111764	0.496	95	tags=67%, list=2%, signal=68%
GO_0006310_DNA RECOMBINATION	177	0.386306	1.94742	0	0.0111394	0.499	1179	tags=34%, list=19%, signal=41%
GO_0051170_NUCLEAR IMPORT	55	0.462558	1.94344	0	0.0116177	0.513	1337	tags=49%, list=21%, signal=62%
GO_0000470_MATURATION OF LSU-RRNA	38	0.501409	1.94307	0.00269542	0.011529	0.513	1269	tags=53%, list=20%, signal=66%
GO_0006303_DOUBLE-STRAND BREAK REPAIR VIA NONHOMOLO	24	0.580147	1.93952	0	0.0119014	0.533	1310	tags=67%, list=21%, signal=84%
GO_0034660_NCRNA METABOLIC PROCESS	421	0.347189	1.936	0	0.0124213	0.547	942	tags=28%, list=15%, signal=31%
GO_0006367_TRANSCRIPTION INITIATION FROM RNA POLYME	58	0.457818	1.93594	0.00269542	0.0122958	0.547	886	tags=34%, list=14%, signal=40%
GO_0071103_DNA CONFORMATION CHANGE	89	0.428787	1.93399	0	0.012448	0.554	1265	tags=40%, list=20%, signal=50%
GO_0007346_REGULATION OF MITOTIC CELL CYCLE	112	0.405874	1.93268	0	0.0125976	0.562	1214	tags=38%, list=19%, signal=47%
GO_0009125_NUCLEOSIDE MONOPHOSPHATE CATABOLIC PROCE	40	0.506625	1.93178	0	0.0126222	0.564	1422	tags=50%, list=23%, signal=64%
GO_0006323_DNA PACKAGING	62	0.458155	1.93038	0	0.0126783	0.568	1170	tags=40%, list=19%, signal=49%
GO_0019219_REGULATION OF NUCLEOBASE-CONTAINING COMP	809	0.320792	1.92588	0	0.0134455	0.596	1150	tags=31%, list=18%, signal=33%
GO_2001020_REGULATION OF RESPONSE TO DNA DAMAGE STI	15	0.641577	1.92384	0	0.0136521	0.604	551	tags=47%, list=9%, signal=51%
GO_1902593_SINGLE-ORGANISM NUCLEAR IMPORT	54	0.465566	1.9238	0	0.013538	0.605	1337	tags=50%, list=21%, signal=63%
GO_0006362_TRANSCRIPTION ELONGATION FROM RNA POLYME	9	0.747811	1.92118	0.00444444	0.0139642	0.621	95	tags=44%, list=2%, signal=45%
GO_0051307_MEIOTIC CHROMOSOME SEPARATION	9	0.760002	1.91734	0	0.0146021	0.64	1214	tags=78%, list=19%, signal=96%
GO_0000737_DNA CATABOLIC PROCESS, ENDONUCLEOLYTIC	8	0.797092	1.91287	0	0.0153749	0.66	1055	tags=63%, list=17%, signal=75%
GO_0031081_NUCLEAR PORE DISTRIBUTION	8	0.779451	1.90913	0.00683371	0.0159965	0.679	630	tags=63%, list=10%, signal=69%
GO_0032940_SECRETION BY CELL	60	0.45457	1.90777	0	0.0160993	0.686	1600	tags=52%, list=25%, signal=69%
GO_0051304_CHROMOSOME SEPARATION	13	0.66779	1.90647	0.00539084	0.0161998	0.692	1214	tags=62%, list=19%, signal=76%
GO_0006352_DNA-TEMPLATED TRANSCRIPTION, INITIATION	71	0.434526	1.90325	0	0.0166498	0.709	1331	tags=44%, list=21%, signal=55%
GO_0000011_VACUOLE INHERITANCE	17	0.600317	1.90299	0.00475059	0.0165704	0.71	306	tags=24%, list=5%, signal=25%
GO_0051648_VESICLE LOCALIZATION	12	0.691989	1.90237	0.00480769	0.0164659	0.71	1919	tags=92%, list=31%, signal=132%
GO_0006606_PROTEIN IMPORT INTO NUCLEUS	54	0.457346	1.90186	0	0.0164157	0.712	1337	tags=48%, list=21%, signal=61%
GO_0040020_REGULATION OF MEIOSIS	37	0.504246	1.90088	0.0027933	0.0164313	0.716	1150	tags=38%, list=18%, signal=46%
GO_0000278_MITOTIC CELL CYCLE	373	0.344092	1.8989	0	0.0166816	0.723	1177	tags=34%, list=19%, signal=39%
GO_0090305_NUCLEIC ACID PHOSPHODIESTER BOND HYDROLY	174	0.370912	1.89803	0	0.0167079	0.727	944	tags=32%, list=15%, signal=37%
GO_0000070_MITOTIC SISTER CHROMATID SEGREGATION	73	0.437759	1.89407	0	0.0173763	0.745	1176	tags=48%, list=19%, signal=58%
GO_0010452_HISTONE H3-K36 METHYLATION	5	0.885557	1.89082	0.00231481	0.0179017	0.757	95	tags=40%, list=2%, signal=41%
GO_0007067_MITOSIS	217	0.35801	1.88949	0	0.0179909	0.763	1177	tags=36%, list=19%, signal=43%
GO_0000819_SISTER CHROMATID SEGREGATION	83	0.417905	1.88487	0	0.0189369	0.789	1262	tags=48%, list=20%, signal=60%
GO_0007088_REGULATION OF MITOSIS	71	0.432566	1.88303	0	0.0191253	0.794	1163	tags=38%, list=19%, signal=46%
GO_0009203_RIBONUCLEOSIDE TRIPHOSPHATE CATABOLIC PR	130	0.385046	1.88256	0	0.019069	0.796	1432	tags=44%, list=23%, signal=56%
GO_0000018_REGULATION OF DNA RECOMBINATION	25	0.5554	1.88209	0.00255102	0.019039	0.797	1214	tags=52%, list=19%, signal=64%
GO_0046903_SECRETION	60	0.45457	1.87732	0	0.0197302	0.813	1600	tags=52%, list=25%, signal=69%
GO_0031338_REGULATION OF VESICLE FUSION	9	0.71053	1.87526	0.00225734	0.0200058	0.817	954	tags=67%, list=15%, signal=78%
GO_0006282_REGULATION OF DNA REPAIR	10	0.701894	1.87354	0.00915332	0.0202307	0.822	212	tags=50%, list=3%, signal=52%
GO_2001252_POSITIVE REGULATION OF CHROMOSOME ORGANI	14	0.636987	1.87319	0.00492611	0.0201805	0.823	443	tags=43%, list=7%, signal=46%
GO_0009207_PURINE RIBONUCLEOSIDE TRIPHOSPHATE CATAB	130	0.385046	1.87258	0	0.0202357	0.829	1432	tags=44%, list=23%, signal=56%
GO_0006396_RNA PROCESSING	547	0.324333	1.87043	0	0.0206045	0.837	939	tags=27%, list=15%, signal=29%
GO_0071824_PROTEIN-DNA COMPLEX SUBUNIT ORGANIZATION	155	0.372965	1.86902	0	0.0207716	0.842	1104	tags=33%, list=18%, signal=39%
GO_0051664_NUCLEAR PORE LOCALIZATION	8	0.779451	1.8657	0.00239808	0.0213578	0.854	630	tags=63%, list=10%, signal=69%
GO_0009146_PURINE NUCLEOSIDE TRIPHOSPHATE CATABOLIC	132	0.382365	1.86537	0	0.0212911	0.854	1432	tags=43%, list=23%, signal=55%
GO_0009143_NUCLEOSIDE TRIPHOSPHATE CATABOLIC PROCES	132	0.381563	1.86487	0	0.0212698	0.855	1432	tags=43%, list=23%, signal=55%
GO_0006355_REGULATION OF TRANSCRIPTION, DNA-TEMPLAT	695	0.318487	1.86199	0	0.0218292	0.866	1148	tags=31%, list=18%, signal=34%
GO_0006195_PURINE NUCLEOTIDE CATABOLIC PROCESS	141	0.372878	1.86186	0	0.0217154	0.866	1432	tags=43%, list=23%, signal=55%
GO_2001141_REGULATION OF RNA BIOSYNTHETIC PROCESS	695	0.318376	1.85939	0	0.022009	0.872	1148	tags=31%, list=18%, signal=34%
GO_0030261_CHROMOSOME CONDENSATION	19	0.578112	1.85819	0.00243902	0.0222111	0.876	1139	tags=47%, list=18%, signal=58%
GO_0051726_REGULATION OF CELL CYCLE	195	0.366601	1.85443	0	0.023	0.882	1177	tags=35%, list=19%, signal=42%
GO_0000077_DNA DAMAGE CHECKPOINT	30	0.518376	1.85194	0	0.0234327	0.888	1038	tags=47%, list=17%, signal=56%
GO_0044784_METAPHASE/ANAPHASE TRANSITION OF CELL CY	34	0.493594	1.8516	0.0026178	0.023343	0.888	1163	tags=44%, list=19%, signal=54%
GO_0044773_MITOTIC DNA DAMAGE CHECKPOINT	10	0.703223	1.85147	0.00477327	0.0232129	0.888	669	tags=50%, list=11%, signal=56%
GO_0033043_REGULATION OF ORGANELLE ORGANIZATION	240	0.348318	1.84987	0	0.0235368	0.893	1195	tags=31%, list=19%, signal=37%
GO_0007091_METAPHASE/ANAPHASE TRANSITION OF MITOTIC	34	0.493594	1.84961	0.0100503	0.0233967	0.893	1163	tags=44%, list=19%, signal=54%
GO_0070193_SYNAPTONEMAL COMPLEX ORGANIZATION	17	0.593711	1.84879	0	0.0234648	0.895	1012	tags=47%, list=16%, signal=56%
GO_0009154_PURINE RIBONUCLEOTIDE CATABOLIC PROCESS	131	0.38115	1.84641	0	0.0239775	0.903	1432	tags=44%, list=23%, signal=55%
GO_0046130_PURINE RIBONUCLEOSIDE CATABOLIC PROCESS	133	0.375364	1.84217	0	0.0248439	0.911	1432	tags=43%, list=23%, signal=54%
GO_0031058_POSITIVE REGULATION OF HISTONE MODIFICAT	9	0.715032	1.84157	0.00721154	0.0247988	0.913	429	tags=44%, list=7%, signal=48%
GO_0034655_NUCLEOBASE-CONTAINING COMPOUND CATABOLIC	288	0.338618	1.83784	0	0.0255343	0.923	1113	tags=32%, list=18%, signal=37%
GO_0070911_GLOBAL GENOME NUCLEOTIDE-EXCISION REPAIR	6	0.844713	1.83691	0.00913242	0.0256378	0.926	819	tags=50%, list=13%, signal=57%
GO_0051171_REGULATION OF NITROGEN COMPOUND METABOLI	820	0.312674	1.83441	0	0.0261671	0.932	1150	tags=30%, list=18%, signal=32%
GO_0071173_SPINDLE ASSEMBLY CHECKPOINT	32	0.499133	1.83432	0.00527705	0.0260075	0.932	1401	tags=47%, list=22%, signal=60%
GO_0051252_REGULATION OF RNA METABOLIC PROCESS	708	0.313302	1.83329	0	0.0261152	0.934	1148	tags=31%, list=18%, signal=33%
GO_0032774_RNA BIOSYNTHETIC PROCESS	755	0.312907	1.83308	0	0.025967	0.934	1148	tags=30%, list=18%, signal=33%
GO_0009261_RIBONUCLEOTIDE CATABOLIC PROCESS	131	0.38115	1.83236	0	0.0260637	0.934	1432	tags=44%, list=23%, signal=55%
GO_0006351_TRANSCRIPTION, DNA-TEMPLATED	750	0.311608	1.83085	0	0.0263048	0.939	1148	tags=30%, list=18%, signal=33%
GO_0009164_NUCLEOSIDE CATABOLIC PROCESS	138	0.367127	1.83065	0	0.0261868	0.941	1432	tags=42%, list=23%, signal=53%
GO_0071174_MITOTIC SPINDLE CHECKPOINT	38	0.480153	1.82711	0.00292398	0.0270334	0.947	1401	tags=47%, list=22%, signal=61%
GO_0034398_TELOMERE TETHERING AT NUCLEAR PERIPHERY	7	0.765467	1.8258	0.0114155	0.0272518	0.95	1337	tags=86%, list=21%, signal=109%
GO_0051640_ORGANELLE LOCALIZATION	138	0.373756	1.82537	0	0.0271869	0.95	1037	tags=32%, list=17%, signal=37%
GO_0000722_TELOMERE MAINTENANCE VIA RECOMBINATION	18	0.590162	1.82137	0.0100503	0.0283647	0.954	653	tags=50%, list=10%, signal=56%
GO_1902100_NEGATIVE REGULATION OF METAPHASE/ANAPHAS	28	0.504891	1.82116	0.00263852	0.0282379	0.954	1401	tags=46%, list=22%, signal=59%
GO_0042454_RIBONUCLEOSIDE CATABOLIC PROCESS	135	0.374888	1.82052	0	0.02827	0.955	1432	tags=43%, list=23%, signal=54%
GO_1901658_GLYCOSYL COMPOUND CATABOLIC PROCESS	138	0.368554	1.82004	0	0.0282278	0.955	1432	tags=42%, list=23%, signal=53%
GO_0090522_VESICLE TETHERING INVOLVED IN EXOCYTOSIS	7	0.761594	1.81912	0	0.0282769	0.957	1502	tags=100%, list=24%, signal=131%
GO_0033554_CELLULAR RESPONSE TO STRESS	622	0.316058	1.81903	0	0.0281464	0.957	1181	tags=30%, list=19%, signal=34%
GO_0000280_NUCLEAR DIVISION	363	0.327613	1.81447	0	0.029369	0.965	1219	tags=33%, list=19%, signal=39%
GO_0045786_NEGATIVE REGULATION OF CELL CYCLE	45	0.463167	1.8135	0	0.0293586	0.965	1092	tags=42%, list=17%, signal=51%
GO_0032042_MITOCHONDRIAL DNA METABOLIC PROCESS	8	0.742868	1.81294	0.00461894	0.0293458	0.965	180	tags=25%, list=3%, signal=26%
GO_0006152_PURINE NUCLEOSIDE CATABOLIC PROCESS	133	0.375364	1.81057	0	0.0298383	0.966	1432	tags=43%, list=23%, signal=54%
GO_0006348_CHROMATIN SILENCING AT TELOMERE	84	0.39505	1.80794	0	0.0303337	0.968	1148	tags=39%, list=18%, signal=47%
GO_0016569_COVALENT CHROMATIN MODIFICATION	109	0.375332	1.8076	0	0.0303264	0.969	1170	tags=31%, list=19%, signal=38%
GO_0045839_NEGATIVE REGULATION OF MITOSIS	28	0.504891	1.80058	0.00242718	0.0322513	0.975	1401	tags=46%, list=22%, signal=59%
GO_0045841_NEGATIVE REGULATION OF MITOTIC METAPHASE	28	0.504891	1.79953	0.00515464	0.0323374	0.975	1401	tags=46%, list=22%, signal=59%
GO_0035493_SNARE COMPLEX ASSEMBLY	9	0.71053	1.79774	0.0021322	0.0326903	0.975	954	tags=67%, list=15%, signal=78%
GO_1902099_REGULATION OF METAPHASE/ANAPHASE TRANSIT	35	0.476452	1.79658	0.0026455	0.0330527	0.975	1401	tags=46%, list=22%, signal=59%
GO_0000735_REMOVAL OF NONHOMOLOGOUS ENDS	5	0.849002	1.79644	0.00229358	0.0328853	0.975	944	tags=80%, list=15%, signal=94%
GO_0031507_HETEROCHROMATIN ASSEMBLY	5	0.851489	1.79419	0.00456621	0.0333236	0.979	443	tags=80%, list=7%, signal=86%
GO_0051716_CELLULAR RESPONSE TO STIMULUS	910	0.301845	1.79337	0	0.0334009	0.979	1150	tags=28%, list=18%, signal=29%
GO_0001304_PROGRESSIVE ALTERATION OF CHROMATIN INVO	6	0.810389	1.79216	0.00464037	0.0337131	0.979	1195	tags=100%, list=19%, signal=123%
GO_2000819_REGULATION OF NUCLEOTIDE-EXCISION REPAIR	6	0.794493	1.79136	0.00742574	0.0337872	0.981	95	tags=67%, list=2%, signal=68%
GO_0051656_ESTABLISHMENT OF ORGANELLE LOCALIZATION	103	0.385573	1.79052	0	0.0339182	0.982	1004	tags=31%, list=16%, signal=36%
GO_0060627_REGULATION OF VESICLE-MEDIATED TRANSPORT	34	0.473351	1.7896	0.00508906	0.0341168	0.982	2001	tags=56%, list=32%, signal=82%
GO_0016233_TELOMERE CAPPING	9	0.706058	1.78745	0.0159453	0.0346406	0.983	916	tags=56%, list=15%, signal=65%
GO_0048285_ORGANELLE FISSION	372	0.318995	1.78515	0	0.035114	0.984	1219	tags=33%, list=19%, signal=39%
GO_0007094_MITOTIC SPINDLE ASSEMBLY CHECKPOINT	28	0.504891	1.78297	0.00258398	0.0355101	0.984	1401	tags=46%, list=22%, signal=59%
GO_0006356_REGULATION OF TRANSCRIPTION FROM RNA POL	29	0.496959	1.782	0.00245098	0.0356377	0.984	671	tags=34%, list=11%, signal=38%
GO_0033674_POSITIVE REGULATION OF KINASE ACTIVITY	15	0.5676	1.78183	0.00234192	0.0354905	0.984	326	tags=27%, list=5%, signal=28%
GO_0045930_NEGATIVE REGULATION OF MITOTIC CELL CYCL	7	0.746135	1.78104	0.0114155	0.0354966	0.984	1599	tags=100%, list=25%, signal=134%
GO_0009166_NUCLEOTIDE CATABOLIC PROCESS	144	0.360282	1.7789	0.00348432	0.0359973	0.985	1432	tags=42%, list=23%, signal=54%
GO_0018023_PEPTIDYL-LYSINE TRIMETHYLATION	6	0.779914	1.7769	0.00656455	0.0365568	0.985	95	tags=50%, list=2%, signal=51%
GO_0006260_DNA REPLICATION	161	0.347811	1.77225	0	0.0380992	0.985	1138	tags=33%, list=18%, signal=39%
GO_0051336_REGULATION OF HYDROLASE ACTIVITY	82	0.390954	1.77161	0	0.0380752	0.985	1033	tags=33%, list=16%, signal=39%
GO_2000112_REGULATION OF CELLULAR MACROMOLECULE BIO	844	0.296923	1.77104	0	0.0379996	0.985	1148	tags=29%, list=18%, signal=31%
GO_0006333_CHROMATIN ASSEMBLY OR DISASSEMBLY	68	0.404592	1.76713	0	0.0391456	0.987	1544	tags=47%, list=25%, signal=62%
GO_2001209_POSITIVE REGULATION OF TRANSCRIPTION ELO	6	0.794493	1.76705	0.00936768	0.0390101	0.988	95	tags=67%, list=2%, signal=68%
GO_0050000_CHROMOSOME LOCALIZATION	17	0.561893	1.76668	0.0070922	0.0389296	0.988	1543	tags=59%, list=25%, signal=78%
GO_0006997_NUCLEUS ORGANIZATION	69	0.400989	1.76513	0	0.0392217	0.988	911	tags=35%, list=15%, signal=40%
GO_0072523_PURINE-CONTAINING COMPOUND CATABOLIC PRO	146	0.352962	1.75947	0	0.0409906	0.99	1432	tags=42%, list=23%, signal=53%
GO_0010556_REGULATION OF MACROMOLECULE BIOSYNTHETIC	846	0.294678	1.75922	0	0.0409071	0.99	1148	tags=29%, list=18%, signal=31%
GO_0030811_REGULATION OF NUCLEOTIDE CATABOLIC PROCE	59	0.41547	1.759	0	0.0407943	0.99	1033	tags=37%, list=16%, signal=44%
GO_0006891_INTRA-GOLGI VESICLE-MEDIATED TRANSPORT	25	0.509176	1.75729	0.00505051	0.0411891	0.991	895	tags=36%, list=14%, signal=42%
GO_0090262_REGULATION OF TRANSCRIPTION-COUPLED NUCL	6	0.794493	1.7571	0.0202247	0.0410331	0.992	95	tags=67%, list=2%, signal=68%
GO_0009118_REGULATION OF NUCLEOSIDE METABOLIC PROCE	59	0.41547	1.75701	0.00289855	0.0408415	0.992	1033	tags=37%, list=16%, signal=44%
GO_0010646_REGULATION OF CELL COMMUNICATION	131	0.35534	1.75579	0	0.0411075	0.993	1319	tags=36%, list=21%, signal=44%
GO_0044839_CELL CYCLE G2/M PHASE TRANSITION	38	0.46498	1.75488	0	0.0411897	0.995	1666	tags=61%, list=27%, signal=82%
GO_0070058_TRNA GENE CLUSTERING	6	0.800353	1.75399	0.00665188	0.0413147	0.995	838	tags=67%, list=13%, signal=77%
GO_0001306_AGE-DEPENDENT RESPONSE TO OXIDATIVE STRE	7	0.746111	1.7528	0.00457666	0.0416158	0.995	1122	tags=57%, list=18%, signal=69%
GO_0016579_PROTEIN DEUBIQUITINATION	18	0.55214	1.75116	0.00726392	0.042071	0.995	953	tags=56%, list=15%, signal=65%
GO_0034397_TELOMERE LOCALIZATION	10	0.661188	1.75107	0.00683371	0.0418942	0.995	1543	tags=70%, list=25%, signal=93%
GO_0051128_REGULATION OF CELLULAR COMPONENT ORGANIZ	333	0.315817	1.75051	0	0.041892	0.995	1299	tags=32%, list=21%, signal=38%
GO_0033865_NUCLEOSIDE BISPHOSPHATE METABOLIC PROCES	10	0.658654	1.74811	0.0167464	0.0426681	0.996	497	tags=40%, list=8%, signal=43%
GO_1901292_NUCLEOSIDE PHOSPHATE CATABOLIC PROCESS	145	0.357848	1.74764	0	0.0426323	0.996	1432	tags=42%, list=23%, signal=53%
GO_0000086_G2/M TRANSITION OF MITOTIC CELL CYCLE	38	0.46498	1.74599	0.0052356	0.0430185	0.996	1666	tags=61%, list=27%, signal=82%
GO_0007059_CHROMOSOME SEGREGATION	153	0.346344	1.74339	0	0.0438694	0.997	1262	tags=40%, list=20%, signal=49%
GO_0033124_REGULATION OF GTP CATABOLIC PROCESS	50	0.429663	1.74247	0.00273224	0.0440825	0.997	1033	tags=36%, list=16%, signal=43%
GO_0019439_AROMATIC COMPOUND CATABOLIC PROCESS	307	0.316841	1.74083	0	0.0445085	0.997	1113	tags=30%, list=18%, signal=35%
GO_0010388_CULLIN DENEDDYLATION	5	0.835736	1.7393	0.00431965	0.0448953	0.997	667	tags=80%, list=11%, signal=89%
GO_0007266_RHO PROTEIN SIGNAL TRANSDUCTION	20	0.53158	1.7372	0.00243902	0.0454993	0.997	1007	tags=40%, list=16%, signal=47%
GO_0010468_REGULATION OF GENE EXPRESSION	853	0.291106	1.73686	0	0.04542	0.997	1171	tags=29%, list=19%, signal=31%
GO_0022402_CELL CYCLE PROCESS	642	0.301936	1.73676	0	0.0452577	0.997	1179	tags=29%, list=19%, signal=32%
GO_0070897_DNA-TEMPLATED TRANSCRIPTIONAL PREINITIAT	48	0.430623	1.73473	0	0.0459682	0.998	1297	tags=40%, list=21%, signal=50%
GO_0007049_CELL CYCLE	752	0.292666	1.73336	0	0.0462658	0.998	1179	tags=28%, list=19%, signal=31%
GO_0006140_REGULATION OF NUCLEOTIDE METABOLIC PROCE	60	0.407093	1.73249	0.00294118	0.0463901	0.998	1033	tags=37%, list=16%, signal=43%
GO_0045005_MAINTENANCE OF FIDELITY INVOLVED IN DNA-	13	0.605258	1.73177	0.0164319	0.046495	0.998	1492	tags=69%, list=24%, signal=91%
GO_0016197_ENDOSOMAL TRANSPORT	85	0.377636	1.73089	0	0.0467052	0.998	1487	tags=44%, list=24%, signal=56%
GO_0015936_COENZYME A METABOLIC PROCESS	10	0.658654	1.73003	0.0140515	0.0468287	0.998	497	tags=40%, list=8%, signal=43%
GO_0031935_REGULATION OF CHROMATIN SILENCING	38	0.452233	1.72989	0.00561798	0.0466977	0.998	1148	tags=53%, list=18%, signal=64%
GO_1902749_REGULATION OF CELL CYCLE G2/M PHASE TRAN	9	0.670264	1.72945	0.0117925	0.0466408	0.998	1599	tags=89%, list=25%, signal=119%
GO_0042327_POSITIVE REGULATION OF PHOSPHORYLATION	26	0.498825	1.72809	0.0101781	0.0470368	0.998	326	tags=23%, list=5%, signal=24%
GO_0033121_REGULATION OF PURINE NUCLEOTIDE CATABOLI	59	0.41547	1.72737	0.00831025	0.0471615	0.998	1033	tags=37%, list=16%, signal=44%
GO_0009889_REGULATION OF BIOSYNTHETIC PROCESS	872	0.291623	1.72724	0	0.047012	0.998	1148	tags=29%, list=18%, signal=30%
GO_0000973_POSTTRANSCRIPTIONAL TETHERING OF RNA POL	14	0.591472	1.7262	0.0103627	0.0472352	0.998	1337	tags=64%, list=21%, signal=81%
GO_0051301_CELL DIVISION	497	0.3052	1.72092	0	0.0491314	0.999	1219	tags=31%, list=19%, signal=35%
GO_0033875_RIBONUCLEOSIDE BISPHOSPHATE METABOLIC PR	10	0.658654	1.72059	0.0136674	0.0490675	0.999	497	tags=40%, list=8%, signal=43%
GO_0051123_RNA POLYMERASE II TRANSCRIPTIONAL PREINI	44	0.44076	1.72056	0	0.0488677	0.999	1297	tags=39%, list=21%, signal=48%
GO_0016973_POLY(A)+ MRNA EXPORT FROM NUCLEUS	23	0.501362	1.72024	0.00733496	0.0487972	0.999	1607	tags=65%, list=26%, signal=87%
GO_0031326_REGULATION OF CELLULAR BIOSYNTHETIC PROC	872	0.291623	1.71938	0	0.0490193	0.999	1148	tags=29%, list=18%, signal=30%
GO_0046777_PROTEIN AUTOPHOSPHORYLATION	12	0.61284	1.71904	0.0145985	0.0489244	0.999	1653	tags=75%, list=26%, signal=102%
GO_0030071_REGULATION OF MITOTIC METAPHASE/ANAPHASE	35	0.464634	1.71889	0.00531915	0.0487981	0.999	1401	tags=46%, list=22%, signal=59%
GO_0006261_DNA-DEPENDENT DNA REPLICATION	118	0.365072	1.71764	0	0.0490983	0.999	1297	tags=36%, list=21%, signal=45%
GO_0060255_REGULATION OF MACROMOLECULE METABOLIC PR	981	0.283647	1.71622	0	0.0494727	0.999	1303	tags=31%, list=21%, signal=33%
GO_0031573_INTRA-S DNA DAMAGE CHECKPOINT	8	0.724429	1.71487	0.013986	0.0497938	0.999	669	tags=50%, list=11%, signal=56%
GO_1900542_REGULATION OF PURINE NUCLEOTIDE METABOLI	60	0.407093	1.71471	0.00292398	0.0496599	0.999	1033	tags=37%, list=16%, signal=43%
GO_0034032_PURINE NUCLEOSIDE BISPHOSPHATE METABOLIC	10	0.658654	1.71413	0.0119048	0.0496992	0.999	497	tags=40%, list=8%, signal=43%
GO_0009966_REGULATION OF SIGNAL TRANSDUCTION	121	0.353565	1.71383	0	0.0495977	0.999	1319	tags=36%, list=21%, signal=45%
GO_0046434_ORGANOPHOSPHATE CATABOLIC PROCESS	159	0.338376	1.7106	0	0.050789	0.999	1113	tags=33%, list=18%, signal=39%
GO_0010389_REGULATION OF G2/M TRANSITION OF MITOTIC	9	0.670264	1.70744	0.0111359	0.0518458	0.999	1599	tags=89%, list=25%, signal=119%
GO_0000710_MEIOTIC MISMATCH REPAIR	11	0.65019	1.70734	0.0142518	0.0516758	0.999	1179	tags=64%, list=19%, signal=78%
GO_0071033_NUCLEAR RETENTION OF PRE-MRNA AT THE SIT	7	0.702209	1.70729	0.00219298	0.0515077	0.999	673	tags=57%, list=11%, signal=64%
GO_0016570_HISTONE MODIFICATION	109	0.360007	1.70507	0	0.0522084	0.999	1170	tags=30%, list=19%, signal=37%
GO_0000393_SPLICEOSOMAL CONFORMATIONAL CHANGES TO G	19	0.524283	1.70463	0.0145985	0.0521846	0.999	764	tags=37%, list=12%, signal=42%
GO_0044270_CELLULAR NITROGEN COMPOUND CATABOLIC PRO	312	0.311393	1.70376	0	0.0523444	0.999	1213	tags=32%, list=19%, signal=38%
GO_0000132_ESTABLISHMENT OF MITOTIC SPINDLE ORIENTA	12	0.605516	1.69692	0.0242131	0.055392	1	276	tags=33%, list=4%, signal=35%
GO_0060962_REGULATION OF RIBOSOMAL PROTEIN GENE TRA	9	0.671034	1.69653	0.0112108	0.0553904	1	724	tags=33%, list=12%, signal=38%
GO_0006284_BASE-EXCISION REPAIR	16	0.558148	1.69612	0.015	0.0553951	1	875	tags=44%, list=14%, signal=51%
GO_0045835_NEGATIVE REGULATION OF MEIOSIS	18	0.530527	1.69084	0.014742	0.0575503	1	1111	tags=39%, list=18%, signal=47%
GO_0070192_CHROMOSOME ORGANIZATION INVOLVED IN MEIO	35	0.45788	1.69035	0.00257069	0.05754	1	1235	tags=46%, list=20%, signal=57%
GO_0007571_AGE-DEPENDENT GENERAL METABOLIC DECLINE	7	0.746111	1.68962	0.020595	0.0576458	1	1122	tags=57%, list=18%, signal=69%
GO_0000338_PROTEIN DENEDDYLATION	5	0.835736	1.68849	0.00678733	0.0580184	1	667	tags=80%, list=11%, signal=89%
GO_0045324_LATE ENDOSOME TO VACUOLE TRANSPORT	41	0.432217	1.68799	0.00793651	0.0580259	1	1487	tags=46%, list=24%, signal=60%
GO_1902750_NEGATIVE REGULATION OF CELL CYCLE G2/M P	6	0.746017	1.68786	0.02331	0.0578477	1	1599	tags=100%, list=25%, signal=134%
GO_0023051_REGULATION OF SIGNALING	126	0.345	1.68669	0	0.0581588	1	1319	tags=37%, list=21%, signal=45%
GO_0071229_CELLULAR RESPONSE TO ACID	15	0.557547	1.68569	0.0187166	0.0584443	1	1259	tags=47%, list=20%, signal=58%
GO_0006950_RESPONSE TO STRESS	763	0.282344	1.68506	0	0.0585526	1	1181	tags=28%, list=19%, signal=30%
GO_0046700_HETEROCYCLE CATABOLIC PROCESS	313	0.310203	1.68457	0	0.0585443	1	1213	tags=32%, list=19%, signal=38%
GO_0010639_NEGATIVE REGULATION OF ORGANELLE ORGANIZ	85	0.37097	1.68192	0.00286533	0.0597217	1	1111	tags=33%, list=18%, signal=39%
GO_0051028_MRNA TRANSPORT	89	0.364797	1.68186	0	0.0595174	1	1117	tags=37%, list=18%, signal=44%
GO_0080135_REGULATION OF CELLULAR RESPONSE TO STRES	48	0.420336	1.68181	0.00265957	0.0593259	1	1120	tags=33%, list=18%, signal=40%
GO_0051445_REGULATION OF MEIOTIC CELL CYCLE	38	0.441253	1.6803	0.00558659	0.0597861	1	1150	tags=34%, list=18%, signal=42%
GO_0035542_REGULATION OF SNARE COMPLEX ASSEMBLY	8	0.688262	1.68015	0.022779	0.0596274	1	1754	tags=88%, list=28%, signal=121%
GO_0007264_SMALL GTPASE MEDIATED SIGNAL TRANSDUCTIO	84	0.372812	1.67945	0.00316456	0.0596997	1	1312	tags=35%, list=21%, signal=43%
GO_0045732_POSITIVE REGULATION OF PROTEIN CATABOLIC	7	0.719463	1.67521	0.0113379	0.0617318	1	1163	tags=71%, list=19%, signal=88%
GO_0000972_TRANSCRIPTION-DEPENDENT TETHERING OF RNA	17	0.536598	1.6738	0.0141844	0.0621791	1	1403	tags=59%, list=22%, signal=76%
GO_0045910_NEGATIVE REGULATION OF DNA RECOMBINATION	13	0.576461	1.66975	0.0120773	0.0639979	1	222	tags=31%, list=4%, signal=32%
GO_0006406_MRNA EXPORT FROM NUCLEUS	60	0.397136	1.66922	0.00268817	0.0640461	1	1501	tags=48%, list=24%, signal=63%
GO_0019954_ASEXUAL REPRODUCTION	61	0.388664	1.66885	0.00282486	0.064073	1	1037	tags=31%, list=17%, signal=37%
GO_0010921_REGULATION OF PHOSPHATASE ACTIVITY	8	0.678355	1.66811	0.0197368	0.0642851	1	2025	tags=100%, list=32%, signal=147%
GO_0007062_SISTER CHROMATID COHESION	50	0.404476	1.66695	0	0.0645766	1	1262	tags=48%, list=20%, signal=60%
GO_0048523_NEGATIVE REGULATION OF CELLULAR PROCESS	487	0.295129	1.66644	0	0.0646234	1	1262	tags=32%, list=20%, signal=37%
GO_0051294_ESTABLISHMENT OF SPINDLE ORIENTATION	12	0.605516	1.66451	0.016092	0.0653674	1	276	tags=33%, list=4%, signal=35%
GO_1901136_CARBOHYDRATE DERIVATIVE CATABOLIC PROCES	149	0.334845	1.6642	0.00364964	0.0652926	1	1432	tags=40%, list=23%, signal=50%
GO_0045934_NEGATIVE REGULATION OF NUCLEOBASE-CONTAI	280	0.307654	1.66288	0	0.0657484	1	1148	tags=31%, list=18%, signal=36%
GO_0034654_NUCLEOBASE-CONTAINING COMPOUND BIOSYNTHE	894	0.27767	1.65954	0	0.0673211	1	1148	tags=28%, list=18%, signal=29%
GO_0031497_CHROMATIN ASSEMBLY	44	0.417852	1.65473	0.0078125	0.0695915	1	889	tags=34%, list=14%, signal=39%
GO_0032511_LATE ENDOSOME TO VACUOLE TRANSPORT VIA M	25	0.480252	1.65232	0.00777202	0.0706381	1	1724	tags=64%, list=27%, signal=88%
GO_0048519_NEGATIVE REGULATION OF BIOLOGICAL PROCES	499	0.289978	1.65176	0	0.0707058	1	1125	tags=29%, list=18%, signal=33%
GO_0010604_POSITIVE REGULATION OF MACROMOLECULE MET	367	0.293585	1.6497	0	0.0715704	1	1548	tags=39%, list=25%, signal=49%
GO_0030100_REGULATION OF ENDOCYTOSIS	12	0.60319	1.64953	0.0280374	0.0714188	1	2499	tags=100%, list=40%, signal=166%
GO_0051129_NEGATIVE REGULATION OF CELLULAR COMPONEN	91	0.359517	1.64763	0.00647249	0.0722273	1	1111	tags=33%, list=18%, signal=39%
GO_0040001_ESTABLISHMENT OF MITOTIC SPINDLE LOCALIZ	14	0.563319	1.646	0.0222222	0.0729969	1	507	tags=36%, list=8%, signal=39%
GO_0010972_NEGATIVE REGULATION OF G2/M TRANSITION O	6	0.746017	1.64506	0.0356295	0.0732391	1	1599	tags=100%, list=25%, signal=134%
GO_0060968_REGULATION OF GENE SILENCING	40	0.438962	1.64473	0.00550964	0.0731667	1	1148	tags=50%, list=18%, signal=61%
GO_0010458_EXIT FROM MITOSIS	37	0.429411	1.64427	0.0214477	0.0731724	1	1033	tags=35%, list=16%, signal=42%
GO_0006353_DNA-TEMPLATED TRANSCRIPTION, TERMINATION	41	0.426312	1.64133	0.0103627	0.0747482	1	818	tags=34%, list=13%, signal=39%
GO_0006037_CELL WALL CHITIN METABOLIC PROCESS	15	0.552358	1.64072	0.020316	0.0748259	1	300	tags=27%, list=5%, signal=28%
GO_0043087_REGULATION OF GTPASE ACTIVITY	50	0.402094	1.64068	0.017192	0.0745957	1	1033	tags=34%, list=16%, signal=40%
GO_0034729_HISTONE H3-K79 METHYLATION	5	0.79087	1.63855	0.0232558	0.0755724	1	1170	tags=60%, list=19%, signal=74%
GO_0031532_ACTIN CYTOSKELETON REORGANIZATION	11	0.606587	1.63852	0.0245098	0.0753367	1	617	tags=45%, list=10%, signal=50%
GO_0031990_MRNA EXPORT FROM NUCLEUS IN RESPONSE TO	10	0.612818	1.63811	0.0248139	0.0753533	1	1238	tags=50%, list=20%, signal=62%
GO_1901361_ORGANIC CYCLIC COMPOUND CATABOLIC PROCES	319	0.300343	1.6375	0	0.0754972	1	1213	tags=31%, list=19%, signal=37%
GO_0000076_DNA REPLICATION CHECKPOINT	9	0.639792	1.63719	0.0212766	0.0754108	1	1294	tags=78%, list=21%, signal=98%
GO_0071462_CELLULAR RESPONSE TO WATER STIMULUS	6	0.725806	1.63445	0.0198511	0.076771	1	906	tags=50%, list=14%, signal=58%
GO_2000142_REGULATION OF DNA-TEMPLATED TRANSCRIPTIO	18	0.521269	1.63364	0.0159151	0.0771185	1	1501	tags=50%, list=24%, signal=66%
GO_0042147_RETROGRADE TRANSPORT, ENDOSOME TO GOLGI	30	0.447204	1.62851	0.0186667	0.0797105	1	984	tags=37%, list=16%, signal=43%
GO_0031145_ANAPHASE-PROMOTING COMPLEX-DEPENDENT PRO	13	0.567025	1.62826	0.0294118	0.079585	1	1163	tags=46%, list=19%, signal=57%
GO_0007114_CELL BUDDING	61	0.388664	1.62751	0.00294118	0.0797813	1	1037	tags=31%, list=17%, signal=37%
GO_0051293_ESTABLISHMENT OF SPINDLE LOCALIZATION	16	0.535601	1.62722	0.0336538	0.0797152	1	507	tags=31%, list=8%, signal=34%
GO_0044265_CELLULAR MACROMOLECULE CATABOLIC PROCESS	358	0.293715	1.62425	0	0.0811546	1	1625	tags=38%, list=26%, signal=49%
GO_0009893_POSITIVE REGULATION OF METABOLIC PROCESS	388	0.2897	1.62375	0	0.0812805	1	1435	tags=36%, list=23%, signal=44%
GO_0051053_NEGATIVE REGULATION OF DNA METABOLIC PRO	33	0.449241	1.62293	0.0207792	0.0815858	1	775	tags=36%, list=12%, signal=41%
GO_0009415_RESPONSE TO WATER	6	0.725806	1.62267	0.0359408	0.0814436	1	906	tags=50%, list=14%, signal=58%
GO_0006366_TRANSCRIPTION FROM RNA POLYMERASE II PRO	487	0.283904	1.61786	0	0.0840356	1	1148	tags=30%, list=18%, signal=34%
GO_0006338_CHROMATIN REMODELING	82	0.360761	1.61642	0	0.0846475	1	981	tags=32%, list=16%, signal=37%
GO_0034724_DNA REPLICATION-INDEPENDENT NUCLEOSOME O	8	0.657423	1.61531	0.0296296	0.084953	1	1544	tags=63%, list=25%, signal=83%
GO_0001323_AGE-DEPENDENT GENERAL METABOLIC DECLINE	5	0.768719	1.6149	0.0428266	0.0849162	1	1040	tags=60%, list=17%, signal=72%
GO_0045132_MEIOTIC CHROMOSOME SEGREGATION	38	0.423093	1.61414	0.0273973	0.0851203	1	1235	tags=50%, list=20%, signal=62%
GO_0000055_RIBOSOMAL LARGE SUBUNIT EXPORT FROM NUCL	27	0.457518	1.61413	0.0075	0.0848591	1	777	tags=30%, list=12%, signal=34%
GO_0034497_PROTEIN LOCALIZATION TO PRE-AUTOPHAGOSOM	6	0.713174	1.61364	0.0352941	0.0848887	1	1400	tags=83%, list=22%, signal=107%
GO_0022406_MEMBRANE DOCKING	22	0.495618	1.61293	0.0126263	0.0850879	1	1502	tags=68%, list=24%, signal=89%
GO_0030010_ESTABLISHMENT OF CELL POLARITY	79	0.363318	1.6109	0.00895522	0.0859472	1	1039	tags=27%, list=17%, signal=31%
GO_0032392_DNA GEOMETRIC CHANGE	25	0.460391	1.6107	0.0195599	0.0857713	1	1214	tags=44%, list=19%, signal=54%
GO_0016575_HISTONE DEACETYLATION	21	0.49442	1.60971	0.0126904	0.0861739	1	1123	tags=48%, list=18%, signal=58%
GO_0042538_HYPEROSMOTIC SALINITY RESPONSE	8	0.673339	1.60827	0.0334129	0.0869806	1	924	tags=50%, list=15%, signal=59%
GO_0080134_REGULATION OF RESPONSE TO STRESS	55	0.385705	1.60823	0.0116959	0.0867423	1	1120	tags=31%, list=18%, signal=37%
GO_0007127_MEIOSIS I	92	0.354124	1.60514	0	0.0883709	1	1235	tags=37%, list=20%, signal=45%
GO_0031396_REGULATION OF PROTEIN UBIQUITINATION	16	0.525798	1.60444	0.0261905	0.0885617	1	646	tags=38%, list=10%, signal=42%
GO_0048522_POSITIVE REGULATION OF CELLULAR PROCESS	450	0.281819	1.60323	0	0.0890143	1	1435	tags=35%, list=23%, signal=43%
GO_0051017_ACTIN FILAMENT BUNDLE ASSEMBLY	18	0.513442	1.60302	0.0231362	0.0888512	1	1432	tags=50%, list=23%, signal=65%
GO_0045892_NEGATIVE REGULATION OF TRANSCRIPTION, DN	251	0.301451	1.60283	0	0.0886935	1	1148	tags=31%, list=18%, signal=36%
GO_0016584_NUCLEOSOME POSITIONING	9	0.626991	1.59932	0.0236559	0.0905021	1	827	tags=67%, list=13%, signal=77%
GO_0033750_RIBOSOME LOCALIZATION	47	0.393453	1.59919	0.00284091	0.0903129	1	777	tags=30%, list=12%, signal=34%
GO_0034501_PROTEIN LOCALIZATION TO KINETOCHORE	7	0.681237	1.59911	0.0503597	0.0901075	1	1872	tags=71%, list=30%, signal=102%
GO_0010383_CELL WALL POLYSACCHARIDE METABOLIC PROCE	17	0.50849	1.59895	0.0253807	0.0899345	1	300	tags=24%, list=5%, signal=25%
GO_0051172_NEGATIVE REGULATION OF NITROGEN COMPOUND	284	0.29741	1.59822	0	0.0901775	1	1148	tags=31%, list=18%, signal=36%
GO_0022618_RIBONUCLEOPROTEIN COMPLEX ASSEMBLY	143	0.326674	1.59725	0	0.0906019	1	1418	tags=39%, list=23%, signal=49%
GO_0071428_RRNA-CONTAINING RIBONUCLEOPROTEIN COMPLE	48	0.387929	1.59578	0.0149254	0.0913066	1	777	tags=29%, list=12%, signal=33%
GO_0032508_DNA DUPLEX UNWINDING	24	0.459735	1.59241	0.0163934	0.0932876	1	1214	tags=46%, list=19%, signal=57%
GO_1902679_NEGATIVE REGULATION OF RNA BIOSYNTHETIC	252	0.298759	1.59194	0	0.0932989	1	1148	tags=31%, list=18%, signal=36%
GO_0006359_REGULATION OF TRANSCRIPTION FROM RNA POL	8	0.63911	1.58817	0.04	0.0955555	1	1356	tags=50%, list=22%, signal=64%
GO_0007126_MEIOTIC NUCLEAR DIVISION	202	0.305388	1.58781	0	0.0955032	1	1262	tags=33%, list=20%, signal=40%
GO_0051253_NEGATIVE REGULATION OF RNA METABOLIC PRO	254	0.296715	1.58631	0	0.0962225	1	1148	tags=30%, list=18%, signal=36%
GO_0007533_MATING TYPE SWITCHING	28	0.448323	1.58495	0.0177215	0.0968321	1	1460	tags=54%, list=23%, signal=69%
GO_0043547_POSITIVE REGULATION OF GTPASE ACTIVITY	43	0.407473	1.58318	0.0163043	0.09767	1	1167	tags=37%, list=19%, signal=45%
GO_0007118_BUDDING CELL APICAL BUD GROWTH	20	0.493472	1.5811	0.0243902	0.0986936	1	1037	tags=45%, list=17%, signal=54%
GO_0031325_POSITIVE REGULATION OF CELLULAR METABOLI	383	0.284115	1.58085	0	0.0985417	1	1548	tags=39%, list=25%, signal=48%
GO_0090329_REGULATION OF DNA-DEPENDENT DNA REPLICAT	35	0.417474	1.5794	0.0271003	0.0992338	1	1262	tags=40%, list=20%, signal=50%
GO_0032509_ENDOSOME TRANSPORT VIA MULTIVESICULAR BO	27	0.449855	1.57902	0.021327	0.0992405	1	1487	tags=56%, list=24%, signal=72%
GO_0061572_ACTIN FILAMENT BUNDLE ORGANIZATION	18	0.513442	1.57688	0.0352113	0.100365	1	1432	tags=50%, list=23%, signal=65%
GO_0048518_POSITIVE REGULATION OF BIOLOGICAL PROCES	467	0.281846	1.57498	0	0.101435	1	1435	tags=36%, list=23%, signal=43%
GO_0071826_RIBONUCLEOPROTEIN COMPLEX SUBUNIT ORGANI	149	0.315481	1.57489	0.00334448	0.101212	1	1504	tags=40%, list=24%, signal=52%
GO_0071426_RIBONUCLEOPROTEIN COMPLEX EXPORT FROM NU	48	0.387929	1.57368	0	0.101723	1	777	tags=29%, list=12%, signal=33%
GO_0007130_SYNAPTONEMAL COMPLEX ASSEMBLY	13	0.542944	1.56814	0.0409207	0.105459	1	1012	tags=46%, list=16%, signal=55%
GO_1902591_SINGLE-ORGANISM MEMBRANE BUDDING	15	0.534948	1.56793	0.0280612	0.105313	1	1192	tags=47%, list=19%, signal=57%
GO_0071166_RIBONUCLEOPROTEIN COMPLEX LOCALIZATION	48	0.387929	1.56777	0.00837989	0.105168	1	777	tags=29%, list=12%, signal=33%
GO_0060260_REGULATION OF TRANSCRIPTION INITIATION F	18	0.502111	1.56611	0.026506	0.105984	1	1501	tags=50%, list=24%, signal=66%
GO_0010629_NEGATIVE REGULATION OF GENE EXPRESSION	256	0.294775	1.56451	0	0.106853	1	1148	tags=30%, list=18%, signal=35%
GO_0051247_POSITIVE REGULATION OF PROTEIN METABOLIC	80	0.352329	1.56429	0.00898204	0.106664	1	1299	tags=38%, list=21%, signal=47%
GO_2000113_NEGATIVE REGULATION OF CELLULAR MACROMOL	285	0.288343	1.56382	0	0.106665	1	1148	tags=30%, list=18%, signal=35%
GO_0070647_PROTEIN MODIFICATION BY SMALL PROTEIN CO	171	0.307532	1.56302	0	0.107048	1	1045	tags=29%, list=17%, signal=33%
GO_0033753_ESTABLISHMENT OF RIBOSOME LOCALIZATION	48	0.387929	1.56153	0.0215633	0.107914	1	777	tags=29%, list=12%, signal=33%
GO_0071475_CELLULAR HYPEROSMOTIC SALINITY RESPONSE	6	0.69756	1.55888	0.0671296	0.10944	1	300	tags=33%, list=5%, signal=35%
GO_0051653_SPINDLE LOCALIZATION	16	0.504516	1.55715	0.0475059	0.11038	1	507	tags=31%, list=8%, signal=34%
GO_0006913_NUCLEOCYTOPLASMIC TRANSPORT	173	0.309755	1.55627	0.00389105	0.110741	1	939	tags=28%, list=15%, signal=32%
GO_1990116_RIBOSOME-ASSOCIATED UBIQUITIN-DEPENDENT	6	0.689355	1.55502	0.046729	0.111315	1	847	tags=67%, list=13%, signal=77%
GO_0000350_GENERATION OF CATALYTIC SPLICEOSOME FOR	8	0.642285	1.55256	0.0375276	0.112837	1	1301	tags=50%, list=21%, signal=63%
GO_0000056_RIBOSOMAL SMALL SUBUNIT EXPORT FROM NUCL	13	0.529141	1.55197	0.0532995	0.11299	1	484	tags=31%, list=8%, signal=33%
GO_0045935_POSITIVE REGULATION OF NUCLEOBASE-CONTAI	297	0.283206	1.55136	0	0.113092	1	1548	tags=38%, list=25%, signal=49%
GO_1902531_REGULATION OF INTRACELLULAR SIGNAL TRANS	82	0.343279	1.55046	0.00299401	0.113512	1	1432	tags=38%, list=23%, signal=48%
GO_0000724_DOUBLE-STRAND BREAK REPAIR VIA HOMOLOGOU	49	0.388558	1.5498	0.0243243	0.113627	1	1138	tags=37%, list=18%, signal=45%
GO_0010562_POSITIVE REGULATION OF PHOSPHORUS METABO	39	0.399522	1.54963	0.0189702	0.113401	1	1312	tags=46%, list=21%, signal=58%
GO_0010558_NEGATIVE REGULATION OF MACROMOLECULE BIO	286	0.286334	1.54919	0	0.113358	1	1148	tags=30%, list=18%, signal=35%
GO_0032196_TRANSPOSITION	22	0.459216	1.54917	0.0211082	0.11306	1	1105	tags=50%, list=18%, signal=60%
GO_0045807_POSITIVE REGULATION OF ENDOCYTOSIS	7	0.657848	1.54812	0.0582751	0.113388	1	1945	tags=86%, list=31%, signal=124%
GO_0000054_RIBOSOMAL SUBUNIT EXPORT FROM NUCLEUS	48	0.387929	1.54667	0.0164384	0.114244	1	777	tags=29%, list=12%, signal=33%
GO_0006511_UBIQUITIN-DEPENDENT PROTEIN CATABOLIC PR	197	0.294982	1.54368	0	0.116077	1	1730	tags=44%, list=28%, signal=58%
GO_0051321_MEIOTIC CELL CYCLE	211	0.296428	1.54225	0	0.116808	1	1235	tags=32%, list=20%, signal=38%
GO_0071469_CELLULAR RESPONSE TO ALKALINITY	7	0.656161	1.54049	0.0568928	0.11784	1	936	tags=43%, list=15%, signal=50%
GO_0000725_RECOMBINATIONAL REPAIR	60	0.363505	1.54006	0.00940439	0.117884	1	1138	tags=35%, list=18%, signal=42%
GO_0019941_MODIFICATION-DEPENDENT PROTEIN CATABOLIC	198	0.297428	1.53911	0	0.118279	1	1730	tags=44%, list=28%, signal=59%
GO_1902680_POSITIVE REGULATION OF RNA BIOSYNTHETIC	281	0.28551	1.53837	0	0.118483	1	1548	tags=39%, list=25%, signal=50%
GO_0006903_VESICLE TARGETING	15	0.507184	1.53713	0.056266	0.119024	1	1629	tags=53%, list=26%, signal=72%
GO_0044257_CELLULAR PROTEIN CATABOLIC PROCESS	223	0.292963	1.53436	0.00420168	0.120804	1	978	tags=25%, list=16%, signal=29%
GO_0031938_REGULATION OF CHROMATIN SILENCING AT TEL	26	0.45876	1.53424	0.0247525	0.12057	1	1259	tags=58%, list=20%, signal=72%
GO_0040023_ESTABLISHMENT OF NUCLEUS LOCALIZATION	23	0.451924	1.53398	0.0440098	0.120432	1	1176	tags=39%, list=19%, signal=48%
GO_0000349_GENERATION OF CATALYTIC SPLICEOSOME FOR	8	0.631864	1.53382	0.0481651	0.120232	1	731	tags=50%, list=12%, signal=57%
GO_0009225_NUCLEOTIDE-SUGAR METABOLIC PROCESS	11	0.564262	1.5335	0.054321	0.1201	1	271	tags=18%, list=4%, signal=19%
GO_0043085_POSITIVE REGULATION OF CATALYTIC ACTIVIT	86	0.343516	1.53115	0.00294118	0.121567	1	1319	tags=36%, list=21%, signal=45%
GO_0045471_RESPONSE TO ETHANOL	9	0.58888	1.53076	0.0422535	0.121604	1	657	tags=56%, list=10%, signal=62%
GO_0009303_RRNA TRANSCRIPTION	30	0.426049	1.53062	0.0183727	0.121384	1	1397	tags=50%, list=22%, signal=64%
GO_0051347_POSITIVE REGULATION OF TRANSFERASE ACTIV	16	0.505523	1.52995	0.0508906	0.121552	1	1273	tags=44%, list=20%, signal=55%
GO_0009205_PURINE RIBONUCLEOSIDE TRIPHOSPHATE METAB	152	0.304203	1.52674	0	0.123737	1	1432	tags=40%, list=23%, signal=51%
GO_0030174_REGULATION OF DNA-DEPENDENT DNA REPLICAT	20	0.465778	1.5256	0.0582011	0.124206	1	1125	tags=40%, list=18%, signal=49%
GO_0006403_RNA LOCALIZATION	133	0.313455	1.52427	0	0.124946	1	911	tags=29%, list=15%, signal=34%
GO_0051345_POSITIVE REGULATION OF HYDROLASE ACTIVIT	58	0.36155	1.52387	0.0182927	0.12492	1	1033	tags=31%, list=16%, signal=37%
GO_0018022_PEPTIDYL-LYSINE METHYLATION	14	0.52415	1.52181	0.0514019	0.126173	1	95	tags=21%, list=2%, signal=22%
GO_0009057_MACROMOLECULE CATABOLIC PROCESS	387	0.271809	1.5217	0	0.125944	1	1226	tags=28%, list=20%, signal=33%
GO_0045899_POSITIVE REGULATION OF RNA POLYMERASE II	10	0.572137	1.52142	0.0439815	0.125843	1	1297	tags=40%, list=21%, signal=50%
GO_0070925_ORGANELLE ASSEMBLY	118	0.313785	1.51634	0.00308642	0.129439	1	1364	tags=38%, list=22%, signal=48%
GO_0016571_HISTONE METHYLATION	27	0.42176	1.51537	0.0297297	0.129849	1	1566	tags=44%, list=25%, signal=59%
GO_0035556_INTRACELLULAR SIGNAL TRANSDUCTION	172	0.29864	1.5142	0.0037037	0.130393	1	1147	tags=28%, list=18%, signal=34%
GO_0034968_HISTONE LYSINE METHYLATION	24	0.450416	1.51291	0.0422164	0.131133	1	1566	tags=50%, list=25%, signal=66%
GO_0031930_MITOCHONDRIA-NUCLEUS SIGNALING PATHWAY	5	0.723807	1.51267	0.0629067	0.131002	1	139	tags=40%, list=2%, signal=41%
GO_0007117_BUDDING CELL BUD GROWTH	34	0.412449	1.51199	0.0225564	0.13115	1	1037	tags=35%, list=17%, signal=42%
GO_0043632_MODIFICATION-DEPENDENT MACROMOLECULE CAT	218	0.289336	1.51137	0	0.131273	1	978	tags=25%, list=16%, signal=29%
GO_0006357_REGULATION OF TRANSCRIPTION FROM RNA POL	410	0.26752	1.50911	0	0.132817	1	1148	tags=29%, list=18%, signal=33%
GO_0051568_HISTONE H3-K4 METHYLATION	16	0.493301	1.50877	0.0600962	0.132766	1	422	tags=31%, list=7%, signal=33%
GO_0042306_REGULATION OF PROTEIN IMPORT INTO NUCLEU	9	0.576091	1.50803	0.0671296	0.133004	1	772	tags=44%, list=12%, signal=51%
GO_0042026_PROTEIN REFOLDING	16	0.493479	1.50785	0.055409	0.132823	1	1274	tags=44%, list=20%, signal=55%
GO_0051647_NUCLEUS LOCALIZATION	23	0.451924	1.5072	0.0576441	0.132983	1	1176	tags=39%, list=19%, signal=48%
GO_0032889_REGULATION OF VACUOLE FUSION, NON-AUTOPH	12	0.532237	1.50695	0.0641593	0.132867	1	962	tags=42%, list=15%, signal=49%
GO_0009894_REGULATION OF CATABOLIC PROCESS	129	0.312589	1.50687	0.00630915	0.132587	1	1593	tags=43%, list=25%, signal=57%
GO_0000910_CYTOKINESIS	97	0.323997	1.50667	0.00914634	0.13241	1	1039	tags=25%, list=17%, signal=29%
GO_0048278_VESICLE DOCKING	21	0.458519	1.50606	0.0498812	0.132585	1	1754	tags=71%, list=28%, signal=99%
GO_0019438_AROMATIC COMPOUND BIOSYNTHETIC PROCESS	963	0.255086	1.50461	0	0.133545	1	1142	tags=26%, list=18%, signal=27%
GO_0051254_POSITIVE REGULATION OF RNA METABOLIC PRO	285	0.275905	1.5024	0	0.135161	1	1548	tags=39%, list=25%, signal=49%
GO_2001251_NEGATIVE REGULATION OF CHROMOSOME ORGANI	15	0.493635	1.50202	0.0384615	0.135164	1	775	tags=47%, list=12%, signal=53%
GO_0032200_TELOMERE ORGANIZATION	68	0.341636	1.50161	0.027027	0.135226	1	987	tags=32%, list=16%, signal=38%
GO_0070828_HETEROCHROMATIN ORGANIZATION	10	0.580535	1.5013	0.0628019	0.135167	1	669	tags=60%, list=11%, signal=67%
GO_0035822_GENE CONVERSION	14	0.503473	1.49955	0.0620525	0.136433	1	1055	tags=57%, list=17%, signal=69%
GO_0009268_RESPONSE TO PH	10	0.567079	1.499	0.0653753	0.13655	1	936	tags=40%, list=15%, signal=47%
GO_0051173_POSITIVE REGULATION OF NITROGEN COMPOUND	301	0.273491	1.49865	0	0.136472	1	1548	tags=38%, list=25%, signal=48%
GO_0032784_REGULATION OF DNA-TEMPLATED TRANSCRIPTIO	41	0.384234	1.49851	0.0393701	0.136291	1	1125	tags=37%, list=18%, signal=44%
GO_0051169_NUCLEAR TRANSPORT	174	0.297057	1.49842	0.00362319	0.136046	1	939	tags=28%, list=15%, signal=32%
GO_0032270_POSITIVE REGULATION OF CELLULAR PROTEIN	75	0.339148	1.49819	0.00294985	0.135899	1	1299	tags=36%, list=21%, signal=45%
GO_0000723_TELOMERE MAINTENANCE	67	0.346716	1.49503	0.0141643	0.138229	1	987	tags=33%, list=16%, signal=39%
GO_0010628_POSITIVE REGULATION OF GENE EXPRESSION	252	0.279992	1.49432	0	0.1385	1	1548	tags=40%, list=25%, signal=51%
GO_0007064_MITOTIC SISTER CHROMATID COHESION	37	0.397087	1.49404	0.0324324	0.138434	1	1138	tags=43%, list=18%, signal=52%
GO_0061408_POSITIVE REGULATION OF TRANSCRIPTION FRO	13	0.509718	1.49225	0.0582751	0.139688	1	1884	tags=69%, list=30%, signal=99%
GO_0046854_PHOSPHATIDYLINOSITOL PHOSPHORYLATION	9	0.584256	1.49195	0.0781991	0.139609	1	409	tags=22%, list=7%, signal=24%
GO_0071361_CELLULAR RESPONSE TO ETHANOL	6	0.671121	1.49158	0.0714286	0.139621	1	657	tags=67%, list=10%, signal=74%
GO_0034198_CELLULAR RESPONSE TO AMINO ACID STARVATI	6	0.668257	1.49138	0.0784753	0.139472	1	550	tags=33%, list=9%, signal=36%
GO_0001100_NEGATIVE REGULATION OF EXIT FROM MITOSIS	14	0.516029	1.49131	0.0377359	0.139214	1	1033	tags=43%, list=16%, signal=51%
GO_0010557_POSITIVE REGULATION OF MACROMOLECULE BIO	320	0.273495	1.49115	0	0.139031	1	1548	tags=38%, list=25%, signal=48%
GO_0009371_POSITIVE REGULATION OF TRANSCRIPTION BY	5	0.714999	1.49022	0.0857143	0.139496	1	300	tags=40%, list=5%, signal=42%
GO_0009199_RIBONUCLEOSIDE TRIPHOSPHATE METABOLIC PR	156	0.297772	1.48985	0	0.139575	1	1432	tags=39%, list=23%, signal=49%
GO_0051603_PROTEOLYSIS INVOLVED IN CELLULAR PROTEIN	211	0.28186	1.48975	0.00384615	0.13934	1	1520	tags=36%, list=24%, signal=47%
GO_0018130_HETEROCYCLE BIOSYNTHETIC PROCESS	979	0.249942	1.4896	0	0.139124	1	1142	tags=26%, list=18%, signal=27%
GO_0031328_POSITIVE REGULATION OF CELLULAR BIOSYNTH	329	0.271114	1.48809	0	0.140057	1	1548	tags=38%, list=25%, signal=48%
GO_1902589_SINGLE-ORGANISM ORGANELLE ORGANIZATION	933	0.24923	1.48757	0	0.140148	1	1181	tags=27%, list=19%, signal=29%
GO_0097305_RESPONSE TO ALCOHOL	9	0.58888	1.4875	0.0692124	0.13989	1	657	tags=56%, list=10%, signal=62%
GO_0009891_POSITIVE REGULATION OF BIOSYNTHETIC PROC	329	0.271114	1.48561	0	0.141126	1	1548	tags=38%, list=25%, signal=48%
GO_0044271_CELLULAR NITROGEN COMPOUND BIOSYNTHETIC	982	0.249892	1.48467	0	0.141652	1	1151	tags=26%, list=18%, signal=27%
GO_1901989_POSITIVE REGULATION OF CELL CYCLE PHASE	12	0.538896	1.48466	0.0724299	0.141338	1	1163	tags=50%, list=19%, signal=61%
GO_0046834_LIPID PHOSPHORYLATION	9	0.584256	1.4837	0.057971	0.141775	1	409	tags=22%, list=7%, signal=24%
GO_0034033_PURINE NUCLEOSIDE BISPHOSPHATE BIOSYNTHE	8	0.59514	1.48357	0.0877598	0.141545	1	497	tags=38%, list=8%, signal=41%
GO_0070727_CELLULAR MACROMOLECULE LOCALIZATION	494	0.257629	1.48178	0	0.142744	1	914	tags=23%, list=15%, signal=25%
GO_0033866_NUCLEOSIDE BISPHOSPHATE BIOSYNTHETIC PRO	8	0.59514	1.48124	0.0845411	0.142853	1	497	tags=38%, list=8%, signal=41%
GO_0034030_RIBONUCLEOSIDE BISPHOSPHATE BIOSYNTHETIC	8	0.59514	1.48076	0.0632319	0.14298	1	497	tags=38%, list=8%, signal=41%
GO_0042991_TRANSCRIPTION FACTOR IMPORT INTO NUCLEUS	9	0.590895	1.48072	0.0678392	0.142697	1	772	tags=56%, list=12%, signal=63%
GO_0009141_NUCLEOSIDE TRIPHOSPHATE METABOLIC PROCES	164	0.291748	1.47844	0	0.14434	1	1432	tags=38%, list=23%, signal=48%
GO_0043666_REGULATION OF PHOSPHOPROTEIN PHOSPHATASE	6	0.678139	1.47769	0.0782998	0.144523	1	2025	tags=100%, list=32%, signal=147%
GO_0015937_COENZYME A BIOSYNTHETIC PROCESS	8	0.59514	1.47754	0.0604027	0.144343	1	497	tags=38%, list=8%, signal=41%
GO_0045893_POSITIVE REGULATION OF TRANSCRIPTION, DN	251	0.277208	1.47623	0	0.145083	1	1548	tags=39%, list=25%, signal=50%
GO_0010605_NEGATIVE REGULATION OF MACROMOLECULE MET	329	0.268785	1.47621	0	0.144776	1	1148	tags=29%, list=18%, signal=33%
GO_0009144_PURINE NUCLEOSIDE TRIPHOSPHATE METABOLIC	154	0.302275	1.47511	0	0.145329	1	1432	tags=40%, list=23%, signal=50%
GO_0006363_TERMINATION OF RNA POLYMERASE I TRANSCRI	5	0.702538	1.47364	0.0808989	0.146106	1	187	tags=40%, list=3%, signal=41%
GO_0042138_MEIOTIC DNA DOUBLE-STRAND BREAK FORMATIO	11	0.542031	1.47319	0.0797266	0.146134	1	916	tags=45%, list=15%, signal=53%
GO_0000738_DNA CATABOLIC PROCESS, EXONUCLEOLYTIC	7	0.622413	1.46998	0.0798122	0.148472	1	916	tags=57%, list=15%, signal=67%
GO_0071028_NUCLEAR MRNA SURVEILLANCE	18	0.458713	1.46706	0.0716049	0.15064	1	294	tags=22%, list=5%, signal=23%
GO_0007154_CELL COMMUNICATION	408	0.26153	1.46594	0	0.151302	1	1147	tags=25%, list=18%, signal=29%
GO_0060631_REGULATION OF MEIOSIS I	9	0.573152	1.46285	0.0864745	0.153438	1	1150	tags=44%, list=18%, signal=54%
GO_0023052_SIGNALING	275	0.269429	1.46083	0	0.154891	1	1147	tags=26%, list=18%, signal=31%
GO_0000082_G1/S TRANSITION OF MITOTIC CELL CYCLE	66	0.338931	1.46043	0.0227273	0.154929	1	1125	tags=35%, list=18%, signal=42%
GO_0006163_PURINE NUCLEOTIDE METABOLIC PROCESS	198	0.280846	1.45709	0	0.157442	1	1113	tags=30%, list=18%, signal=36%
GO_0007163_ESTABLISHMENT OR MAINTENANCE OF CELL POL	111	0.303374	1.45627	0	0.157947	1	1039	tags=24%, list=17%, signal=29%
GO_0019220_REGULATION OF PHOSPHATE METABOLIC PROCES	176	0.283537	1.45506	0.00738007	0.158783	1	1319	tags=34%, list=21%, signal=41%
GO_1901992_POSITIVE REGULATION OF MITOTIC CELL CYCL	12	0.538896	1.45396	0.071599	0.159453	1	1163	tags=50%, list=19%, signal=61%
GO_0009150_PURINE RIBONUCLEOTIDE METABOLIC PROCESS	185	0.280334	1.45322	0.00732601	0.159808	1	1113	tags=30%, list=18%, signal=36%
GO_0044700_SINGLE ORGANISM SIGNALING	275	0.269429	1.45222	0.00465116	0.160394	1	1147	tags=26%, list=18%, signal=31%
GO_0010520_REGULATION OF RECIPROCAL MEIOTIC RECOMBI	8	0.588109	1.45172	0.0756881	0.160541	1	1150	tags=50%, list=18%, signal=61%
GO_0006892_POST-GOLGI VESICLE-MEDIATED TRANSPORT	76	0.331559	1.45015	0.0238095	0.16155	1	1412	tags=37%, list=22%, signal=47%
GO_0009890_NEGATIVE REGULATION OF BIOSYNTHETIC PROC	306	0.264108	1.45003	0	0.161342	1	1148	tags=28%, list=18%, signal=33%
GO_0031327_NEGATIVE REGULATION OF CELLULAR BIOSYNTH	306	0.264108	1.44891	0	0.162076	1	1148	tags=28%, list=18%, signal=33%
GO_0044088_REGULATION OF VACUOLE ORGANIZATION	15	0.482614	1.44888	0.0694445	0.161765	1	962	tags=33%, list=15%, signal=39%
GO_0071039_NUCLEAR POLYADENYLATION-DEPENDENT CUT CA	9	0.556842	1.44805	0.0900693	0.162186	1	49	tags=22%, list=1%, signal=22%
GO_0048284_ORGANELLE FUSION	91	0.3114	1.44666	0.0196078	0.163041	1	1425	tags=35%, list=23%, signal=45%
GO_0001112_DNA-TEMPLATED TRANSCRIPTIONAL OPEN COMPL	6	0.64171	1.44599	0.108352	0.163433	1	1041	tags=67%, list=17%, signal=80%
GO_0007329_POSITIVE REGULATION OF TRANSCRIPTION FRO	5	0.714999	1.44597	0.0890869	0.163106	1	300	tags=40%, list=5%, signal=42%
GO_0060249_ANATOMICAL STRUCTURE HOMEOSTASIS	67	0.346218	1.44485	0.0352304	0.163785	1	987	tags=33%, list=16%, signal=39%
GO_0065004_PROTEIN-DNA COMPLEX ASSEMBLY	108	0.311443	1.44445	0.0185185	0.163833	1	1297	tags=31%, list=21%, signal=38%
GO_0045943_POSITIVE REGULATION OF TRANSCRIPTION FRO	11	0.537882	1.44417	0.0967033	0.163798	1	666	tags=36%, list=11%, signal=41%
GO_0001120_PROTEIN-DNA COMPLEX REMODELING	6	0.64171	1.44168	0.10148	0.165621	1	1041	tags=67%, list=17%, signal=80%
GO_0090068_POSITIVE REGULATION OF CELL CYCLE PROCES	26	0.422552	1.44084	0.0505319	0.166033	1	1177	tags=42%, list=19%, signal=52%
GO_0009896_POSITIVE REGULATION OF CATABOLIC PROCESS	29	0.397543	1.43933	0.052356	0.167017	1	1625	tags=59%, list=26%, signal=79%
GO_0042766_NUCLEOSOME MOBILIZATION	10	0.530276	1.43917	0.0918114	0.166849	1	226	tags=30%, list=4%, signal=31%
GO_0006607_NLS-BEARING PROTEIN IMPORT INTO NUCLEUS	11	0.528702	1.4386	0.0942529	0.167026	1	1329	tags=45%, list=21%, signal=58%
GO_0043555_REGULATION OF TRANSLATION IN RESPONSE TO	5	0.67874	1.43654	0.0990991	0.168606	1	899	tags=60%, list=14%, signal=70%
GO_0022607_CELLULAR COMPONENT ASSEMBLY	688	0.244804	1.43522	0	0.16948	1	1041	tags=23%, list=17%, signal=25%
GO_0070550_RDNA CONDENSATION	8	0.579763	1.43452	0.104116	0.169709	1	789	tags=38%, list=13%, signal=43%
GO_0009628_RESPONSE TO ABIOTIC STIMULUS	166	0.281659	1.43351	0.00687285	0.170324	1	1148	tags=29%, list=18%, signal=34%
GO_0051174_REGULATION OF PHOSPHORUS METABOLIC PROCE	176	0.28129	1.43126	0.00666667	0.172081	1	1319	tags=34%, list=21%, signal=41%
GO_0033260_NUCLEAR CELL CYCLE DNA REPLICATION	24	0.417851	1.43113	0.0708861	0.171862	1	1104	tags=33%, list=18%, signal=40%
GO_0043933_MACROMOLECULAR COMPLEX SUBUNIT ORGANIZAT	663	0.244551	1.42979	0	0.172781	1	1432	tags=32%, list=23%, signal=37%
GO_0044093_POSITIVE REGULATION OF MOLECULAR FUNCTIO	95	0.303544	1.42961	0.0127389	0.172633	1	1319	tags=35%, list=21%, signal=43%
GO_0008298_INTRACELLULAR MRNA LOCALIZATION	22	0.420856	1.42889	0.0694789	0.172834	1	362	tags=27%, list=6%, signal=29%
GO_1901069_GUANOSINE-CONTAINING COMPOUND CATABOLIC	91	0.310409	1.42752	0.0151057	0.173797	1	1432	tags=40%, list=23%, signal=50%
GO_0001522_PSEUDOURIDINE SYNTHESIS	13	0.489879	1.42749	0.0844749	0.17347	1	933	tags=46%, list=15%, signal=54%
GO_0000245_SPLICEOSOMAL COMPLEX ASSEMBLY	20	0.444558	1.42712	0.0572792	0.173474	1	1497	tags=55%, list=24%, signal=72%
GO_0033036_MACROMOLECULE LOCALIZATION	816	0.238807	1.42471	0	0.175433	1	1212	tags=27%, list=19%, signal=29%
GO_0035023_REGULATION OF RHO PROTEIN SIGNAL TRANSDU	13	0.503036	1.42432	0.0900243	0.175418	1	1007	tags=38%, list=16%, signal=46%
GO_0008104_PROTEIN LOCALIZATION	697	0.243218	1.42396	0	0.175386	1	1210	tags=27%, list=19%, signal=30%
GO_0001324_AGE-DEPENDENT RESPONSE TO OXIDATIVE STRE	5	0.676459	1.42374	0.114967	0.175272	1	1040	tags=40%, list=17%, signal=48%
GO_0051641_CELLULAR LOCALIZATION	878	0.2387	1.4236	0	0.175018	1	915	tags=22%, list=15%, signal=22%
GO_0045937_POSITIVE REGULATION OF PHOSPHATE METABOL	39	0.376111	1.42216	0.0381679	0.17608	1	1312	tags=44%, list=21%, signal=55%
GO_0030011_MAINTENANCE OF CELL POLARITY	12	0.520884	1.42017	0.103865	0.17763	1	2007	tags=67%, list=32%, signal=98%
GO_0034613_CELLULAR PROTEIN LOCALIZATION	474	0.251784	1.41955	0	0.177933	1	914	tags=23%, list=15%, signal=25%
GO_0043486_HISTONE EXCHANGE	17	0.453766	1.41734	0.0925	0.179678	1	557	tags=35%, list=9%, signal=39%
GO_0000027_RIBOSOMAL LARGE SUBUNIT ASSEMBLY	33	0.391825	1.41674	0.06469	0.17982	1	1255	tags=39%, list=20%, signal=49%
GO_0006928_CELLULAR COMPONENT MOVEMENT	25	0.409621	1.41577	0.0639386	0.180457	1	1176	tags=40%, list=19%, signal=49%
GO_0007165_SIGNAL TRANSDUCTION	275	0.262636	1.41453	0.00438597	0.181336	1	1147	tags=26%, list=18%, signal=30%
GO_0051054_POSITIVE REGULATION OF DNA METABOLIC PRO	20	0.432109	1.41427	0.0629723	0.181188	1	1534	tags=40%, list=24%, signal=53%
GO_0032968_POSITIVE REGULATION OF TRANSCRIPTION ELO	35	0.373844	1.4097	0.0628019	0.185574	1	1247	tags=40%, list=20%, signal=50%
GO_0006336_DNA REPLICATION-INDEPENDENT NUCLEOSOME A	5	0.685011	1.40881	0.115909	0.186045	1	1544	tags=80%, list=25%, signal=106%
GO_0031329_REGULATION OF CELLULAR CATABOLIC PROCESS	121	0.295101	1.40828	0.0286738	0.186219	1	1593	tags=42%, list=25%, signal=55%
GO_0031126_SNORNA 3'-END PROCESSING	27	0.392975	1.4078	0.0554156	0.18632	1	933	tags=30%, list=15%, signal=35%
GO_0001173_DNA-TEMPLATED TRANSCRIPTIONAL START SITE	7	0.602243	1.407	0.115044	0.186772	1	1501	tags=71%, list=24%, signal=94%
GO_2000045_REGULATION OF G1/S TRANSITION OF MITOTIC	11	0.51351	1.40634	0.0871671	0.187068	1	559	tags=45%, list=9%, signal=50%
GO_0070676_INTRALUMENAL VESICLE FORMATION	6	0.636508	1.40621	0.0968468	0.186843	1	1470	tags=67%, list=23%, signal=87%
GO_0061186_NEGATIVE REGULATION OF CHROMATIN SILENCI	10	0.541496	1.40582	0.103774	0.186829	1	1148	tags=70%, list=18%, signal=86%
GO_0031324_NEGATIVE REGULATION OF CELLULAR METABOLI	357	0.253252	1.40533	0	0.186943	1	1148	tags=28%, list=18%, signal=32%
GO_0046039_GTP METABOLIC PROCESS	92	0.298876	1.4048	0.022508	0.18714	1	1432	tags=39%, list=23%, signal=50%
GO_0016236_MACROAUTOPHAGY	54	0.337724	1.40377	0.0593472	0.187823	1	732	tags=24%, list=12%, signal=27%
GO_0030163_PROTEIN CATABOLIC PROCESS	239	0.265679	1.40315	0.00406504	0.188097	1	978	tags=24%, list=16%, signal=27%
GO_1901073_GLUCOSAMINE-CONTAINING COMPOUND BIOSYNTH	16	0.453607	1.4025	0.0731132	0.188447	1	300	tags=19%, list=5%, signal=20%
GO_0006360_TRANSCRIPTION FROM RNA POLYMERASE I PROM	63	0.327746	1.40145	0.014881	0.189207	1	1421	tags=43%, list=23%, signal=55%
GO_0006023_AMINOGLYCAN BIOSYNTHETIC PROCESS	16	0.453607	1.40083	0.0939086	0.189471	1	300	tags=19%, list=5%, signal=20%
GO_0006298_MISMATCH REPAIR	22	0.416941	1.40044	0.0873786	0.189429	1	1179	tags=36%, list=19%, signal=45%
GO_0006031_CHITIN BIOSYNTHETIC PROCESS	16	0.453607	1.40019	0.103286	0.189326	1	300	tags=19%, list=5%, signal=20%
GO_1900180_REGULATION OF PROTEIN LOCALIZATION TO NU	14	0.477206	1.40009	0.104061	0.189042	1	901	tags=43%, list=14%, signal=50%
GO_0034728_NUCLEOSOME ORGANIZATION	72	0.320278	1.39871	0.0338542	0.190005	1	986	tags=29%, list=16%, signal=34%
GO_0031936_NEGATIVE REGULATION OF CHROMATIN SILENCI	25	0.404454	1.39763	0.0860759	0.19069	1	1148	tags=56%, list=18%, signal=68%
GO_0060963_POSITIVE REGULATION OF RIBOSOMAL PROTEIN	5	0.656269	1.39568	0.114345	0.192233	1	724	tags=40%, list=12%, signal=45%
GO_0007089_TRAVERSING START CONTROL POINT OF MITOTI	6	0.619362	1.39552	0.128959	0.192034	1	559	tags=50%, list=9%, signal=55%
GO_0006267_PRE-REPLICATIVE COMPLEX ASSEMBLY INVOLVE	19	0.43071	1.39492	0.0678392	0.192226	1	1104	tags=32%, list=18%, signal=38%
GO_0032786_POSITIVE REGULATION OF DNA-TEMPLATED TRA	39	0.368507	1.39253	0.0578947	0.194337	1	1125	tags=36%, list=18%, signal=43%
GO_0007097_NUCLEAR MIGRATION	23	0.415477	1.39232	0.0754258	0.194141	1	1176	tags=35%, list=19%, signal=43%
GO_0044804_NUCLEOPHAGY	33	0.364183	1.39099	0.0681818	0.195156	1	1400	tags=42%, list=22%, signal=54%
GO_0006184_GTP CATABOLIC PROCESS	89	0.305462	1.38711	0.0292208	0.198644	1	1432	tags=39%, list=23%, signal=50%
GO_0006022_AMINOGLYCAN METABOLIC PROCESS	23	0.406456	1.38573	0.0918635	0.199609	1	537	tags=22%, list=9%, signal=24%
GO_0050790_REGULATION OF CATALYTIC ACTIVITY	168	0.278765	1.3847	0.0192308	0.200382	1	1177	tags=30%, list=19%, signal=36%
GO_1900087_POSITIVE REGULATION OF G1/S TRANSITION O	6	0.619362	1.38177	0.106335	0.203047	1	559	tags=50%, list=9%, signal=55%
GO_0010638_POSITIVE REGULATION OF ORGANELLE ORGANIZ	70	0.313173	1.38157	0.0397878	0.202901	1	715	tags=24%, list=11%, signal=27%
GO_0001174_TRANSCRIPTIONAL START SITE SELECTION AT	7	0.602243	1.3814	0.118834	0.202711	1	1501	tags=71%, list=24%, signal=94%
GO_0034367_MACROMOLECULAR COMPLEX REMODELING	6	0.64171	1.38105	0.132701	0.202725	1	1041	tags=67%, list=17%, signal=80%
GO_0046019_REGULATION OF TRANSCRIPTION FROM RNA POL	13	0.487789	1.37822	0.121076	0.205369	1	447	tags=31%, list=7%, signal=33%
GO_0009395_PHOSPHOLIPID CATABOLIC PROCESS	9	0.510717	1.37773	0.0926366	0.205519	1	470	tags=22%, list=7%, signal=24%
GO_0009892_NEGATIVE REGULATION OF METABOLIC PROCESS	362	0.249353	1.3753	0.00555556	0.207664	1	1148	tags=27%, list=18%, signal=32%
GO_0000729_DNA DOUBLE-STRAND BREAK PROCESSING	7	0.593699	1.37307	0.128736	0.209711	1	916	tags=57%, list=15%, signal=67%
GO_0043044_ATP-DEPENDENT CHROMATIN REMODELING	37	0.356692	1.37165	0.0639386	0.210798	1	986	tags=35%, list=16%, signal=41%
GO_0006895_GOLGI TO ENDOSOME TRANSPORT	18	0.437776	1.37024	0.123393	0.211919	1	716	tags=33%, list=11%, signal=38%
GO_0032505_REPRODUCTION OF A SINGLE-CELLED ORGANISM	197	0.266923	1.36855	0	0.213221	1	1055	tags=24%, list=17%, signal=28%
GO_1901880_NEGATIVE REGULATION OF PROTEIN DEPOLYMER	11	0.493428	1.36841	0.112385	0.21299	1	513	tags=27%, list=8%, signal=30%
GO_0009373_REGULATION OF TRANSCRIPTION BY PHEROMONE	13	0.487789	1.36671	0.106329	0.214513	1	447	tags=31%, list=7%, signal=33%
GO_0007096_REGULATION OF EXIT FROM MITOSIS	29	0.387049	1.36609	0.0790123	0.214785	1	1033	tags=31%, list=16%, signal=37%
GO_0035601_PROTEIN DEACYLATION	24	0.392285	1.36587	0.078481	0.214592	1	1123	tags=42%, list=18%, signal=51%
GO_0042791_5S CLASS RRNA TRANSCRIPTION FROM RNA POL	6	0.613717	1.36515	0.139955	0.214987	1	1298	tags=67%, list=21%, signal=84%
GO_0006030_CHITIN METABOLIC PROCESS	23	0.406456	1.36475	0.0906863	0.21506	1	537	tags=22%, list=9%, signal=24%
GO_0045815_POSITIVE REGULATION OF GENE EXPRESSION,	25	0.401323	1.36431	0.10137	0.215109	1	1148	tags=56%, list=18%, signal=68%
GO_0044248_CELLULAR CATABOLIC PROCESS	775	0.230899	1.3639	0	0.215187	1	1215	tags=26%, list=19%, signal=28%
GO_0030007_CELLULAR POTASSIUM ION HOMEOSTASIS	5	0.647261	1.36156	0.142534	0.217163	1	940	tags=60%, list=15%, signal=71%
GO_0090174_ORGANELLE MEMBRANE FUSION	5	0.657018	1.3615	0.156733	0.216834	1	1309	tags=60%, list=21%, signal=76%
GO_0006276_PLASMID MAINTENANCE	8	0.557886	1.36119	0.13555	0.216817	1	1930	tags=75%, list=31%, signal=108%
GO_0051168_NUCLEAR EXPORT	127	0.277519	1.36027	0.0266667	0.21745	1	939	tags=27%, list=15%, signal=31%
GO_0044786_CELL CYCLE DNA REPLICATION	31	0.377478	1.35879	0.0677507	0.218734	1	1104	tags=29%, list=18%, signal=35%
GO_0048478_REPLICATION FORK PROTECTION	5	0.63724	1.3577	0.158371	0.219392	1	1262	tags=60%, list=20%, signal=75%
GO_1902299_PRE-REPLICATIVE COMPLEX ASSEMBLY INVOLVE	19	0.43071	1.35756	0.106329	0.219165	1	1104	tags=32%, list=18%, signal=38%
GO_0051130_POSITIVE REGULATION OF CELLULAR COMPONEN	97	0.29087	1.35678	0.0387097	0.219635	1	735	tags=23%, list=12%, signal=25%
GO_0006405_RNA EXPORT FROM NUCLEUS	88	0.296104	1.35513	0.0298913	0.220981	1	1337	tags=38%, list=21%, signal=47%
GO_0036388_PRE-REPLICATIVE COMPLEX ASSEMBLY	19	0.43071	1.35448	0.0868421	0.22126	1	1104	tags=32%, list=18%, signal=38%
GO_0015031_PROTEIN TRANSPORT	551	0.234303	1.35343	0	0.221933	1	836	tags=21%, list=13%, signal=22%
GO_0061188_NEGATIVE REGULATION OF CHROMATIN SILENCI	7	0.579598	1.35241	0.138425	0.222664	1	1148	tags=71%, list=18%, signal=87%
GO_0033365_PROTEIN LOCALIZATION TO ORGANELLE	335	0.246891	1.3523	0.00487805	0.222418	1	826	tags=21%, list=13%, signal=23%
GO_0006476_PROTEIN DEACETYLATION	23	0.395019	1.35126	0.104651	0.223163	1	1123	tags=43%, list=18%, signal=53%
GO_0060969_NEGATIVE REGULATION OF GENE SILENCING	27	0.382125	1.35064	0.0846994	0.223413	1	1148	tags=52%, list=18%, signal=63%
GO_0016050_VESICLE ORGANIZATION	73	0.305491	1.35031	0.0359281	0.223489	1	1207	tags=32%, list=19%, signal=39%
GO_0071043_CUT METABOLIC PROCESS	11	0.492465	1.34922	0.147619	0.224246	1	49	tags=18%, list=1%, signal=18%
GO_0070816_PHOSPHORYLATION OF RNA POLYMERASE II C-T	19	0.424859	1.34921	0.101333	0.223883	1	1335	tags=47%, list=21%, signal=60%
GO_0034727_PIECEMEAL MICROAUTOPHAGY OF NUCLEUS	32	0.363219	1.34865	0.0736041	0.22411	1	1348	tags=41%, list=21%, signal=51%
GO_1901071_GLUCOSAMINE-CONTAINING COMPOUND METABOLI	23	0.406456	1.34814	0.109948	0.224292	1	537	tags=22%, list=9%, signal=24%
GO_0035825_RECIPROCAL DNA RECOMBINATION	59	0.314359	1.34789	0.0327869	0.224199	1	1214	tags=32%, list=19%, signal=40%
GO_0016192_VESICLE-MEDIATED TRANSPORT	370	0.243187	1.3466	0	0.225342	1	1487	tags=33%, list=24%, signal=41%
GO_0000741_KARYOGAMY	21	0.423709	1.3456	0.103365	0.226078	1	1176	tags=33%, list=19%, signal=41%
GO_0000183_CHROMATIN SILENCING AT RDNA	31	0.363274	1.34538	0.0953545	0.22595	1	1195	tags=42%, list=19%, signal=52%
GO_0001080_NITROGEN CATABOLITE ACTIVATION OF TRANSC	5	0.641852	1.34502	0.137712	0.225918	1	2132	tags=80%, list=34%, signal=121%
GO_0022411_CELLULAR COMPONENT DISASSEMBLY	84	0.299491	1.34497	0.03125	0.225576	1	1516	tags=38%, list=24%, signal=50%
GO_0051261_PROTEIN DEPOLYMERIZATION	19	0.417964	1.34452	0.109415	0.225717	1	1010	tags=32%, list=16%, signal=38%
GO_0050657_NUCLEIC ACID TRANSPORT	122	0.278868	1.34429	0.03125	0.22561	1	911	tags=28%, list=15%, signal=32%
GO_0032879_REGULATION OF LOCALIZATION	117	0.280358	1.34382	0.0363636	0.225729	1	1119	tags=26%, list=18%, signal=32%
GO_0010446_RESPONSE TO ALKALINITY	7	0.551011	1.34278	0.151515	0.226491	1	936	tags=29%, list=15%, signal=34%
GO_0006264_MITOCHONDRIAL DNA REPLICATION	5	0.649892	1.34224	0.181818	0.226739	1	180	tags=20%, list=3%, signal=21%
GO_0051236_ESTABLISHMENT OF RNA LOCALIZATION	120	0.282958	1.34057	0.0459364	0.228289	1	911	tags=28%, list=15%, signal=33%
GO_0006897_ENDOCYTOSIS	109	0.285048	1.34001	0.0298013	0.22853	1	1957	tags=43%, list=31%, signal=62%
GO_0006611_PROTEIN EXPORT FROM NUCLEUS	16	0.441792	1.33834	0.13253	0.22998	1	784	tags=50%, list=12%, signal=57%
GO_0090317_NEGATIVE REGULATION OF INTRACELLULAR PRO	6	0.587927	1.33783	0.173246	0.230123	1	742	tags=50%, list=12%, signal=57%
GO_0046349_AMINO SUGAR BIOSYNTHETIC PROCESS	19	0.422266	1.33633	0.111959	0.23147	1	300	tags=16%, list=5%, signal=17%
GO_0050658_RNA TRANSPORT	120	0.282958	1.33567	0.0283912	0.231867	1	911	tags=28%, list=15%, signal=33%
GO_0046823_NEGATIVE REGULATION OF NUCLEOCYTOPLASMIC	6	0.587927	1.33537	0.146635	0.23182	1	742	tags=50%, list=12%, signal=57%
GO_0016485_PROTEIN PROCESSING	312	0.245551	1.33259	0	0.234454	1	978	tags=22%, list=16%, signal=25%
GO_0070417_CELLULAR RESPONSE TO COLD	6	0.611918	1.33231	0.141176	0.234364	1	1559	tags=67%, list=25%, signal=89%
GO_0000727_DOUBLE-STRAND BREAK REPAIR VIA BREAK-IND	25	0.388032	1.33027	0.104987	0.236342	1	987	tags=36%, list=16%, signal=43%
GO_0042308_NEGATIVE REGULATION OF PROTEIN IMPORT IN	6	0.587927	1.32911	0.171548	0.237264	1	742	tags=50%, list=12%, signal=57%
GO_0071034_CUT CATABOLIC PROCESS	11	0.492465	1.32898	0.133995	0.237037	1	49	tags=18%, list=1%, signal=18%
GO_0006886_INTRACELLULAR PROTEIN TRANSPORT	362	0.239445	1.32712	0	0.238744	1	877	tags=22%, list=14%, signal=25%
GO_0048193_GOLGI VESICLE TRANSPORT	194	0.253898	1.32692	0.0163934	0.238598	1	502	tags=16%, list=8%, signal=17%
GO_0006040_AMINO SUGAR METABOLIC PROCESS	26	0.386772	1.3269	0.113111	0.238215	1	537	tags=19%, list=9%, signal=21%
GO_0045002_DOUBLE-STRAND BREAK REPAIR VIA SINGLE-ST	10	0.50589	1.32655	0.134518	0.238178	1	1791	tags=50%, list=29%, signal=70%
GO_0046034_ATP METABOLIC PROCESS	59	0.312526	1.32596	0.0764873	0.238417	1	1112	tags=36%, list=18%, signal=43%
GO_0006896_GOLGI TO VACUOLE TRANSPORT	23	0.392839	1.32581	0.128866	0.238199	1	984	tags=35%, list=16%, signal=41%
GO_0032465_REGULATION OF CYTOKINESIS	8	0.536876	1.32528	0.150327	0.238452	1	943	tags=38%, list=15%, signal=44%
GO_0051604_PROTEIN MATURATION	316	0.244786	1.32427	0.00471698	0.239239	1	978	tags=22%, list=16%, signal=25%
GO_0045944_POSITIVE REGULATION OF TRANSCRIPTION FRO	209	0.255544	1.32292	0.0226415	0.240341	1	1548	tags=38%, list=25%, signal=48%
GO_0043620_REGULATION OF DNA-TEMPLATED TRANSCRIPTIO	53	0.316892	1.32178	0.0600522	0.241238	1	1566	tags=43%, list=25%, signal=57%
GO_0046128_PURINE RIBONUCLEOSIDE METABOLIC PROCESS	192	0.255106	1.32146	0.0294118	0.241168	1	1113	tags=29%, list=18%, signal=34%
GO_0007131_RECIPROCAL MEIOTIC RECOMBINATION	59	0.313492	1.32027	0.0679887	0.242084	1	1214	tags=32%, list=19%, signal=40%
GO_0007039_VACUOLAR PROTEIN CATABOLIC PROCESS	9	0.511634	1.32019	0.138889	0.24179	1	1435	tags=56%, list=23%, signal=72%
GO_0065009_REGULATION OF MOLECULAR FUNCTION	188	0.262265	1.319	0.0152091	0.24271	1	1177	tags=29%, list=19%, signal=35%
GO_0051058_NEGATIVE REGULATION OF SMALL GTPASE MEDI	11	0.476013	1.31835	0.128079	0.243008	1	1308	tags=45%, list=21%, signal=57%
GO_0032387_NEGATIVE REGULATION OF INTRACELLULAR TRA	6	0.587927	1.31467	0.184091	0.246894	1	742	tags=50%, list=12%, signal=57%
GO_0045184_ESTABLISHMENT OF PROTEIN LOCALIZATION	572	0.22593	1.31457	0.00775194	0.246632	1	836	tags=20%, list=13%, signal=21%
GO_0034243_REGULATION OF TRANSCRIPTION ELONGATION F	37	0.353295	1.3143	0.0965347	0.246563	1	1125	tags=35%, list=18%, signal=43%
GO_0051049_REGULATION OF TRANSPORT	78	0.299112	1.31406	0.0521472	0.246464	1	1119	tags=28%, list=18%, signal=34%
GO_0019693_RIBOSE PHOSPHATE METABOLIC PROCESS	205	0.24686	1.31296	0.00729927	0.247412	1	1113	tags=27%, list=18%, signal=32%
GO_1901879_REGULATION OF PROTEIN DEPOLYMERIZATION	11	0.493428	1.31253	0.162037	0.247564	1	513	tags=27%, list=8%, signal=30%
GO_0071031_NUCLEAR MRNA SURVEILLANCE OF MRNA 3'-END	6	0.583446	1.31198	0.164444	0.247747	1	11	tags=17%, list=0%, signal=17%
GO_0071396_CELLULAR RESPONSE TO LIPID	6	0.575184	1.3115	0.163972	0.247926	1	1108	tags=50%, list=18%, signal=61%

## Sheet: TE.wt90.down
NAME	SIZE	ES	NES	NOM p-val	FDR q-val	FWER p-val	RANK AT MAX	LEADING EDGE
GO_0006790_SULFUR COMPOUND METABOLIC PROCESS	104	-0.50582	-2.19484	0	0.00273491	0.004	1361	tags=43%, list=22%, signal=54%
GO_0044272_SULFUR COMPOUND BIOSYNTHETIC PROCESS	73	-0.524246	-2.09607	0	0.00959347	0.026	1361	tags=45%, list=22%, signal=57%
GO_0046467_MEMBRANE LIPID BIOSYNTHETIC PROCESS	52	-0.515104	-1.95849	0	0.0622839	0.234	1571	tags=52%, list=25%, signal=69%
GO_0015985_ENERGY COUPLED PROTON TRANSPORT, DOWN EL	16	-0.680317	-1.95742	0	0.0472251	0.236	441	tags=31%, list=7%, signal=34%
GO_0006643_MEMBRANE LIPID METABOLIC PROCESS	64	-0.492686	-1.94912	0	0.041606	0.252	1571	tags=48%, list=25%, signal=64%
GO_1901566_ORGANONITROGEN COMPOUND BIOSYNTHETIC PRO	378	-0.385939	-1.93655	0	0.0427416	0.3	1606	tags=36%, list=26%, signal=45%
GO_0006099_TRICARBOXYLIC ACID CYCLE	28	-0.579893	-1.93138	0	0.03916	0.323	1527	tags=54%, list=24%, signal=70%
GO_0030148_SPHINGOLIPID BIOSYNTHETIC PROCESS	27	-0.59901	-1.92949	0.00164745	0.0351247	0.328	1862	tags=74%, list=30%, signal=105%
GO_0015986_ATP SYNTHESIS COUPLED PROTON TRANSPORT	16	-0.680317	-1.91242	0	0.0396884	0.4	441	tags=31%, list=7%, signal=34%
GO_0046148_PIGMENT BIOSYNTHETIC PROCESS	25	-0.579995	-1.87672	0.00165563	0.0611161	0.587	1238	tags=48%, list=20%, signal=60%
GO_0009168_PURINE RIBONUCLEOSIDE MONOPHOSPHATE BIOS	40	-0.516533	-1.87649	0	0.0557463	0.588	441	tags=25%, list=7%, signal=27%
GO_0006656_PHOSPHATIDYLCHOLINE BIOSYNTHETIC PROCESS	17	-0.644324	-1.87588	0	0.0516092	0.594	1003	tags=53%, list=16%, signal=63%
GO_0042439_ETHANOLAMINE-CONTAINING COMPOUND METABOL	20	-0.620471	-1.87244	0.00163132	0.0500033	0.607	1003	tags=45%, list=16%, signal=53%
GO_0046470_PHOSPHATIDYLCHOLINE METABOLIC PROCESS	19	-0.620992	-1.86699	0.00171821	0.0500823	0.633	1003	tags=47%, list=16%, signal=56%
GO_0006665_SPHINGOLIPID METABOLIC PROCESS	37	-0.52794	-1.86195	0	0.0502793	0.656	1862	tags=62%, list=30%, signal=88%
GO_0072528_PYRIMIDINE-CONTAINING COMPOUND BIOSYNTHE	35	-0.532343	-1.84971	0.00158479	0.0554414	0.714	1715	tags=51%, list=27%, signal=70%
GO_0008610_LIPID BIOSYNTHETIC PROCESS	186	-0.399638	-1.84439	0	0.055666	0.745	1336	tags=37%, list=21%, signal=45%
GO_0033238_REGULATION OF CELLULAR AMINE METABOLIC P	20	-0.607497	-1.84406	0.00672269	0.0527249	0.745	850	tags=40%, list=14%, signal=46%
GO_0045833_NEGATIVE REGULATION OF LIPID METABOLIC P	12	-0.693392	-1.83568	0	0.0557975	0.771	850	tags=58%, list=14%, signal=67%
GO_0044283_SMALL MOLECULE BIOSYNTHETIC PROCESS	320	-0.372489	-1.83203	0	0.0555321	0.783	1382	tags=31%, list=22%, signal=38%
GO_0051055_NEGATIVE REGULATION OF LIPID BIOSYNTHETI	11	-0.719058	-1.82862	0.00515464	0.0552813	0.798	850	tags=64%, list=14%, signal=73%
GO_0009156_RIBONUCLEOSIDE MONOPHOSPHATE BIOSYNTHETI	56	-0.472344	-1.81946	0	0.0589903	0.837	441	tags=21%, list=7%, signal=23%
GO_0009145_PURINE NUCLEOSIDE TRIPHOSPHATE BIOSYNTHE	21	-0.587032	-1.81776	0	0.0576038	0.844	441	tags=29%, list=7%, signal=31%
GO_0042440_PIGMENT METABOLIC PROCESS	26	-0.555976	-1.81573	0	0.0564561	0.851	1238	tags=46%, list=20%, signal=57%
GO_0009060_AEROBIC RESPIRATION	84	-0.440045	-1.80637	0	0.0603838	0.875	1527	tags=40%, list=24%, signal=53%
GO_0045333_CELLULAR RESPIRATION	107	-0.42039	-1.80525	0	0.0590293	0.88	1527	tags=39%, list=24%, signal=51%
GO_0009206_PURINE RIBONUCLEOSIDE TRIPHOSPHATE BIOSY	21	-0.587032	-1.80048	0.00165017	0.060602	0.898	441	tags=29%, list=7%, signal=31%
GO_0006783_HEME BIOSYNTHETIC PROCESS	14	-0.65347	-1.79865	0.00688468	0.059897	0.903	946	tags=57%, list=15%, signal=67%
GO_0051186_COFACTOR METABOLIC PROCESS	167	-0.392916	-1.79849	0	0.0579973	0.904	1431	tags=40%, list=23%, signal=51%
GO_0015802_BASIC AMINO ACID TRANSPORT	12	-0.676987	-1.78576	0.00350877	0.0655255	0.934	1195	tags=58%, list=19%, signal=72%
GO_0006779_PORPHYRIN-CONTAINING COMPOUND BIOSYNTHET	14	-0.648042	-1.7852	0.0017331	0.0638526	0.935	946	tags=57%, list=15%, signal=67%
GO_0002181_CYTOPLASMIC TRANSLATION	159	-0.39117	-1.78511	0	0.0618994	0.936	1962	tags=45%, list=31%, signal=64%
GO_0006772_THIAMINE METABOLIC PROCESS	16	-0.628622	-1.78132	0.00505902	0.0627554	0.943	1325	tags=63%, list=21%, signal=79%
GO_0042723_THIAMINE-CONTAINING COMPOUND METABOLIC P	17	-0.620385	-1.77694	0.00336134	0.0636965	0.952	1325	tags=59%, list=21%, signal=74%
GO_0006766_VITAMIN METABOLIC PROCESS	51	-0.463722	-1.77083	0.00153846	0.0661649	0.956	1376	tags=41%, list=22%, signal=52%
GO_0032543_MITOCHONDRIAL TRANSLATION	117	-0.404697	-1.76888	0	0.065898	0.958	1581	tags=46%, list=25%, signal=61%
GO_0055114_OXIDATION-REDUCTION PROCESS	444	-0.349435	-1.76814	0	0.0647255	0.958	1563	tags=34%, list=25%, signal=42%
GO_0032973_AMINO ACID EXPORT	7	-0.781098	-1.76734	0.0036036	0.0634704	0.96	1195	tags=86%, list=19%, signal=106%
GO_0006767_WATER-SOLUBLE VITAMIN METABOLIC PROCESS	51	-0.463722	-1.76648	0	0.0625972	0.962	1376	tags=41%, list=22%, signal=52%
GO_0042157_LIPOPROTEIN METABOLIC PROCESS	41	-0.486686	-1.75896	0	0.0670472	0.972	1295	tags=41%, list=21%, signal=52%
GO_0072527_PYRIMIDINE-CONTAINING COMPOUND METABOLIC	41	-0.493426	-1.75841	0.0016	0.065726	0.972	1584	tags=49%, list=25%, signal=65%
GO_0006497_PROTEIN LIPIDATION	41	-0.486686	-1.75808	0.00158983	0.0644362	0.972	1295	tags=41%, list=21%, signal=52%
GO_0009142_NUCLEOSIDE TRIPHOSPHATE BIOSYNTHETIC PRO	28	-0.519507	-1.75685	0.00321543	0.0639358	0.973	441	tags=21%, list=7%, signal=23%
GO_0006144_PURINE NUCLEOBASE METABOLIC PROCESS	18	-0.597235	-1.75629	0.00171233	0.0629613	0.976	1238	tags=44%, list=20%, signal=55%
GO_0009127_PURINE NUCLEOSIDE MONOPHOSPHATE BIOSYNTH	40	-0.488229	-1.75593	0.00156986	0.0617735	0.976	441	tags=23%, list=7%, signal=24%
GO_0009201_RIBONUCLEOSIDE TRIPHOSPHATE BIOSYNTHETIC	25	-0.547488	-1.75191	0	0.0635251	0.981	441	tags=24%, list=7%, signal=26%
GO_0042158_LIPOPROTEIN BIOSYNTHETIC PROCESS	41	-0.486686	-1.75004	0.00155521	0.0634313	0.982	1295	tags=41%, list=21%, signal=52%
GO_0006119_OXIDATIVE PHOSPHORYLATION	28	-0.528256	-1.7482	0.00328407	0.0633605	0.984	1261	tags=46%, list=20%, signal=58%
GO_0032787_MONOCARBOXYLIC ACID METABOLIC PROCESS	118	-0.399103	-1.74516	0	0.064281	0.986	1705	tags=43%, list=27%, signal=58%
GO_0046471_PHOSPHATIDYLGLYCEROL METABOLIC PROCESS	11	-0.682669	-1.73762	0.00526316	0.0682382	0.987	924	tags=55%, list=15%, signal=64%
GO_0044711_SINGLE-ORGANISM BIOSYNTHETIC PROCESS	827	-0.326792	-1.73571	0	0.0684232	0.987	1584	tags=33%, list=25%, signal=39%
GO_0034486_VACUOLAR TRANSMEMBRANE TRANSPORT	7	-0.781098	-1.73417	0.0069808	0.0682356	0.989	1195	tags=86%, list=19%, signal=106%
GO_0042773_ATP SYNTHESIS COUPLED ELECTRON TRANSPORT	27	-0.531865	-1.73029	0.00654665	0.0698403	0.99	1261	tags=48%, list=20%, signal=60%
GO_0008654_PHOSPHOLIPID BIOSYNTHETIC PROCESS	95	-0.40551	-1.72257	0	0.073971	0.996	1295	tags=38%, list=21%, signal=47%
GO_0006778_PORPHYRIN-CONTAINING COMPOUND METABOLIC	15	-0.610022	-1.721	0.0121951	0.0738901	0.996	946	tags=53%, list=15%, signal=63%
GO_0006631_FATTY ACID METABOLIC PROCESS	65	-0.433156	-1.71891	0.00157233	0.074483	0.996	1705	tags=49%, list=27%, signal=67%
GO_0006733_OXIDOREDUCTION COENZYME METABOLIC PROCES	64	-0.444755	-1.71659	0.0015674	0.0750175	0.997	1606	tags=48%, list=26%, signal=64%
GO_0071072_NEGATIVE REGULATION OF PHOSPHOLIPID BIOS	7	-0.76783	-1.71443	0.0056391	0.0754832	0.997	850	tags=57%, list=14%, signal=66%
GO_0009228_THIAMINE BIOSYNTHETIC PROCESS	15	-0.610159	-1.70433	0.0122164	0.0823501	0.999	1325	tags=60%, list=21%, signal=76%
GO_0009112_NUCLEOBASE METABOLIC PROCESS	30	-0.512586	-1.70239	0.0103627	0.0825455	0.999	1584	tags=47%, list=25%, signal=62%
GO_0022900_ELECTRON TRANSPORT CHAIN	30	-0.508764	-1.70219	0.00793651	0.0813696	0.999	1261	tags=43%, list=20%, signal=54%
GO_0042724_THIAMINE-CONTAINING COMPOUND BIOSYNTHETI	15	-0.610159	-1.70124	0.00522648	0.08097	0.999	1325	tags=60%, list=21%, signal=76%
GO_0022904_RESPIRATORY ELECTRON TRANSPORT CHAIN	29	-0.514483	-1.7006	0.00332779	0.0803448	0.999	1261	tags=45%, list=20%, signal=56%
GO_0006123_MITOCHONDRIAL ELECTRON TRANSPORT, CYTOCH	11	-0.673748	-1.69651	0.00857633	0.0821154	0.999	1029	tags=55%, list=16%, signal=65%
GO_0044255_CELLULAR LIPID METABOLIC PROCESS	260	-0.350358	-1.69511	0	0.0819417	0.999	1608	tags=38%, list=26%, signal=49%
GO_0006629_LIPID METABOLIC PROCESS	309	-0.343885	-1.69262	0	0.0827453	0.999	1617	tags=36%, list=26%, signal=46%
GO_0009124_NUCLEOSIDE MONOPHOSPHATE BIOSYNTHETIC PR	59	-0.440668	-1.6925	0.00150376	0.0816219	0.999	1799	tags=41%, list=29%, signal=56%
GO_0000097_SULFUR AMINO ACID BIOSYNTHETIC PROCESS	38	-0.478458	-1.68983	0.00796178	0.082597	0.999	1770	tags=45%, list=28%, signal=62%
GO_0033013_TETRAPYRROLE METABOLIC PROCESS	15	-0.610022	-1.68978	0.0103806	0.0814297	0.999	946	tags=53%, list=15%, signal=63%
GO_0042775_MITOCHONDRIAL ATP SYNTHESIS COUPLED ELEC	27	-0.512965	-1.68916	0.00969305	0.0807916	0.999	1261	tags=44%, list=20%, signal=55%
GO_0090407_ORGANOPHOSPHATE BIOSYNTHETIC PROCESS	233	-0.351882	-1.67923	0	0.087735	1	1295	tags=31%, list=21%, signal=37%
GO_0043173_NUCLEOTIDE SALVAGE	13	-0.622132	-1.67024	0.0102916	0.0949835	1	183	tags=31%, list=3%, signal=32%
GO_2001245_REGULATION OF PHOSPHATIDYLCHOLINE BIOSYN	6	-0.787458	-1.66925	0.0157343	0.0946985	1	850	tags=67%, list=14%, signal=77%
GO_0043094_CELLULAR METABOLIC COMPOUND SALVAGE	29	-0.511117	-1.66427	0.011041	0.0981852	1	1573	tags=45%, list=25%, signal=60%
GO_0033014_TETRAPYRROLE BIOSYNTHETIC PROCESS	14	-0.601476	-1.65954	0.0131579	0.101442	1	946	tags=50%, list=15%, signal=59%
GO_0032974_AMINO ACID TRANSMEMBRANE EXPORT FROM VAC	6	-0.775619	-1.65873	0.0122807	0.100842	1	1195	tags=83%, list=19%, signal=103%
GO_0051181_COFACTOR TRANSPORT	18	-0.571214	-1.65812	0.0148515	0.100127	1	1567	tags=61%, list=25%, signal=81%
GO_0006754_ATP BIOSYNTHETIC PROCESS	18	-0.564666	-1.65653	0.00995025	0.100267	1	441	tags=28%, list=7%, signal=30%
GO_0034487_VACUOLAR AMINO ACID TRANSMEMBRANE TRANSP	6	-0.775619	-1.64719	0.0124555	0.109014	1	1195	tags=83%, list=19%, signal=103%
GO_0006839_MITOCHONDRIAL TRANSPORT	78	-0.408308	-1.64699	0.004329	0.107865	1	1292	tags=37%, list=21%, signal=46%
GO_0006505_GPI ANCHOR METABOLIC PROCESS	28	-0.508078	-1.64664	0.00920245	0.10696	1	1295	tags=43%, list=21%, signal=54%
GO_0046394_CARBOXYLIC ACID BIOSYNTHETIC PROCESS	205	-0.348374	-1.6412	0	0.111285	1	1772	tags=35%, list=28%, signal=47%
GO_1902600_HYDROGEN ION TRANSMEMBRANE TRANSPORT	28	-0.50394	-1.63404	0.011925	0.117811	1	563	tags=25%, list=9%, signal=27%
GO_0009113_PURINE NUCLEOBASE BIOSYNTHETIC PROCESS	9	-0.664215	-1.63373	0.0255009	0.116748	1	1238	tags=56%, list=20%, signal=69%
GO_0006555_METHIONINE METABOLIC PROCESS	41	-0.44772	-1.63244	0.00626959	0.116907	1	1299	tags=34%, list=21%, signal=43%
GO_0046112_NUCLEOBASE BIOSYNTHETIC PROCESS	18	-0.559223	-1.63163	0.0221465	0.116403	1	1584	tags=50%, list=25%, signal=67%
GO_0042364_WATER-SOLUBLE VITAMIN BIOSYNTHETIC PROCE	47	-0.445128	-1.63093	0.00634921	0.115863	1	1376	tags=40%, list=22%, signal=51%
GO_0016053_ORGANIC ACID BIOSYNTHETIC PROCESS	205	-0.348374	-1.6294	0.00132802	0.116172	1	1772	tags=35%, list=28%, signal=47%
GO_0009110_VITAMIN BIOSYNTHETIC PROCESS	47	-0.445128	-1.62899	0.00646204	0.115317	1	1376	tags=40%, list=22%, signal=51%
GO_0006732_COENZYME METABOLIC PROCESS	143	-0.363435	-1.62438	0.00140647	0.118934	1	1606	tags=41%, list=26%, signal=54%
GO_0019752_CARBOXYLIC ACID METABOLIC PROCESS	394	-0.322266	-1.62291	0	0.11932	1	1871	tags=37%, list=30%, signal=50%
GO_0000096_SULFUR AMINO ACID METABOLIC PROCESS	49	-0.434702	-1.6159	0.0124611	0.125448	1	964	tags=29%, list=15%, signal=33%
GO_0044282_SMALL MOLECULE CATABOLIC PROCESS	108	-0.379303	-1.61576	0.00143266	0.12423	1	1819	tags=43%, list=29%, signal=59%
GO_0044746_AMINO ACID TRANSMEMBRANE EXPORT	6	-0.775619	-1.60743	0.0136286	0.1329	1	1195	tags=83%, list=19%, signal=103%
GO_0006525_ARGININE METABOLIC PROCESS	16	-0.56135	-1.60415	0.0215232	0.135498	1	1712	tags=50%, list=27%, signal=69%
GO_0046474_GLYCEROPHOSPHOLIPID BIOSYNTHETIC PROCESS	66	-0.407582	-1.60354	0.00747384	0.134754	1	1295	tags=38%, list=21%, signal=47%
GO_0006655_PHOSPHATIDYLGLYCEROL BIOSYNTHETIC PROCES	5	-0.808518	-1.60287	0.0111732	0.134137	1	850	tags=60%, list=14%, signal=69%
GO_0007532_REGULATION OF MATING-TYPE SPECIFIC TRANS	6	-0.74495	-1.59531	0.0210896	0.141379	1	782	tags=67%, list=12%, signal=76%
GO_0009086_METHIONINE BIOSYNTHETIC PROCESS	35	-0.462456	-1.59002	0.0131363	0.146433	1	1483	tags=37%, list=24%, signal=48%
GO_0006506_GPI ANCHOR BIOSYNTHETIC PROCESS	25	-0.500289	-1.58718	0.0299501	0.148489	1	1295	tags=44%, list=21%, signal=55%
GO_0009247_GLYCOLIPID BIOSYNTHETIC PROCESS	28	-0.483687	-1.58323	0.0130506	0.152292	1	1326	tags=46%, list=21%, signal=59%
GO_0006448_REGULATION OF TRANSLATIONAL ELONGATION	29	-0.475926	-1.57517	0.0247525	0.161488	1	444	tags=21%, list=7%, signal=22%
GO_0072524_PYRIDINE-CONTAINING COMPOUND METABOLIC P	65	-0.404865	-1.57516	0.00746269	0.159954	1	2241	tags=58%, list=36%, signal=90%
GO_0006082_ORGANIC ACID METABOLIC PROCESS	411	-0.310827	-1.57408	0	0.159882	1	1871	tags=36%, list=30%, signal=49%
GO_0006412_TRANSLATION	420	-0.313416	-1.57281	0	0.160054	1	1581	tags=35%, list=25%, signal=43%
GO_0046395_CARBOXYLIC ACID CATABOLIC PROCESS	88	-0.379034	-1.57276	0.00603318	0.158601	1	1819	tags=43%, list=29%, signal=60%
GO_0016054_ORGANIC ACID CATABOLIC PROCESS	88	-0.379034	-1.57224	0.00454545	0.157832	1	1819	tags=43%, list=29%, signal=60%
GO_0006576_CELLULAR BIOGENIC AMINE METABOLIC PROCES	42	-0.43995	-1.57214	0.0186047	0.156491	1	1199	tags=31%, list=19%, signal=38%
GO_0043436_OXOACID METABOLIC PROCESS	410	-0.313674	-1.57057	0	0.157148	1	1871	tags=37%, list=30%, signal=49%
GO_0051182_COENZYME TRANSPORT	9	-0.642811	-1.56903	0.0320285	0.157933	1	1970	tags=78%, list=31%, signal=113%
GO_0006526_ARGININE BIOSYNTHETIC PROCESS	11	-0.618449	-1.56763	0.0441426	0.158401	1	1712	tags=64%, list=27%, signal=87%
GO_0006081_CELLULAR ALDEHYDE METABOLIC PROCESS	35	-0.446168	-1.56334	0.0154799	0.162605	1	1475	tags=34%, list=23%, signal=45%
GO_0042168_HEME METABOLIC PROCESS	15	-0.56364	-1.55947	0.0391156	0.166294	1	946	tags=47%, list=15%, signal=55%
GO_0051988_REGULATION OF ATTACHMENT OF SPINDLE MICR	9	-0.636751	-1.55672	0.0386643	0.168749	1	499	tags=33%, list=8%, signal=36%
GO_0006811_ION TRANSPORT	285	-0.317371	-1.55439	0.00258398	0.17053	1	1567	tags=33%, list=25%, signal=42%
GO_0072593_REACTIVE OXYGEN SPECIES METABOLIC PROCES	15	-0.554321	-1.55298	0.0353535	0.170952	1	1823	tags=67%, list=29%, signal=94%
GO_1901070_GUANOSINE-CONTAINING COMPOUND BIOSYNTHET	5	-0.764011	-1.55171	0.0243446	0.171319	1	1253	tags=60%, list=20%, signal=75%
GO_0051188_COFACTOR BIOSYNTHETIC PROCESS	105	-0.362553	-1.54886	0.00582242	0.173843	1	1431	tags=38%, list=23%, signal=49%
GO_0046129_PURINE RIBONUCLEOSIDE BIOSYNTHETIC PROCE	46	-0.412671	-1.54345	0.0182648	0.18047	1	485	tags=22%, list=8%, signal=23%
GO_0034220_ION TRANSMEMBRANE TRANSPORT	99	-0.36684	-1.54169	0.00571429	0.181699	1	1562	tags=35%, list=25%, signal=46%
GO_0051984_POSITIVE REGULATION OF CHROMOSOME SEGREG	9	-0.636751	-1.53971	0.0319149	0.182896	1	499	tags=33%, list=8%, signal=36%
GO_0032978_PROTEIN INSERTION INTO MEMBRANE FROM INN	5	-0.777263	-1.53865	0.026178	0.182794	1	948	tags=40%, list=15%, signal=47%
GO_0006097_GLYOXYLATE CYCLE	9	-0.630648	-1.53865	0.0444444	0.181308	1	393	tags=22%, list=6%, signal=24%
GO_0044242_CELLULAR LIPID CATABOLIC PROCESS	39	-0.433041	-1.53429	0.0332279	0.186077	1	1738	tags=51%, list=28%, signal=70%
GO_0032979_PROTEIN INSERTION INTO MITOCHONDRIAL MEM	5	-0.777263	-1.53423	0.0257353	0.184697	1	948	tags=40%, list=15%, signal=47%
GO_0006820_ANION TRANSPORT	149	-0.339944	-1.53409	0.00139665	0.18347	1	1636	tags=37%, list=26%, signal=49%
GO_0009308_AMINE METABOLIC PROCESS	56	-0.401812	-1.53356	0.0198777	0.182878	1	1199	tags=29%, list=19%, signal=35%
GO_0034975_PROTEIN FOLDING IN ENDOPLASMIC RETICULUM	10	-0.608308	-1.53286	0.0426288	0.182344	1	1591	tags=60%, list=25%, signal=80%
GO_0044106_CELLULAR AMINE METABOLIC PROCESS	56	-0.401812	-1.5324	0.0159236	0.18158	1	1199	tags=29%, list=19%, signal=35%
GO_0019362_PYRIDINE NUCLEOTIDE METABOLIC PROCESS	50	-0.41078	-1.53173	0.0176565	0.181132	1	1606	tags=44%, list=26%, signal=59%
GO_0006664_GLYCOLIPID METABOLIC PROCESS	32	-0.44836	-1.531	0.0221088	0.180805	1	1326	tags=44%, list=21%, signal=55%
GO_0042451_PURINE NUCLEOSIDE BIOSYNTHETIC PROCESS	46	-0.412671	-1.52798	0.0171607	0.183505	1	485	tags=22%, list=8%, signal=23%
GO_0051987_POSITIVE REGULATION OF ATTACHMENT OF SPI	9	-0.636751	-1.52732	0.0378657	0.183128	1	499	tags=33%, list=8%, signal=36%
GO_0017004_CYTOCHROME COMPLEX ASSEMBLY	29	-0.451323	-1.52701	0.046252	0.182178	1	1458	tags=48%, list=23%, signal=63%
GO_1901607_ALPHA-AMINO ACID BIOSYNTHETIC PROCESS	135	-0.34378	-1.52514	0.00284091	0.183526	1	1809	tags=33%, list=29%, signal=46%
GO_0006862_NUCLEOTIDE TRANSPORT	19	-0.506129	-1.52437	0.0329489	0.18333	1	1567	tags=47%, list=25%, signal=63%
GO_1901615_ORGANIC HYDROXY COMPOUND METABOLIC PROCE	150	-0.339036	-1.5237	0.00141044	0.182863	1	1405	tags=32%, list=22%, signal=40%
GO_0006986_RESPONSE TO UNFOLDED PROTEIN	29	-0.453923	-1.5221	0.0470016	0.183803	1	954	tags=34%, list=15%, signal=40%
GO_0009066_ASPARTATE FAMILY AMINO ACID METABOLIC PR	66	-0.383354	-1.52205	0.0169231	0.182535	1	1007	tags=23%, list=16%, signal=27%
GO_0006272_LEADING STRAND ELONGATION	11	-0.576998	-1.52024	0.0408163	0.183739	1	1086	tags=55%, list=17%, signal=66%
GO_0008652_CELLULAR AMINO ACID BIOSYNTHETIC PROCESS	161	-0.331865	-1.51996	0.0013986	0.182841	1	1809	tags=33%, list=29%, signal=45%
GO_0007005_MITOCHONDRION ORGANIZATION	326	-0.308943	-1.51969	0	0.181995	1	1322	tags=30%, list=21%, signal=36%
GO_0015980_ENERGY DERIVATION BY OXIDATION OF ORGANI	155	-0.336576	-1.5193	0.00282087	0.181233	1	1527	tags=34%, list=24%, signal=43%
GO_0046037_GMP METABOLIC PROCESS	5	-0.761978	-1.51598	0.0314815	0.184532	1	1253	tags=60%, list=20%, signal=75%
GO_0000041_TRANSITION METAL ION TRANSPORT	40	-0.421983	-1.50865	0.0212766	0.193687	1	2192	tags=52%, list=35%, signal=80%
GO_0072330_MONOCARBOXYLIC ACID BIOSYNTHETIC PROCESS	43	-0.419463	-1.50821	0.0247117	0.193032	1	1361	tags=40%, list=22%, signal=50%
GO_0006575_CELLULAR MODIFIED AMINO ACID METABOLIC P	72	-0.371767	-1.50779	0.00753012	0.192389	1	1819	tags=42%, list=29%, signal=58%
GO_0015711_ORGANIC ANION TRANSPORT	122	-0.348071	-1.50733	0.0055788	0.191762	1	1567	tags=37%, list=25%, signal=48%
GO_0045017_GLYCEROLIPID BIOSYNTHETIC PROCESS	69	-0.372862	-1.50631	0.0137195	0.191866	1	1295	tags=35%, list=21%, signal=43%
GO_0071042_NUCLEAR POLYADENYLATION-DEPENDENT MRNA C	14	-0.546183	-1.50593	0.0462329	0.191045	1	1225	tags=43%, list=20%, signal=53%
GO_0015849_ORGANIC ACID TRANSPORT	81	-0.366081	-1.50477	0.0100719	0.191462	1	1413	tags=36%, list=22%, signal=46%
GO_0006734_NADH METABOLIC PROCESS	11	-0.577599	-1.50317	0.0380623	0.192624	1	1132	tags=55%, list=18%, signal=66%
GO_0006220_PYRIMIDINE NUCLEOTIDE METABOLIC PROCESS	18	-0.502212	-1.50305	0.0392491	0.191508	1	1715	tags=44%, list=27%, signal=61%
GO_0006501_C-TERMINAL PROTEIN LIPIDATION	5	-0.73967	-1.50131	0.0338681	0.192819	1	297	tags=40%, list=5%, signal=42%
GO_0000303_RESPONSE TO SUPEROXIDE	5	-0.750836	-1.50073	0.0315236	0.192319	1	1570	tags=100%, list=25%, signal=133%
GO_0006672_CERAMIDE METABOLIC PROCESS	8	-0.641379	-1.49975	0.0428082	0.192387	1	1842	tags=88%, list=29%, signal=124%
GO_0019674_NAD METABOLIC PROCESS	27	-0.466893	-1.49783	0.031405	0.193904	1	2169	tags=59%, list=35%, signal=90%
GO_0019430_REMOVAL OF SUPEROXIDE RADICALS	5	-0.750836	-1.49781	0.0286225	0.192702	1	1570	tags=100%, list=25%, signal=133%
GO_0071451_CELLULAR RESPONSE TO SUPEROXIDE	5	-0.750836	-1.49766	0.0479574	0.191641	1	1570	tags=100%, list=25%, signal=133%
GO_0009062_FATTY ACID CATABOLIC PROCESS	18	-0.503472	-1.4957	0.0582011	0.193155	1	1705	tags=61%, list=27%, signal=84%
GO_0055085_TRANSMEMBRANE TRANSPORT	361	-0.300163	-1.49479	0	0.193338	1	1567	tags=30%, list=25%, signal=37%
GO_0044273_SULFUR COMPOUND CATABOLIC PROCESS	10	-0.589024	-1.49104	0.0455342	0.197704	1	864	tags=40%, list=14%, signal=46%
GO_0071038_NUCLEAR POLYADENYLATION-DEPENDENT TRNA C	15	-0.525488	-1.4857	0.0628099	0.204123	1	1225	tags=40%, list=20%, signal=50%
GO_0009067_ASPARTATE FAMILY AMINO ACID BIOSYNTHETIC	52	-0.387781	-1.48518	0.0276923	0.203584	1	1299	tags=27%, list=21%, signal=34%
GO_0072522_PURINE-CONTAINING COMPOUND BIOSYNTHETIC	66	-0.379832	-1.48457	0.0144231	0.20323	1	485	tags=18%, list=8%, signal=19%
GO_0042455_RIBONUCLEOSIDE BIOSYNTHETIC PROCESS	58	-0.384437	-1.48282	0.0293663	0.204669	1	619	tags=21%, list=10%, signal=23%
GO_0046513_CERAMIDE BIOSYNTHETIC PROCESS	6	-0.707616	-1.48277	0.0537428	0.203521	1	1842	tags=100%, list=29%, signal=141%
GO_0046496_NICOTINAMIDE NUCLEOTIDE METABOLIC PROCES	49	-0.390151	-1.48271	0.0192926	0.202395	1	1606	tags=43%, list=26%, signal=57%
GO_1901293_NUCLEOSIDE PHOSPHATE BIOSYNTHETIC PROCES	116	-0.340564	-1.47979	0.00145985	0.205899	1	1799	tags=35%, list=29%, signal=49%
GO_0006534_CYSTEINE METABOLIC PROCESS	15	-0.533654	-1.47811	0.0403509	0.207277	1	764	tags=33%, list=12%, signal=38%
GO_0006450_REGULATION OF TRANSLATIONAL FIDELITY	21	-0.488782	-1.47698	0.0475382	0.207817	1	229	tags=19%, list=4%, signal=20%
GO_0046942_CARBOXYLIC ACID TRANSPORT	80	-0.36037	-1.47653	0.0202312	0.207174	1	1413	tags=35%, list=22%, signal=45%
GO_1901617_ORGANIC HYDROXY COMPOUND BIOSYNTHETIC PR	92	-0.35536	-1.47595	0.0102941	0.206741	1	1209	tags=28%, list=19%, signal=34%
GO_0006458_'DE NOVO' PROTEIN FOLDING	10	-0.590112	-1.47412	0.0608229	0.208294	1	1774	tags=60%, list=28%, signal=83%
GO_0072350_TRICARBOXYLIC ACID METABOLIC PROCESS	6	-0.70002	-1.47343	0.0552486	0.208058	1	888	tags=50%, list=14%, signal=58%
GO_0000188_INACTIVATION OF MAPK ACTIVITY	8	-0.63622	-1.47112	0.0547009	0.210251	1	666	tags=38%, list=11%, signal=42%
GO_0052646_ALDITOL PHOSPHATE METABOLIC PROCESS	9	-0.616364	-1.47076	0.071048	0.209675	1	1738	tags=67%, list=28%, signal=92%
GO_0044281_SMALL MOLECULE METABOLIC PROCESS	864	-0.276476	-1.47004	0	0.209554	1	1821	tags=34%, list=29%, signal=42%
GO_0033240_POSITIVE REGULATION OF CELLULAR AMINE ME	9	-0.608796	-1.468	0.0551601	0.211189	1	850	tags=44%, list=14%, signal=51%
GO_0016078_TRNA CATABOLIC PROCESS	15	-0.525488	-1.46505	0.0537262	0.214495	1	1225	tags=40%, list=20%, signal=50%
GO_0006865_AMINO ACID TRANSPORT	54	-0.384503	-1.46465	0.0361991	0.213905	1	1382	tags=37%, list=22%, signal=47%
GO_0006221_PYRIMIDINE NUCLEOTIDE BIOSYNTHETIC PROCE	18	-0.502212	-1.46267	0.0593081	0.215932	1	1715	tags=44%, list=27%, signal=61%
GO_0006826_IRON ION TRANSPORT	13	-0.541852	-1.4606	0.0715532	0.218019	1	1139	tags=46%, list=18%, signal=56%
GO_0009102_BIOTIN BIOSYNTHETIC PROCESS	5	-0.729253	-1.46049	0.0455373	0.216972	1	1361	tags=80%, list=22%, signal=102%
GO_0045903_POSITIVE REGULATION OF TRANSLATIONAL FID	5	-0.734575	-1.4604	0.0456204	0.215953	1	1018	tags=40%, list=16%, signal=48%
GO_0042727_FLAVIN-CONTAINING COMPOUND BIOSYNTHETIC	7	-0.645354	-1.45959	0.0755396	0.215916	1	484	tags=29%, list=8%, signal=31%
GO_0010563_NEGATIVE REGULATION OF PHOSPHORUS METABO	35	-0.418659	-1.45839	0.0459588	0.216534	1	912	tags=31%, list=15%, signal=37%
GO_0009152_PURINE RIBONUCLEOTIDE BIOSYNTHETIC PROCE	53	-0.380007	-1.45795	0.0395894	0.216049	1	485	tags=19%, list=8%, signal=20%
GO_0000023_MALTOSE METABOLIC PROCESS	12	-0.556745	-1.45689	0.0824373	0.216504	1	1497	tags=50%, list=24%, signal=66%
GO_0072525_PYRIDINE-CONTAINING COMPOUND BIOSYNTHETI	30	-0.446825	-1.45614	0.0464345	0.216462	1	1606	tags=43%, list=26%, signal=58%
GO_0042219_CELLULAR MODIFIED AMINO ACID CATABOLIC P	11	-0.562784	-1.45581	0.0711805	0.215814	1	2323	tags=82%, list=37%, signal=130%
GO_0031113_REGULATION OF MICROTUBULE POLYMERIZATION	11	-0.561262	-1.45237	0.0622711	0.219954	1	499	tags=36%, list=8%, signal=39%
GO_0031116_POSITIVE REGULATION OF MICROTUBULE POLYM	11	-0.561262	-1.44949	0.0608696	0.223503	1	499	tags=36%, list=8%, signal=39%
GO_0006743_UBIQUINONE METABOLIC PROCESS	13	-0.534115	-1.44894	0.062603	0.223156	1	1547	tags=62%, list=25%, signal=81%
GO_0046916_CELLULAR TRANSITION METAL ION HOMEOSTASI	65	-0.362519	-1.44867	0.0256798	0.222429	1	1895	tags=46%, list=30%, signal=65%
GO_0042181_KETONE BIOSYNTHETIC PROCESS	13	-0.534115	-1.44867	0.0734266	0.221294	1	1547	tags=62%, list=25%, signal=81%
GO_0045936_NEGATIVE REGULATION OF PHOSPHATE METABOL	35	-0.423995	-1.4482	0.0481366	0.220917	1	912	tags=31%, list=15%, signal=37%
GO_0006768_BIOTIN METABOLIC PROCESS	5	-0.729253	-1.44585	0.0535373	0.223375	1	1361	tags=80%, list=22%, signal=102%
GO_0042822_PYRIDOXAL PHOSPHATE METABOLIC PROCESS	7	-0.639604	-1.44415	0.0639432	0.224926	1	1364	tags=57%, list=22%, signal=73%
GO_0006744_UBIQUINONE BIOSYNTHETIC PROCESS	13	-0.534115	-1.44388	0.0663265	0.224128	1	1547	tags=62%, list=25%, signal=81%
GO_0006188_IMP BIOSYNTHETIC PROCESS	10	-0.55934	-1.44083	0.0766488	0.227952	1	1799	tags=60%, list=29%, signal=84%
GO_0006544_GLYCINE METABOLIC PROCESS	8	-0.609724	-1.43946	0.079646	0.228912	1	1462	tags=63%, list=23%, signal=81%
GO_0006644_PHOSPHOLIPID METABOLIC PROCESS	139	-0.320894	-1.4386	0.00985915	0.229134	1	1295	tags=32%, list=21%, signal=39%
GO_0009163_NUCLEOSIDE BIOSYNTHETIC PROCESS	59	-0.374388	-1.43779	0.0418605	0.229216	1	619	tags=20%, list=10%, signal=22%
GO_1901663_QUINONE BIOSYNTHETIC PROCESS	13	-0.534115	-1.43678	0.0857633	0.229693	1	1547	tags=62%, list=25%, signal=81%
GO_0046487_GLYOXYLATE METABOLIC PROCESS	10	-0.578395	-1.43661	0.0666667	0.228817	1	393	tags=20%, list=6%, signal=21%
GO_0007006_MITOCHONDRIAL MEMBRANE ORGANIZATION	45	-0.393816	-1.43648	0.0401929	0.228005	1	948	tags=29%, list=15%, signal=34%
GO_0006164_PURINE NUCLEOTIDE BIOSYNTHETIC PROCESS	56	-0.37052	-1.4357	0.0347958	0.228237	1	485	tags=18%, list=8%, signal=19%
GO_0046184_ALDEHYDE BIOSYNTHETIC PROCESS	7	-0.639604	-1.43281	0.087037	0.231656	1	1364	tags=57%, list=22%, signal=73%
GO_0006116_NADH OXIDATION	9	-0.59078	-1.43197	0.0871022	0.231834	1	1132	tags=67%, list=18%, signal=81%
GO_1901564_ORGANONITROGEN COMPOUND METABOLIC PROCES	710	-0.272596	-1.43083	0	0.232492	1	1809	tags=34%, list=29%, signal=42%
GO_0070585_PROTEIN LOCALIZATION TO MITOCHONDRION	64	-0.361702	-1.43012	0.0438066	0.232545	1	1004	tags=28%, list=16%, signal=33%
GO_0072655_ESTABLISHMENT OF PROTEIN LOCALIZATION TO	64	-0.361702	-1.43005	0.0378788	0.231556	1	1004	tags=28%, list=16%, signal=33%
GO_0042726_FLAVIN-CONTAINING COMPOUND METABOLIC PRO	7	-0.645354	-1.42963	0.0864198	0.231116	1	484	tags=29%, list=8%, signal=31%
GO_0046785_MICROTUBULE POLYMERIZATION	11	-0.561262	-1.42922	0.0727903	0.230688	1	499	tags=36%, list=8%, signal=39%
GO_1901661_QUINONE METABOLIC PROCESS	13	-0.534115	-1.42847	0.0881356	0.230788	1	1547	tags=62%, list=25%, signal=81%
GO_0044743_INTRACELLULAR PROTEIN TRANSMEMBRANE IMPO	68	-0.356331	-1.42697	0.0352221	0.232011	1	893	tags=28%, list=14%, signal=32%
GO_0043405_REGULATION OF MAP KINASE ACTIVITY	10	-0.572896	-1.42334	0.0857664	0.236739	1	666	tags=30%, list=11%, signal=34%
GO_0046165_ALCOHOL BIOSYNTHETIC PROCESS	80	-0.352262	-1.4221	0.0321101	0.237558	1	1003	tags=25%, list=16%, signal=29%
GO_0042149_CELLULAR RESPONSE TO GLUCOSE STARVATION	9	-0.588372	-1.41822	0.0994575	0.242584	1	841	tags=56%, list=13%, signal=64%
GO_0007008_OUTER MITOCHONDRIAL MEMBRANE ORGANIZATIO	12	-0.534963	-1.41549	0.0870307	0.245712	1	803	tags=42%, list=13%, signal=48%
GO_0006749_GLUTATHIONE METABOLIC PROCESS	18	-0.480228	-1.41463	0.0905862	0.245976	1	982	tags=39%, list=16%, signal=46%
GO_0006573_VALINE METABOLIC PROCESS	7	-0.634904	-1.41374	0.0998185	0.246289	1	937	tags=43%, list=15%, signal=50%
GO_0008614_PYRIDOXINE METABOLIC PROCESS	7	-0.651732	-1.41274	0.0751342	0.246735	1	1376	tags=57%, list=22%, signal=73%
GO_0009311_OLIGOSACCHARIDE METABOLIC PROCESS	43	-0.387745	-1.4119	0.0507132	0.246877	1	1498	tags=35%, list=24%, signal=45%
GO_0046040_IMP METABOLIC PROCESS	10	-0.55934	-1.41179	0.0966011	0.245972	1	1799	tags=60%, list=29%, signal=84%
GO_0031112_POSITIVE REGULATION OF MICROTUBULE POLYM	11	-0.561262	-1.41148	0.0836237	0.245348	1	499	tags=36%, list=8%, signal=39%
GO_0015688_IRON CHELATE TRANSPORT	8	-0.601046	-1.41019	0.0887372	0.246426	1	2395	tags=88%, list=38%, signal=141%
GO_0046131_PYRIMIDINE RIBONUCLEOSIDE METABOLIC PROC	14	-0.511768	-1.40967	0.0827922	0.246225	1	1584	tags=43%, list=25%, signal=57%
GO_0045039_PROTEIN IMPORT INTO MITOCHONDRIAL INNER	10	-0.557573	-1.40965	0.114809	0.245184	1	653	tags=40%, list=10%, signal=45%
GO_0046464_ACYLGLYCEROL CATABOLIC PROCESS	6	-0.666109	-1.40851	0.0770677	0.245858	1	1111	tags=50%, list=18%, signal=61%
GO_0046390_RIBOSE PHOSPHATE BIOSYNTHETIC PROCESS	72	-0.354157	-1.40772	0.0377644	0.246042	1	485	tags=17%, list=8%, signal=18%
GO_0072329_MONOCARBOXYLIC ACID CATABOLIC PROCESS	28	-0.42345	-1.4069	0.0827586	0.24628	1	1705	tags=50%, list=27%, signal=68%
GO_0065002_INTRACELLULAR PROTEIN TRANSMEMBRANE TRAN	82	-0.344554	-1.40583	0.0348331	0.246984	1	893	tags=26%, list=14%, signal=29%
GO_0018345_PROTEIN PALMITOYLATION	7	-0.632512	-1.40554	0.0859649	0.246472	1	272	tags=29%, list=4%, signal=30%

## Sheet: TE.rcm0.up
NAME	SIZE	ES	NES	NOM p-val	FDR q-val	FWER p-val	RANK AT MAX	LEADING EDGE
GO_0042273_RIBOSOMAL LARGE SUBUNIT BIOGENESIS	94	0.628767	2.94556	0	0	0	724	tags=47%, list=12%, signal=52%
GO_0022613_RIBONUCLEOPROTEIN COMPLEX BIOGENESIS	425	0.504244	2.843	0	0	0	1123	tags=42%, list=18%, signal=48%
GO_0042254_RIBOSOME BIOGENESIS	351	0.504596	2.8082	0	0	0	1150	tags=43%, list=18%, signal=50%
GO_0006364_RRNA PROCESSING	254	0.522782	2.79973	0	0	0	1150	tags=46%, list=18%, signal=55%
GO_0016072_RRNA METABOLIC PROCESS	271	0.510339	2.78815	0	0	0	1150	tags=45%, list=18%, signal=53%
GO_0000463_MATURATION OF LSU-RRNA FROM TRICISTRONIC	32	0.757262	2.72938	0	0	0	652	tags=59%, list=10%, signal=66%
GO_0000470_MATURATION OF LSU-RRNA	38	0.654282	2.5615	0	0	0	884	tags=55%, list=14%, signal=64%
GO_0000460_MATURATION OF 5.8S RRNA	79	0.568019	2.5575	0	0	0	922	tags=47%, list=15%, signal=54%
GO_0000466_MATURATION OF 5.8S RRNA FROM TRICISTRONI	79	0.568752	2.54792	0	0	0	922	tags=47%, list=15%, signal=54%
GO_0034470_NCRNA PROCESSING	359	0.450064	2.52325	0	0	0	1150	tags=40%, list=18%, signal=46%
GO_0042274_RIBOSOMAL SMALL SUBUNIT BIOGENESIS	125	0.518429	2.49725	0	0	0	1337	tags=48%, list=21%, signal=60%
GO_0034660_NCRNA METABOLIC PROCESS	421	0.42549	2.41623	0	0.000125	0.001	1150	tags=38%, list=18%, signal=44%
GO_0000462_MATURATION OF SSU-RRNA FROM TRICISTRONIC	94	0.521338	2.41322	0	0.000115385	0.001	1096	tags=44%, list=17%, signal=52%
GO_0048193_GOLGI VESICLE TRANSPORT	194	0.456951	2.39721	0	0.000107143	0.001	1236	tags=46%, list=20%, signal=55%
GO_0030490_MATURATION OF SSU-RRNA	103	0.511102	2.36184	0	0.000199873	0.002	1200	tags=46%, list=19%, signal=55%
GO_0090501_RNA PHOSPHODIESTER BOND HYDROLYSIS	68	0.530454	2.34249	0	0.000282707	0.003	922	tags=43%, list=15%, signal=49%
GO_0006892_POST-GOLGI VESICLE-MEDIATED TRANSPORT	76	0.516442	2.3197	0	0.000266078	0.003	1236	tags=50%, list=20%, signal=61%
GO_0007093_MITOTIC CELL CYCLE CHECKPOINT	60	0.529679	2.29926	0	0.000251296	0.003	1335	tags=50%, list=21%, signal=63%
GO_1901988_NEGATIVE REGULATION OF CELL CYCLE PHASE	63	0.532522	2.29215	0	0.000399625	0.005	1335	tags=51%, list=21%, signal=64%
GO_0006396_RNA PROCESSING	547	0.397497	2.28691	0	0.000459848	0.006	1101	tags=35%, list=18%, signal=39%
GO_0006891_INTRA-GOLGI VESICLE-MEDIATED TRANSPORT	25	0.648266	2.26321	0	0.00058535	0.008	1478	tags=68%, list=24%, signal=89%
GO_0034629_CELLULAR PROTEIN COMPLEX LOCALIZATION	24	0.656705	2.25808	0	0.000558743	0.008	982	tags=58%, list=16%, signal=69%
GO_2001020_REGULATION OF RESPONSE TO DNA DAMAGE STI	15	0.778592	2.25779	0	0.00053445	0.008	841	tags=60%, list=13%, signal=69%
GO_1902275_REGULATION OF CHROMATIN ORGANIZATION	20	0.696192	2.24746	0	0.000637972	0.01	758	tags=60%, list=12%, signal=68%
GO_1901991_NEGATIVE REGULATION OF MITOTIC CELL CYCL	61	0.520902	2.23844	0	0.000733376	0.012	1335	tags=49%, list=21%, signal=62%
GO_0006356_REGULATION OF TRANSCRIPTION FROM RNA POL	29	0.638282	2.23303	0	0.000760537	0.013	400	tags=38%, list=6%, signal=40%
GO_0000469_CLEAVAGE INVOLVED IN RRNA PROCESSING	67	0.509163	2.22655	0	0.000953783	0.017	922	tags=40%, list=15%, signal=47%
GO_0006289_NUCLEOTIDE-EXCISION REPAIR	55	0.534742	2.2206	0	0.00108195	0.02	1651	tags=53%, list=26%, signal=71%
GO_0071826_RIBONUCLEOPROTEIN COMPLEX SUBUNIT ORGANI	149	0.444148	2.21587	0	0.00109717	0.021	1448	tags=49%, list=23%, signal=62%
GO_0022618_RIBONUCLEOPROTEIN COMPLEX ASSEMBLY	143	0.450711	2.21429	0	0.0010606	0.021	1448	tags=48%, list=23%, signal=61%
GO_0031338_REGULATION OF VESICLE FUSION	9	0.849354	2.21249	0	0.00107597	0.022	953	tags=100%, list=15%, signal=118%
GO_0033044_REGULATION OF CHROMOSOME ORGANIZATION	34	0.590237	2.19589	0.0028169	0.00132405	0.027	758	tags=44%, list=12%, signal=50%
GO_0070925_ORGANELLE ASSEMBLY	118	0.446278	2.19302	0	0.00132997	0.028	1448	tags=46%, list=23%, signal=58%
GO_0006974_CELLULAR RESPONSE TO DNA DAMAGE STIMULUS	325	0.40016	2.18526	0	0.00151192	0.033	1174	tags=34%, list=19%, signal=40%
GO_0035493_SNARE COMPLEX ASSEMBLY	9	0.849354	2.18072	0	0.00146872	0.033	953	tags=100%, list=15%, signal=118%
GO_0006281_DNA REPAIR	275	0.403135	2.17921	0	0.00142792	0.033	1174	tags=34%, list=19%, signal=40%
GO_0010948_NEGATIVE REGULATION OF CELL CYCLE PROCES	87	0.479142	2.17789	0	0.00147049	0.034	1678	tags=56%, list=27%, signal=76%
GO_0022406_MEMBRANE DOCKING	22	0.65047	2.17696	0	0.00143179	0.034	868	tags=68%, list=14%, signal=79%
GO_0090502_RNA PHOSPHODIESTER BOND HYDROLYSIS, ENDO	46	0.542937	2.17615	0	0.00139508	0.034	1150	tags=50%, list=18%, signal=61%
GO_0006282_REGULATION OF DNA REPAIR	10	0.817618	2.1761	0	0.0013602	0.034	530	tags=60%, list=8%, signal=65%
GO_0006890_RETROGRADE VESICLE-MEDIATED TRANSPORT, G	28	0.61687	2.15961	0	0.001622	0.042	1181	tags=71%, list=19%, signal=88%
GO_0016197_ENDOSOMAL TRANSPORT	85	0.48816	2.15517	0	0.00165541	0.044	862	tags=39%, list=14%, signal=44%
GO_0000479_ENDONUCLEOLYTIC CLEAVAGE OF TRICISTRONIC	45	0.536643	2.13625	0	0.00214771	0.057	1067	tags=47%, list=17%, signal=56%
GO_2001252_POSITIVE REGULATION OF CHROMOSOME ORGANI	14	0.724398	2.13119	0	0.00233629	0.064	758	tags=57%, list=12%, signal=65%
GO_0070646_PROTEIN MODIFICATION BY SMALL PROTEIN RE	30	0.581646	2.12946	0	0.00235121	0.066	721	tags=47%, list=11%, signal=52%
GO_0007034_VACUOLAR TRANSPORT	149	0.435022	2.12925	0	0.0023001	0.066	844	tags=37%, list=13%, signal=42%
GO_0044774_MITOTIC DNA INTEGRITY CHECKPOINT	17	0.669804	2.12544	0	0.00231421	0.068	1641	tags=59%, list=26%, signal=79%
GO_0044744_PROTEIN TARGETING TO NUCLEUS	46	0.51567	2.1143	0	0.00248765	0.075	845	tags=46%, list=13%, signal=52%
GO_0006283_TRANSCRIPTION-COUPLED NUCLEOTIDE-EXCISIO	15	0.699403	2.11401	0	0.00246825	0.076	383	tags=40%, list=6%, signal=42%
GO_0048278_VESICLE DOCKING	21	0.637504	2.10308	0	0.00275045	0.087	868	tags=67%, list=14%, signal=77%
GO_0000966_RNA 5'-END PROCESSING	32	0.570382	2.10142	0	0.0027271	0.088	1067	tags=53%, list=17%, signal=64%
GO_0034471_NCRNA 5'-END PROCESSING	31	0.572483	2.10023	0	0.00279161	0.092	1067	tags=55%, list=17%, signal=66%
GO_0072665_PROTEIN LOCALIZATION TO VACUOLE	93	0.453844	2.09869	0	0.00276613	0.092	844	tags=39%, list=13%, signal=44%
GO_0006354_DNA-TEMPLATED TRANSCRIPTION, ELONGATION	85	0.469316	2.09427	0	0.0028555	0.097	938	tags=39%, list=15%, signal=45%
GO_0000478_ENDONUCLEOLYTIC CLEAVAGE INVOLVED IN RRN	45	0.530221	2.09041	0	0.00291797	0.101	1150	tags=49%, list=18%, signal=59%
GO_0072666_ESTABLISHMENT OF PROTEIN LOCALIZATION TO	92	0.453991	2.09032	0	0.00289416	0.102	844	tags=39%, list=13%, signal=45%
GO_0000967_RRNA 5'-END PROCESSING	31	0.572483	2.08654	0	0.0029499	0.106	1067	tags=55%, list=17%, signal=66%
GO_0000027_RIBOSOMAL LARGE SUBUNIT ASSEMBLY	33	0.555069	2.0846	0	0.00305372	0.112	1375	tags=55%, list=22%, signal=69%
GO_0006623_PROTEIN TARGETING TO VACUOLE	92	0.453991	2.08232	0	0.00307931	0.115	844	tags=39%, list=13%, signal=45%
GO_0031401_POSITIVE REGULATION OF PROTEIN MODIFICAT	39	0.540079	2.08061	0	0.00310417	0.117	854	tags=41%, list=14%, signal=47%
GO_0000447_ENDONUCLEOLYTIC CLEAVAGE IN ITS1 TO SEPA	41	0.527291	2.07498	0	0.00335163	0.129	1067	tags=46%, list=17%, signal=55%
GO_0016192_VESICLE-MEDIATED TRANSPORT	370	0.374055	2.07382	0	0.00337156	0.132	1215	tags=37%, list=19%, signal=44%
GO_2000819_REGULATION OF NUCLEOTIDE-EXCISION REPAIR	6	0.928612	2.07345	0	0.00334257	0.133	270	tags=67%, list=4%, signal=70%
GO_0000480_ENDONUCLEOLYTIC CLEAVAGE IN 5'-ETS OF TR	28	0.595371	2.06992	0	0.00345654	0.138	1067	tags=57%, list=17%, signal=69%
GO_0000054_RIBOSOMAL SUBUNIT EXPORT FROM NUCLEUS	48	0.506646	2.06202	0	0.00382395	0.153	779	tags=40%, list=12%, signal=45%
GO_0033753_ESTABLISHMENT OF RIBOSOME LOCALIZATION	48	0.506646	2.0548	0	0.00401501	0.162	779	tags=40%, list=12%, signal=45%
GO_0090262_REGULATION OF TRANSCRIPTION-COUPLED NUCL	6	0.928612	2.0534	0	0.00404485	0.166	270	tags=67%, list=4%, signal=70%
GO_0071174_MITOTIC SPINDLE CHECKPOINT	38	0.531661	2.04866	0	0.00438975	0.179	1335	tags=53%, list=21%, signal=66%
GO_0006362_TRANSCRIPTION ELONGATION FROM RNA POLYME	9	0.804119	2.04839	0	0.00432613	0.179	270	tags=44%, list=4%, signal=46%
GO_0006368_TRANSCRIPTION ELONGATION FROM RNA POLYME	78	0.464486	2.0472	0	0.00426433	0.179	1233	tags=44%, list=20%, signal=54%
GO_0000055_RIBOSOMAL LARGE SUBUNIT EXPORT FROM NUCL	27	0.57717	2.04652	0	0.00422497	0.18	779	tags=44%, list=12%, signal=51%
GO_0071166_RIBONUCLEOPROTEIN COMPLEX LOCALIZATION	48	0.506646	2.04574	0	0.00420776	0.182	779	tags=40%, list=12%, signal=45%
GO_2001207_REGULATION OF TRANSCRIPTION ELONGATION F	6	0.927053	2.03868	0	0.00448488	0.194	270	tags=67%, list=4%, signal=70%
GO_0035542_REGULATION OF SNARE COMPLEX ASSEMBLY	8	0.849219	2.03389	0	0.00468789	0.205	953	tags=100%, list=15%, signal=118%
GO_0051052_REGULATION OF DNA METABOLIC PROCESS	99	0.432885	2.02339	0	0.00523529	0.226	870	tags=32%, list=14%, signal=37%
GO_2001209_POSITIVE REGULATION OF TRANSCRIPTION ELO	6	0.928612	2.02028	0	0.0055646	0.244	270	tags=67%, list=4%, signal=70%
GO_0042147_RETROGRADE TRANSPORT, ENDOSOME TO GOLGI	30	0.563801	2.01924	0	0.00559318	0.248	862	tags=43%, list=14%, signal=50%
GO_0000472_ENDONUCLEOLYTIC CLEAVAGE TO GENERATE MAT	30	0.576082	2.01681	0	0.00579362	0.262	1067	tags=57%, list=17%, signal=68%
GO_0031058_POSITIVE REGULATION OF HISTONE MODIFICAT	9	0.791317	2.01526	0	0.00583862	0.266	758	tags=67%, list=12%, signal=76%
GO_0051656_ESTABLISHMENT OF ORGANELLE LOCALIZATION	103	0.421074	2.01515	0	0.00576563	0.266	959	tags=37%, list=15%, signal=43%
GO_0006259_DNA METABOLIC PROCESS	501	0.348042	2.01069	0	0.00592011	0.272	1296	tags=34%, list=21%, signal=40%
GO_0071426_RIBONUCLEOPROTEIN COMPLEX EXPORT FROM NU	48	0.506646	2.01021	0	0.00586656	0.272	779	tags=40%, list=12%, signal=45%
GO_0031570_DNA INTEGRITY CHECKPOINT	43	0.509176	2.0092	0	0.00588803	0.276	1641	tags=47%, list=26%, signal=63%
GO_0016050_VESICLE ORGANIZATION	73	0.450133	2.009	0	0.00585351	0.278	1213	tags=44%, list=19%, signal=54%
GO_0071428_RRNA-CONTAINING RIBONUCLEOPROTEIN COMPLE	48	0.506646	2.00601	0	0.00606948	0.288	779	tags=40%, list=12%, signal=45%
GO_0045839_NEGATIVE REGULATION OF MITOSIS	28	0.558019	2.00065	0	0.00645899	0.304	1335	tags=50%, list=21%, signal=63%
GO_0031577_SPINDLE CHECKPOINT	42	0.515051	1.99823	0	0.00659357	0.313	1335	tags=48%, list=21%, signal=60%
GO_0090305_NUCLEIC ACID PHOSPHODIESTER BOND HYDROLY	174	0.396821	1.9975	0	0.00651865	0.313	1151	tags=37%, list=18%, signal=44%
GO_1902593_SINGLE-ORGANISM NUCLEAR IMPORT	54	0.483232	1.9966	0	0.00649766	0.314	845	tags=43%, list=13%, signal=49%
GO_0034504_PROTEIN LOCALIZATION TO NUCLEUS	70	0.463629	1.99403	0	0.00657904	0.319	845	tags=40%, list=13%, signal=46%
GO_0048284_ORGANELLE FUSION	91	0.432607	1.99271	0	0.00670777	0.327	1213	tags=45%, list=19%, signal=55%
GO_0000011_VACUOLE INHERITANCE	17	0.649786	1.99103	0	0.00671691	0.33	1221	tags=65%, list=19%, signal=80%
GO_0031056_REGULATION OF HISTONE MODIFICATION	15	0.673703	1.98656	0	0.00700196	0.343	758	tags=60%, list=12%, signal=68%
GO_0001301_PROGRESSIVE ALTERATION OF CHROMATIN INVO	8	0.798122	1.98334	0	0.00723599	0.356	1070	tags=63%, list=17%, signal=75%
GO_0015031_PROTEIN TRANSPORT	551	0.342109	1.98278	0	0.00725527	0.359	896	tags=28%, list=14%, signal=30%
GO_0032509_ENDOSOME TRANSPORT VIA MULTIVESICULAR BO	27	0.551873	1.98112	0.00289017	0.00729085	0.364	823	tags=48%, list=13%, signal=55%
GO_0006325_CHROMATIN ORGANIZATION	259	0.369477	1.97555	0	0.00790433	0.387	1112	tags=33%, list=18%, signal=38%
GO_0006906_VESICLE FUSION	36	0.519092	1.97389	0	0.00806912	0.4	1213	tags=53%, list=19%, signal=65%
GO_0033750_RIBOSOME LOCALIZATION	47	0.495962	1.97263	0	0.00820443	0.409	779	tags=38%, list=12%, signal=43%
GO_0051307_MEIOTIC CHROMOSOME SEPARATION	9	0.779819	1.96841	0	0.00860916	0.429	1091	tags=78%, list=17%, signal=94%
GO_0016574_HISTONE UBIQUITINATION	13	0.681277	1.96705	0	0.00871855	0.434	270	tags=46%, list=4%, signal=48%
GO_0051640_ORGANELLE LOCALIZATION	138	0.402095	1.96613	0	0.00875329	0.44	1258	tags=43%, list=20%, signal=52%
GO_1902100_NEGATIVE REGULATION OF METAPHASE/ANAPHAS	28	0.558019	1.96391	0	0.00885912	0.446	1335	tags=50%, list=21%, signal=63%
GO_0045841_NEGATIVE REGULATION OF MITOTIC METAPHASE	28	0.558019	1.96309	0	0.00883313	0.448	1335	tags=50%, list=21%, signal=63%
GO_0016568_CHROMATIN MODIFICATION	217	0.373428	1.96003	0	0.00905272	0.461	1365	tags=37%, list=22%, signal=46%
GO_0007094_MITOTIC SPINDLE ASSEMBLY CHECKPOINT	28	0.558019	1.95715	0	0.00929694	0.477	1335	tags=50%, list=21%, signal=63%
GO_0071894_HISTONE H2B CONSERVED C-TERMINAL LYSINE	5	0.930846	1.95618	0	0.00929314	0.481	270	tags=80%, list=4%, signal=84%
GO_0071824_PROTEIN-DNA COMPLEX SUBUNIT ORGANIZATION	155	0.383819	1.95403	0	0.00944668	0.491	1294	tags=37%, list=21%, signal=46%
GO_0051650_ESTABLISHMENT OF VESICLE LOCALIZATION	12	0.674589	1.95373	0	0.00938857	0.492	868	tags=75%, list=14%, signal=87%
GO_0090522_VESICLE TETHERING INVOLVED IN EXOCYTOSIS	7	0.826601	1.95338	0.00225734	0.00933137	0.493	868	tags=86%, list=14%, signal=99%
GO_0016458_GENE SILENCING	141	0.396804	1.95087	0	0.00953338	0.499	1365	tags=46%, list=22%, signal=58%
GO_0045184_ESTABLISHMENT OF PROTEIN LOCALIZATION	572	0.337112	1.94717	0	0.00999091	0.519	896	tags=28%, list=14%, signal=29%
GO_0006896_GOLGI TO VACUOLE TRANSPORT	23	0.565436	1.94563	0	0.0100892	0.529	765	tags=52%, list=12%, signal=59%
GO_0033523_HISTONE H2B UBIQUITINATION	5	0.930846	1.94493	0	0.0100938	0.532	270	tags=80%, list=4%, signal=84%
GO_0031060_REGULATION OF HISTONE METHYLATION	7	0.824232	1.94064	0.00238663	0.0105396	0.556	646	tags=71%, list=10%, signal=80%
GO_0070727_CELLULAR MACROMOLECULE LOCALIZATION	494	0.341469	1.93826	0	0.0108593	0.575	891	tags=27%, list=14%, signal=29%
GO_0006913_NUCLEOCYTOPLASMIC TRANSPORT	173	0.383036	1.93725	0	0.0108443	0.577	845	tags=32%, list=13%, signal=36%
GO_0071173_SPINDLE ASSEMBLY CHECKPOINT	32	0.542855	1.93589	0.00247525	0.0109076	0.58	1335	tags=47%, list=21%, signal=59%
GO_0010921_REGULATION OF PHOSPHATASE ACTIVITY	8	0.780041	1.93352	0	0.0110977	0.588	1367	tags=88%, list=22%, signal=112%
GO_0032511_LATE ENDOSOME TO VACUOLE TRANSPORT VIA M	25	0.570763	1.93287	0	0.0110812	0.589	823	tags=52%, list=13%, signal=60%
GO_0006886_INTRACELLULAR PROTEIN TRANSPORT	362	0.348131	1.93096	0	0.0111765	0.593	891	tags=28%, list=14%, signal=31%
GO_0006342_CHROMATIN SILENCING	137	0.393472	1.93005	0	0.0112715	0.596	1365	tags=46%, list=22%, signal=57%
GO_0000075_CELL CYCLE CHECKPOINT	94	0.415482	1.92777	0	0.011412	0.6	1701	tags=48%, list=27%, signal=65%
GO_0051641_CELLULAR LOCALIZATION	878	0.320878	1.92747	0	0.0113558	0.601	1370	tags=35%, list=22%, signal=38%
GO_0016482_CYTOPLASMIC TRANSPORT	550	0.334611	1.92678	0	0.0113488	0.605	896	tags=28%, list=14%, signal=30%
GO_0010564_REGULATION OF CELL CYCLE PROCESS	148	0.386719	1.92611	0	0.011283	0.606	1678	tags=47%, list=27%, signal=62%
GO_0008104_PROTEIN LOCALIZATION	697	0.326876	1.9248	0	0.0113842	0.611	1370	tags=36%, list=22%, signal=40%
GO_0034401_REGULATION OF TRANSCRIPTION BY CHROMATIN	19	0.602357	1.92396	0.00761421	0.0113913	0.614	1188	tags=68%, list=19%, signal=84%
GO_0033121_REGULATION OF PURINE NUCLEOTIDE CATABOLI	59	0.447615	1.92388	0	0.0113266	0.615	1538	tags=51%, list=24%, signal=67%
GO_0000377_RNA SPLICING, VIA TRANSESTERIFICATION RE	106	0.405169	1.92358	0	0.0112864	0.617	1072	tags=35%, list=17%, signal=41%
GO_0051664_NUCLEAR PORE LOCALIZATION	8	0.777252	1.92322	0	0.0112238	0.618	1229	tags=75%, list=20%, signal=93%
GO_0000245_SPLICEOSOMAL COMPLEX ASSEMBLY	20	0.596058	1.9221	0	0.0112876	0.623	1276	tags=60%, list=20%, signal=75%
GO_0051336_REGULATION OF HYDROLASE ACTIVITY	82	0.423923	1.92021	0	0.0114897	0.631	1538	tags=46%, list=24%, signal=61%
GO_1901987_REGULATION OF CELL CYCLE PHASE TRANSITIO	78	0.429701	1.92021	0	0.011404	0.631	1335	tags=42%, list=21%, signal=53%
GO_0045814_NEGATIVE REGULATION OF GENE EXPRESSION,	137	0.387803	1.92006	0	0.011342	0.632	1365	tags=45%, list=22%, signal=57%
GO_0006895_GOLGI TO ENDOSOME TRANSPORT	18	0.609926	1.91923	0.00297619	0.0114149	0.638	1236	tags=67%, list=20%, signal=83%
GO_0046578_REGULATION OF RAS PROTEIN SIGNAL TRANSDU	48	0.470858	1.91795	0	0.0114779	0.641	1065	tags=44%, list=17%, signal=52%
GO_1902626_ASSEMBLY OF LARGE SUBUNIT PRECURSOR OF P	7	0.818548	1.9179	0.00454545	0.0114159	0.642	487	tags=57%, list=8%, signal=62%
GO_0051648_VESICLE LOCALIZATION	12	0.674589	1.91724	0.00249377	0.0114088	0.644	868	tags=75%, list=14%, signal=87%
GO_0033182_REGULATION OF HISTONE UBIQUITINATION	5	0.930846	1.91541	0	0.0115854	0.651	270	tags=80%, list=4%, signal=84%
GO_0033124_REGULATION OF GTP CATABOLIC PROCESS	50	0.469524	1.91438	0	0.0115886	0.654	1538	tags=52%, list=24%, signal=68%
GO_0043632_MODIFICATION-DEPENDENT MACROMOLECULE CAT	218	0.367081	1.91396	0	0.0115601	0.655	1104	tags=30%, list=18%, signal=35%
GO_0006302_DOUBLE-STRAND BREAK REPAIR	97	0.409777	1.90946	0	0.0120764	0.678	1396	tags=37%, list=22%, signal=47%
GO_0034613_CELLULAR PROTEIN LOCALIZATION	474	0.334139	1.90944	0	0.0120033	0.679	891	tags=27%, list=14%, signal=29%
GO_0051170_NUCLEAR IMPORT	55	0.47182	1.9093	0	0.0119312	0.679	845	tags=42%, list=13%, signal=48%
GO_0031503_PROTEIN COMPLEX LOCALIZATION	44	0.47285	1.90873	0	0.012048	0.687	982	tags=43%, list=16%, signal=51%
GO_0006606_PROTEIN IMPORT INTO NUCLEUS	54	0.461441	1.90811	0	0.012049	0.689	845	tags=41%, list=13%, signal=47%
GO_0006353_DNA-TEMPLATED TRANSCRIPTION, TERMINATION	41	0.49621	1.90577	0	0.0123688	0.703	293	tags=32%, list=5%, signal=33%
GO_0000077_DNA DAMAGE CHECKPOINT	30	0.518337	1.90497	0.00273224	0.0123981	0.708	1822	tags=57%, list=29%, signal=79%
GO_0000338_PROTEIN DENEDDYLATION	5	0.886493	1.90068	0.00242131	0.0129326	0.721	435	tags=80%, list=7%, signal=86%
GO_0040029_REGULATION OF GENE EXPRESSION, EPIGENETI	137	0.387803	1.89937	0	0.0130369	0.727	1365	tags=45%, list=22%, signal=57%
GO_1900542_REGULATION OF PURINE NUCLEOTIDE METABOLI	60	0.444138	1.89861	0	0.0130615	0.731	1538	tags=50%, list=24%, signal=66%
GO_0031081_NUCLEAR PORE DISTRIBUTION	8	0.777252	1.89389	0	0.0137411	0.756	1229	tags=75%, list=20%, signal=93%
GO_0009118_REGULATION OF NUCLEOSIDE METABOLIC PROCE	59	0.447615	1.89164	0	0.0139685	0.769	1538	tags=51%, list=24%, signal=67%
GO_0043087_REGULATION OF GTPASE ACTIVITY	50	0.457722	1.88905	0	0.014348	0.776	1538	tags=50%, list=24%, signal=66%
GO_0042255_RIBOSOME ASSEMBLY	57	0.446042	1.88861	0	0.0143708	0.779	1375	tags=47%, list=22%, signal=60%
GO_1902582_SINGLE-ORGANISM INTRACELLULAR TRANSPORT	627	0.32226	1.88859	0	0.0142793	0.779	896	tags=27%, list=14%, signal=28%
GO_0061025_MEMBRANE FUSION	74	0.429733	1.88304	0	0.0151472	0.804	1213	tags=45%, list=19%, signal=55%
GO_0048583_REGULATION OF RESPONSE TO STIMULUS	162	0.380048	1.88261	0	0.0150807	0.804	1065	tags=34%, list=17%, signal=40%
GO_0036297_INTERSTRAND CROSS-LINK REPAIR	6	0.825174	1.8821	0	0.0150519	0.805	712	tags=83%, list=11%, signal=94%
GO_0019941_MODIFICATION-DEPENDENT PROTEIN CATABOLIC	198	0.362048	1.88201	0	0.0149584	0.805	1104	tags=31%, list=18%, signal=36%
GO_0001934_POSITIVE REGULATION OF PROTEIN PHOSPHORY	21	0.572627	1.88192	0	0.014866	0.805	757	tags=43%, list=12%, signal=49%
GO_0006360_TRANSCRIPTION FROM RNA POLYMERASE I PROM	63	0.432618	1.8818	0	0.014784	0.805	944	tags=37%, list=15%, signal=43%
GO_0032258_CVT PATHWAY	38	0.487966	1.8789	0	0.015212	0.817	844	tags=45%, list=13%, signal=51%
GO_0045324_LATE ENDOSOME TO VACUOLE TRANSPORT	41	0.49217	1.87665	0.00286533	0.0155147	0.827	1058	tags=49%, list=17%, signal=58%
GO_0044784_METAPHASE/ANAPHASE TRANSITION OF CELL CY	34	0.503419	1.87626	0.00268817	0.0155418	0.829	1335	tags=44%, list=21%, signal=56%
GO_0030811_REGULATION OF NUCLEOTIDE CATABOLIC PROCE	59	0.447615	1.87551	0.00293255	0.0156034	0.831	1538	tags=51%, list=24%, signal=67%
GO_0045943_POSITIVE REGULATION OF TRANSCRIPTION FRO	11	0.687124	1.87533	0.00250627	0.0155472	0.832	400	tags=55%, list=6%, signal=58%
GO_0006352_DNA-TEMPLATED TRANSCRIPTION, INITIATION	71	0.430121	1.87491	0	0.0155359	0.834	1599	tags=48%, list=25%, signal=64%
GO_0051169_NUCLEAR TRANSPORT	174	0.370519	1.87489	0	0.0154535	0.834	845	tags=32%, list=13%, signal=36%
GO_0006140_REGULATION OF NUCLEOTIDE METABOLIC PROCE	60	0.444138	1.874	0	0.0155838	0.841	1538	tags=50%, list=24%, signal=66%
GO_0033365_PROTEIN LOCALIZATION TO ORGANELLE	335	0.339055	1.87358	0	0.0155534	0.841	891	tags=27%, list=14%, signal=30%
GO_0045786_NEGATIVE REGULATION OF CELL CYCLE	45	0.476129	1.8711	0	0.0158933	0.847	1335	tags=49%, list=21%, signal=62%
GO_0044265_CELLULAR MACROMOLECULE CATABOLIC PROCESS	358	0.33553	1.86876	0	0.016142	0.852	1586	tags=39%, list=25%, signal=49%
GO_0044801_SINGLE-ORGANISM MEMBRANE FUSION	72	0.424906	1.86866	0.00314465	0.0160585	0.852	1213	tags=44%, list=19%, signal=54%
GO_0000056_RIBOSOMAL SMALL SUBUNIT EXPORT FROM NUCL	13	0.656445	1.86458	0.00251889	0.0167771	0.872	296	tags=31%, list=5%, signal=32%
GO_0034968_HISTONE LYSINE METHYLATION	24	0.553244	1.86069	0	0.0172669	0.883	1188	tags=54%, list=19%, signal=67%
GO_0051649_ESTABLISHMENT OF LOCALIZATION IN CELL	746	0.316277	1.85794	0	0.0176736	0.889	1229	tags=32%, list=20%, signal=35%
GO_0000018_REGULATION OF DNA RECOMBINATION	25	0.54495	1.85685	0.00255102	0.0177105	0.893	1292	tags=48%, list=21%, signal=60%
GO_0033036_MACROMOLECULE LOCALIZATION	816	0.313911	1.85613	0	0.0177287	0.897	1370	tags=35%, list=22%, signal=38%
GO_0046907_INTRACELLULAR TRANSPORT	689	0.319553	1.8551	0	0.0179081	0.901	896	tags=26%, list=14%, signal=27%
GO_0043547_POSITIVE REGULATION OF GTPASE ACTIVITY	43	0.466472	1.85412	0	0.0179941	0.903	1490	tags=51%, list=24%, signal=67%
GO_0051276_CHROMOSOME ORGANIZATION	448	0.323188	1.85344	0	0.0179797	0.904	1112	tags=30%, list=18%, signal=34%
GO_0006270_DNA REPLICATION INITIATION	51	0.449982	1.85303	0	0.0179563	0.905	966	tags=41%, list=15%, signal=48%
GO_0000393_SPLICEOSOMAL CONFORMATIONAL CHANGES TO G	19	0.577608	1.8525	0.0025641	0.0179749	0.907	998	tags=42%, list=16%, signal=50%
GO_0000398_MRNA SPLICING, VIA SPLICEOSOME	105	0.400481	1.8498	0	0.0183708	0.912	1072	tags=34%, list=17%, signal=41%
GO_0051568_HISTONE H3-K4 METHYLATION	16	0.615541	1.84752	0.00543478	0.0188097	0.918	646	tags=50%, list=10%, signal=56%
GO_0006605_PROTEIN TARGETING	269	0.340375	1.84725	0	0.0187651	0.918	891	tags=29%, list=14%, signal=32%
GO_0006511_UBIQUITIN-DEPENDENT PROTEIN CATABOLIC PR	197	0.358971	1.84612	0	0.0188351	0.921	1104	tags=30%, list=18%, signal=36%
GO_0070816_PHOSPHORYLATION OF RNA POLYMERASE II C-T	19	0.581033	1.84549	0	0.0188405	0.923	930	tags=47%, list=15%, signal=55%
GO_0034622_CELLULAR MACROMOLECULAR COMPLEX ASSEMBLY	438	0.320563	1.84064	0	0.0197906	0.932	1391	tags=37%, list=22%, signal=44%
GO_0006887_EXOCYTOSIS	52	0.456377	1.84021	0	0.0198158	0.932	1213	tags=50%, list=19%, signal=61%
GO_0070676_INTRALUMENAL VESICLE FORMATION	6	0.839152	1.83865	0	0.0200413	0.936	677	tags=67%, list=11%, signal=75%
GO_0010388_CULLIN DENEDDYLATION	5	0.886493	1.83649	0	0.0203991	0.942	435	tags=80%, list=7%, signal=86%
GO_0051168_NUCLEAR EXPORT	127	0.375381	1.83506	0	0.0206066	0.945	779	tags=31%, list=12%, signal=35%
GO_0044257_CELLULAR PROTEIN CATABOLIC PROCESS	223	0.346351	1.83365	0	0.0207636	0.946	1135	tags=30%, list=18%, signal=35%
GO_0031938_REGULATION OF CHROMATIN SILENCING AT TEL	26	0.524602	1.83334	0.00520833	0.0207737	0.947	670	tags=46%, list=11%, signal=51%
GO_0051056_REGULATION OF SMALL GTPASE MEDIATED SIGN	51	0.448518	1.83286	0.00309598	0.020786	0.948	1065	tags=41%, list=17%, signal=49%
GO_0000350_GENERATION OF CATALYTIC SPLICEOSOME FOR	8	0.735549	1.8282	0.00992556	0.021705	0.955	917	tags=50%, list=15%, signal=58%
GO_0051017_ACTIN FILAMENT BUNDLE ASSEMBLY	18	0.575789	1.82805	0.00248756	0.0216195	0.955	1530	tags=61%, list=24%, signal=81%
GO_1901990_REGULATION OF MITOTIC CELL CYCLE PHASE T	76	0.416217	1.8265	0	0.0218224	0.956	1335	tags=41%, list=21%, signal=51%
GO_0030466_CHROMATIN SILENCING AT SILENT MATING-TYP	51	0.452419	1.82604	0	0.0217956	0.956	1341	tags=51%, list=21%, signal=64%
GO_0031507_HETEROCHROMATIN ASSEMBLY	5	0.880357	1.8238	0.00448431	0.0221615	0.959	755	tags=100%, list=12%, signal=114%
GO_0006333_CHROMATIN ASSEMBLY OR DISASSEMBLY	68	0.421376	1.82172	0	0.0224186	0.961	1284	tags=43%, list=20%, signal=53%
GO_0043933_MACROMOLECULAR COMPLEX SUBUNIT ORGANIZAT	663	0.31212	1.81589	0	0.0236363	0.969	1448	tags=37%, list=23%, signal=43%
GO_0006348_CHROMATIN SILENCING AT TELOMERE	84	0.403413	1.81583	0	0.0235366	0.969	805	tags=36%, list=13%, signal=40%
GO_0061572_ACTIN FILAMENT BUNDLE ORGANIZATION	18	0.575789	1.81511	0.0103627	0.0235991	0.97	1530	tags=61%, list=24%, signal=81%
GO_0007091_METAPHASE/ANAPHASE TRANSITION OF MITOTIC	34	0.503419	1.81486	0.00288184	0.0235741	0.971	1335	tags=44%, list=21%, signal=56%
GO_0000710_MEIOTIC MISMATCH REPAIR	11	0.67563	1.8067	0.00476191	0.0252771	0.979	750	tags=55%, list=12%, signal=62%
GO_0071103_DNA CONFORMATION CHANGE	89	0.396156	1.80595	0.00359712	0.0252943	0.982	1292	tags=40%, list=21%, signal=50%
GO_0000375_RNA SPLICING, VIA TRANSESTERIFICATION RE	115	0.376437	1.80457	0	0.0254796	0.983	1072	tags=34%, list=17%, signal=40%
GO_0030011_MAINTENANCE OF CELL POLARITY	12	0.649267	1.80295	0.00961539	0.0257553	0.984	1005	tags=42%, list=16%, signal=50%
GO_0072594_ESTABLISHMENT OF PROTEIN LOCALIZATION TO	277	0.330957	1.80195	0	0.0258124	0.984	891	tags=29%, list=14%, signal=32%
GO_0006308_DNA CATABOLIC PROCESS	20	0.561808	1.80043	0.00791557	0.0261341	0.986	1731	tags=60%, list=28%, signal=83%
GO_0000742_KARYOGAMY INVOLVED IN CONJUGATION WITH C	14	0.613887	1.80003	0.00992556	0.0261041	0.986	815	tags=50%, list=13%, signal=57%
GO_0044770_CELL CYCLE PHASE TRANSITION	150	0.357414	1.79901	0	0.0262085	0.987	1335	tags=38%, list=21%, signal=47%
GO_0033043_REGULATION OF ORGANELLE ORGANIZATION	240	0.336084	1.79674	0	0.026655	0.989	1370	tags=38%, list=22%, signal=46%
GO_0006903_VESICLE TARGETING	15	0.605838	1.795	0.0102302	0.0269279	0.991	868	tags=53%, list=14%, signal=62%
GO_0007033_VACUOLE ORGANIZATION	75	0.404019	1.79447	0	0.0268946	0.992	1221	tags=40%, list=19%, signal=49%
GO_1902099_REGULATION OF METAPHASE/ANAPHASE TRANSIT	35	0.466396	1.78869	0	0.0283771	0.993	1335	tags=46%, list=21%, signal=58%
GO_0043162_UBIQUITIN-DEPENDENT PROTEIN CATABOLIC PR	21	0.527501	1.78725	0	0.0286482	0.993	816	tags=43%, list=13%, signal=49%
GO_0007088_REGULATION OF MITOSIS	71	0.399403	1.77828	0	0.0311468	0.995	1561	tags=46%, list=25%, signal=61%
GO_0001304_PROGRESSIVE ALTERATION OF CHROMATIN INVO	6	0.804168	1.77727	0.00456621	0.0312582	0.995	1070	tags=67%, list=17%, signal=80%
GO_0032940_SECRETION BY CELL	60	0.420708	1.77199	0	0.0326068	0.997	1248	tags=47%, list=20%, signal=58%
GO_0032012_REGULATION OF ARF PROTEIN SIGNAL TRANSDU	10	0.665478	1.77073	0.021028	0.0328456	0.997	722	tags=50%, list=11%, signal=56%
GO_0007067_MITOSIS	217	0.340595	1.76936	0	0.0331982	0.998	1396	tags=39%, list=22%, signal=48%
GO_0016236_MACROAUTOPHAGY	54	0.425116	1.76833	0	0.0335002	0.998	766	tags=33%, list=12%, signal=38%
GO_0006611_PROTEIN EXPORT FROM NUCLEUS	16	0.577686	1.76779	0.00763359	0.0334806	0.998	655	tags=50%, list=10%, signal=56%
GO_0034067_PROTEIN LOCALIZATION TO GOLGI APPARATUS	14	0.608708	1.76522	0.0123153	0.0341443	1	769	tags=43%, list=12%, signal=49%
GO_0010646_REGULATION OF CELL COMMUNICATION	131	0.361871	1.76291	0	0.0347365	1	1065	tags=34%, list=17%, signal=41%
GO_0044786_CELL CYCLE DNA REPLICATION	31	0.483231	1.76286	0.011236	0.0345861	1	966	tags=42%, list=15%, signal=49%
GO_0070647_PROTEIN MODIFICATION BY SMALL PROTEIN CO	171	0.349831	1.75896	0	0.0356979	1	1246	tags=33%, list=20%, signal=40%
GO_0051784_NEGATIVE REGULATION OF NUCLEAR DIVISION	47	0.446574	1.75794	0.00591716	0.0359094	1	1413	tags=47%, list=22%, signal=60%
GO_0044772_MITOTIC CELL CYCLE PHASE TRANSITION	148	0.350103	1.75755	0	0.0358992	1	1335	tags=37%, list=21%, signal=46%
GO_0000280_NUCLEAR DIVISION	363	0.311851	1.7554	0	0.0363722	1	1396	tags=36%, list=22%, signal=43%
GO_0051783_REGULATION OF NUCLEAR DIVISION	107	0.374641	1.75503	0	0.0363154	1	1413	tags=40%, list=22%, signal=51%
GO_0048285_ORGANELLE FISSION	372	0.311516	1.75425	0	0.0364068	1	1396	tags=35%, list=22%, signal=43%
GO_0006893_GOLGI TO PLASMA MEMBRANE TRANSPORT	34	0.46465	1.75097	0.00549451	0.037215	1	1213	tags=44%, list=19%, signal=54%
GO_0006276_PLASMID MAINTENANCE	8	0.725405	1.75077	0.00479616	0.0371356	1	1426	tags=75%, list=23%, signal=97%
GO_0034729_HISTONE H3-K79 METHYLATION	5	0.825394	1.74975	0.0120773	0.0373288	1	1100	tags=100%, list=18%, signal=121%
GO_0033260_NUCLEAR CELL CYCLE DNA REPLICATION	24	0.499357	1.74769	0.00537634	0.0378728	1	966	tags=46%, list=15%, signal=54%
GO_0009966_REGULATION OF SIGNAL TRANSDUCTION	121	0.363354	1.74229	0	0.0395318	1	1065	tags=35%, list=17%, signal=41%
GO_0023051_REGULATION OF SIGNALING	126	0.355322	1.74082	0	0.0398821	1	1065	tags=34%, list=17%, signal=40%
GO_0006997_NUCLEUS ORGANIZATION	69	0.402108	1.73926	0	0.0402976	1	1356	tags=42%, list=22%, signal=53%
GO_0051603_PROTEOLYSIS INVOLVED IN CELLULAR PROTEIN	211	0.334669	1.73832	0	0.0404804	1	1135	tags=30%, list=18%, signal=35%
GO_0046903_SECRETION	60	0.420708	1.73561	0	0.0412838	1	1248	tags=47%, list=20%, signal=58%
GO_0016579_PROTEIN DEUBIQUITINATION	18	0.558635	1.73478	0.0199501	0.0414003	1	668	tags=44%, list=11%, signal=50%
GO_0007534_GENE CONVERSION AT MATING-TYPE LOCUS	11	0.630329	1.73339	0.0147783	0.0418222	1	1731	tags=64%, list=28%, signal=88%
GO_0051345_POSITIVE REGULATION OF HYDROLASE ACTIVIT	58	0.407961	1.73299	0	0.0417829	1	1319	tags=40%, list=21%, signal=50%
GO_0007076_MITOTIC CHROMOSOME CONDENSATION	14	0.59388	1.73077	0.00761421	0.0424939	1	923	tags=43%, list=15%, signal=50%
GO_0051028_MRNA TRANSPORT	89	0.374356	1.73044	0.00311526	0.0424388	1	1356	tags=44%, list=22%, signal=55%
GO_0080135_REGULATION OF CELLULAR RESPONSE TO STRES	48	0.432522	1.73038	0.00879765	0.0422765	1	1306	tags=38%, list=21%, signal=47%
GO_0043666_REGULATION OF PHOSPHOPROTEIN PHOSPHATASE	6	0.778492	1.72833	0.0141509	0.0428892	1	1367	tags=83%, list=22%, signal=106%
GO_0031396_REGULATION OF PROTEIN UBIQUITINATION	16	0.577424	1.72732	0.0232558	0.043116	1	346	tags=38%, list=6%, signal=40%
GO_1902591_SINGLE-ORGANISM MEMBRANE BUDDING	15	0.584876	1.72691	0.0231959	0.0430602	1	982	tags=47%, list=16%, signal=55%
GO_0030163_PROTEIN CATABOLIC PROCESS	239	0.329191	1.72404	0	0.0438831	1	1135	tags=29%, list=18%, signal=34%
GO_0032889_REGULATION OF VACUOLE FUSION, NON-AUTOPH	12	0.610583	1.72399	0.0128205	0.0437357	1	953	tags=58%, list=15%, signal=69%
GO_0032042_MITOCHONDRIAL DNA METABOLIC PROCESS	8	0.713235	1.72253	0.00487805	0.0440188	1	1371	tags=63%, list=22%, signal=80%
GO_0006261_DNA-DEPENDENT DNA REPLICATION	118	0.357679	1.72179	0	0.0441068	1	966	tags=31%, list=15%, signal=36%
GO_0006403_RNA LOCALIZATION	133	0.356262	1.72103	0	0.0442937	1	1356	tags=40%, list=22%, signal=50%
GO_0065004_PROTEIN-DNA COMPLEX ASSEMBLY	108	0.359968	1.71918	0	0.0447964	1	1509	tags=41%, list=24%, signal=53%
GO_0022607_CELLULAR COMPONENT ASSEMBLY	688	0.296103	1.71754	0	0.0454167	1	1397	tags=35%, list=22%, signal=40%
GO_0000154_RRNA MODIFICATION	21	0.527019	1.71574	0.0163043	0.0459706	1	788	tags=48%, list=13%, signal=54%
GO_0051302_REGULATION OF CELL DIVISION	115	0.358322	1.71439	0	0.0462031	1	1413	tags=40%, list=22%, signal=51%
GO_1902299_PRE-REPLICATIVE COMPLEX ASSEMBLY INVOLVE	19	0.531012	1.71318	0.016129	0.0465381	1	966	tags=53%, list=15%, signal=62%
GO_0060627_REGULATION OF VESICLE-MEDIATED TRANSPORT	34	0.460289	1.71226	0.011236	0.046743	1	1609	tags=56%, list=26%, signal=75%
GO_0009057_MACROMOLECULE CATABOLIC PROCESS	387	0.306892	1.71073	0	0.0471262	1	1519	tags=35%, list=24%, signal=44%
GO_0033554_CELLULAR RESPONSE TO STRESS	622	0.294047	1.70928	0	0.0475184	1	1174	tags=28%, list=19%, signal=31%
GO_0065003_MACROMOLECULAR COMPLEX ASSEMBLY	509	0.299576	1.70821	0	0.0478221	1	1448	tags=37%, list=23%, signal=44%
GO_0006323_DNA PACKAGING	62	0.402214	1.70775	0	0.0478301	1	1351	tags=44%, list=22%, signal=55%
GO_0030071_REGULATION OF MITOTIC METAPHASE/ANAPHASE	35	0.452161	1.70216	0.00847458	0.0499097	1	1335	tags=43%, list=21%, signal=54%
GO_0006284_BASE-EXCISION REPAIR	16	0.556566	1.69504	0.0126263	0.0528626	1	1605	tags=50%, list=26%, signal=67%
GO_0015936_COENZYME A METABOLIC PROCESS	10	0.628919	1.69476	0.0122549	0.0527802	1	1203	tags=50%, list=19%, signal=62%
GO_0044773_MITOTIC DNA DAMAGE CHECKPOINT	10	0.653174	1.69348	0.0285036	0.0531729	1	1605	tags=60%, list=26%, signal=80%
GO_0006267_PRE-REPLICATIVE COMPLEX ASSEMBLY INVOLVE	19	0.531012	1.69207	0.0127226	0.0536568	1	966	tags=53%, list=15%, signal=62%
GO_0010520_REGULATION OF RECIPROCAL MEIOTIC RECOMBI	8	0.67886	1.68765	0.0212766	0.0553968	1	1239	tags=50%, list=20%, signal=62%
GO_0031126_SNORNA 3'-END PROCESSING	27	0.491648	1.68633	0.0110803	0.0557476	1	491	tags=26%, list=8%, signal=28%
GO_0016571_HISTONE METHYLATION	27	0.487512	1.68577	0.0103093	0.0557707	1	653	tags=37%, list=10%, signal=41%
GO_0006338_CHROMATIN REMODELING	82	0.377199	1.68447	0.00684931	0.0561682	1	1188	tags=35%, list=19%, signal=43%
GO_0007346_REGULATION OF MITOTIC CELL CYCLE	112	0.35417	1.68186	0	0.0571194	1	1335	tags=38%, list=21%, signal=47%
GO_0051301_CELL DIVISION	497	0.296474	1.68114	0	0.0572476	1	1396	tags=34%, list=22%, signal=40%
GO_0030261_CHROMOSOME CONDENSATION	19	0.529144	1.67669	0.0103359	0.0589256	1	923	tags=42%, list=15%, signal=49%
GO_0000278_MITOTIC CELL CYCLE	373	0.30262	1.6764	0	0.0589058	1	1100	tags=29%, list=18%, signal=34%
GO_0070898_RNA POLYMERASE III TRANSCRIPTIONAL PREIN	5	0.789081	1.67107	0.0311111	0.0613674	1	691	tags=60%, list=11%, signal=67%
GO_0006384_TRANSCRIPTION INITIATION FROM RNA POLYME	8	0.673883	1.66999	0.0295567	0.0617297	1	691	tags=50%, list=11%, signal=56%
GO_0034655_NUCLEOBASE-CONTAINING COMPOUND CATABOLIC	288	0.307114	1.66513	0	0.0636789	1	1653	tags=40%, list=26%, signal=51%
GO_0033865_NUCLEOSIDE BISPHOSPHATE METABOLIC PROCES	10	0.628919	1.66228	0.0326633	0.0647973	1	1203	tags=50%, list=19%, signal=62%
GO_0051304_CHROMOSOME SEPARATION	13	0.585057	1.66118	0.0176322	0.0651254	1	1091	tags=54%, list=17%, signal=65%
GO_0006383_TRANSCRIPTION FROM RNA POLYMERASE III PR	39	0.435076	1.65983	0.00542005	0.0656628	1	1265	tags=41%, list=20%, signal=51%
GO_0060631_REGULATION OF MEIOSIS I	9	0.658182	1.65977	0.0197044	0.0654678	1	1239	tags=44%, list=20%, signal=55%
GO_1901069_GUANOSINE-CONTAINING COMPOUND CATABOLIC	91	0.361316	1.6597	0	0.0652689	1	1538	tags=46%, list=24%, signal=60%
GO_0034724_DNA REPLICATION-INDEPENDENT NUCLEOSOME O	8	0.669297	1.65947	0.0292793	0.0651395	1	385	tags=38%, list=6%, signal=40%
GO_0006184_GTP CATABOLIC PROCESS	89	0.362141	1.6587	0	0.0653487	1	1538	tags=46%, list=24%, signal=60%
GO_0045930_NEGATIVE REGULATION OF MITOTIC CELL CYCL	7	0.722921	1.65826	0.0140845	0.0652965	1	1678	tags=86%, list=27%, signal=117%
GO_0006367_TRANSCRIPTION INITIATION FROM RNA POLYME	58	0.395677	1.65657	0.00651466	0.0658816	1	1599	tags=47%, list=25%, signal=62%
GO_0036388_PRE-REPLICATIVE COMPLEX ASSEMBLY	19	0.531012	1.65585	0.00765306	0.0659872	1	966	tags=53%, list=15%, signal=62%
GO_0008380_RNA SPLICING	142	0.330474	1.65245	0.00420168	0.0674922	1	1101	tags=32%, list=18%, signal=38%
GO_0051726_REGULATION OF CELL CYCLE	195	0.315575	1.65244	0	0.0672705	1	1353	tags=36%, list=22%, signal=44%
GO_0032270_POSITIVE REGULATION OF CELLULAR PROTEIN	75	0.370569	1.64893	0.00673401	0.068912	1	876	tags=31%, list=14%, signal=35%
GO_0048308_ORGANELLE INHERITANCE	55	0.391288	1.64678	0	0.0698792	1	1258	tags=42%, list=20%, signal=52%
GO_0034032_PURINE NUCLEOSIDE BISPHOSPHATE METABOLIC	10	0.628919	1.64295	0.0367454	0.0716147	1	1203	tags=50%, list=19%, signal=62%
GO_0034497_PROTEIN LOCALIZATION TO PRE-AUTOPHAGOSOM	6	0.748463	1.64115	0.0247191	0.0722879	1	1414	tags=83%, list=23%, signal=107%
GO_0070058_TRNA GENE CLUSTERING	6	0.735027	1.6396	0.0155211	0.0729295	1	899	tags=50%, list=14%, signal=58%
GO_0016569_COVALENT CHROMATIN MODIFICATION	109	0.347357	1.63927	0.00374532	0.0728446	1	1108	tags=31%, list=18%, signal=37%
GO_0006260_DNA REPLICATION	161	0.325894	1.63923	0	0.0726203	1	966	tags=29%, list=15%, signal=33%
GO_0071033_NUCLEAR RETENTION OF PRE-MRNA AT THE SIT	7	0.705942	1.63816	0.0311005	0.0729055	1	167	tags=29%, list=3%, signal=29%
GO_0044088_REGULATION OF VACUOLE ORGANIZATION	15	0.555211	1.63795	0.0309524	0.0727915	1	953	tags=47%, list=15%, signal=55%
GO_0019219_REGULATION OF NUCLEOBASE-CONTAINING COMP	809	0.27711	1.63743	0	0.0727819	1	1307	tags=32%, list=21%, signal=35%
GO_0043628_NCRNA 3'-END PROCESSING	43	0.413852	1.63285	0.0169014	0.0749384	1	491	tags=23%, list=8%, signal=25%
GO_0018023_PEPTIDYL-LYSINE TRIMETHYLATION	6	0.739188	1.63243	0.0365297	0.0749466	1	270	tags=50%, list=4%, signal=52%
GO_0043085_POSITIVE REGULATION OF CATALYTIC ACTIVIT	86	0.362133	1.63159	0.00314465	0.0751453	1	1635	tags=44%, list=26%, signal=59%
GO_0051247_POSITIVE REGULATION OF PROTEIN METABOLIC	80	0.362162	1.6282	0	0.0766776	1	876	tags=30%, list=14%, signal=34%
GO_0042791_5S CLASS RRNA TRANSCRIPTION FROM RNA POL	6	0.726979	1.62607	0.0289532	0.0777284	1	989	tags=50%, list=16%, signal=59%
GO_0018022_PEPTIDYL-LYSINE METHYLATION	14	0.56449	1.62513	0.030303	0.0779986	1	601	tags=36%, list=10%, signal=39%
GO_0042991_TRANSCRIPTION FACTOR IMPORT INTO NUCLEUS	9	0.629744	1.62479	0.0263158	0.0779348	1	454	tags=44%, list=7%, signal=48%
GO_0007264_SMALL GTPASE MEDIATED SIGNAL TRANSDUCTIO	84	0.355533	1.62475	0	0.0777072	1	1138	tags=32%, list=18%, signal=39%
GO_0009146_PURINE NUCLEOSIDE TRIPHOSPHATE CATABOLIC	132	0.32878	1.62426	0	0.0777168	1	1740	tags=46%, list=28%, signal=63%
GO_0016073_SNRNA METABOLIC PROCESS	24	0.475641	1.62268	0.0131926	0.0784745	1	922	tags=42%, list=15%, signal=49%
GO_0031935_REGULATION OF CHROMATIN SILENCING	38	0.42793	1.62233	0.0224719	0.0784607	1	670	tags=37%, list=11%, signal=41%
GO_0031497_CHROMATIN ASSEMBLY	44	0.415615	1.62158	0.00574713	0.078672	1	1351	tags=50%, list=22%, signal=63%
GO_0051128_REGULATION OF CELLULAR COMPONENT ORGANIZ	333	0.292579	1.61615	0	0.0816429	1	1466	tags=36%, list=23%, signal=45%
GO_0033875_RIBONUCLEOSIDE BISPHOSPHATE METABOLIC PR	10	0.628919	1.61597	0.0350467	0.0814937	1	1203	tags=50%, list=19%, signal=62%
GO_0043144_SNORNA PROCESSING	38	0.415149	1.6145	0.0142045	0.0820953	1	491	tags=24%, list=8%, signal=26%
GO_0042144_VACUOLE FUSION, NON-AUTOPHAGIC	38	0.422061	1.61164	0.0138122	0.083602	1	1205	tags=39%, list=19%, signal=49%
GO_0000726_NON-RECOMBINATIONAL REPAIR	34	0.449328	1.61153	0.0145349	0.0834059	1	1943	tags=50%, list=31%, signal=72%
GO_0071035_NUCLEAR POLYADENYLATION-DEPENDENT RRNA C	15	0.543681	1.61092	0.0263789	0.0835795	1	806	tags=27%, list=13%, signal=31%
GO_0070911_GLOBAL GENOME NUCLEOTIDE-EXCISION REPAIR	6	0.70647	1.61024	0.0422535	0.0837078	1	42	tags=33%, list=1%, signal=34%
GO_0031990_MRNA EXPORT FROM NUCLEUS IN RESPONSE TO	10	0.612487	1.60949	0.0369458	0.0838604	1	1229	tags=60%, list=20%, signal=74%
GO_0034501_PROTEIN LOCALIZATION TO KINETOCHORE	7	0.675899	1.60911	0.044665	0.0838203	1	1302	tags=57%, list=21%, signal=72%
GO_0032774_RNA BIOSYNTHETIC PROCESS	755	0.270554	1.60889	0	0.0836998	1	1307	tags=32%, list=21%, signal=36%
GO_0060968_REGULATION OF GENE SILENCING	40	0.417789	1.6086	0.00277008	0.0836158	1	670	tags=35%, list=11%, signal=39%
GO_0009203_RIBONUCLEOSIDE TRIPHOSPHATE CATABOLIC PR	130	0.32574	1.60644	0	0.0845703	1	1740	tags=46%, list=28%, signal=63%
GO_0042327_POSITIVE REGULATION OF PHOSPHORYLATION	26	0.462836	1.60214	0.0168675	0.0869496	1	932	tags=38%, list=15%, signal=45%
GO_0009261_RIBONUCLEOTIDE CATABOLIC PROCESS	131	0.324332	1.59998	0	0.0880479	1	1740	tags=46%, list=28%, signal=62%
GO_0006195_PURINE NUCLEOTIDE CATABOLIC PROCESS	141	0.322377	1.59946	0	0.0880712	1	1538	tags=40%, list=24%, signal=52%
GO_0051171_REGULATION OF NITROGEN COMPOUND METABOLI	820	0.272762	1.59811	0	0.0886668	1	1307	tags=32%, list=21%, signal=35%
GO_0010452_HISTONE H3-K36 METHYLATION	5	0.758955	1.59706	0.0365297	0.0890836	1	42	tags=40%, list=1%, signal=40%
GO_0006508_PROTEOLYSIS	295	0.290643	1.59536	0	0.0898815	1	1135	tags=27%, list=18%, signal=31%
GO_0042454_RIBONUCLEOSIDE CATABOLIC PROCESS	135	0.324041	1.59198	0	0.0916995	1	1538	tags=40%, list=24%, signal=52%
GO_0032968_POSITIVE REGULATION OF TRANSCRIPTION ELO	35	0.421282	1.58973	0.0164835	0.0929356	1	938	tags=34%, list=15%, signal=40%
GO_0009154_PURINE RIBONUCLEOTIDE CATABOLIC PROCESS	131	0.324332	1.58898	0.0041841	0.0931129	1	1740	tags=46%, list=28%, signal=62%
GO_0044804_NUCLEOPHAGY	33	0.420101	1.58773	0.0108696	0.093599	1	766	tags=33%, list=12%, signal=38%
GO_0019439_AROMATIC COMPOUND CATABOLIC PROCESS	307	0.290151	1.58772	0	0.0933397	1	1758	tags=41%, list=28%, signal=54%
GO_0070897_DNA-TEMPLATED TRANSCRIPTIONAL PREINITIAT	48	0.391672	1.5874	0.00898204	0.0932925	1	1509	tags=40%, list=24%, signal=52%
GO_0051174_REGULATION OF PHOSPHORUS METABOLIC PROCE	176	0.307556	1.58696	0	0.0933378	1	1065	tags=32%, list=17%, signal=38%
GO_0051236_ESTABLISHMENT OF RNA LOCALIZATION	120	0.323666	1.58664	0	0.0932621	1	1356	tags=40%, list=22%, signal=50%
GO_0031573_INTRA-S DNA DAMAGE CHECKPOINT	8	0.644647	1.58525	0.039823	0.093796	1	1605	tags=63%, list=26%, signal=84%
GO_0006888_ER TO GOLGI VESICLE-MEDIATED TRANSPORT	88	0.343139	1.58448	0.00337838	0.0940555	1	1204	tags=36%, list=19%, signal=44%
GO_0022402_CELL CYCLE PROCESS	642	0.269791	1.58388	0	0.094112	1	1387	tags=32%, list=22%, signal=37%
GO_0034727_PIECEMEAL MICROAUTOPHAGY OF NUCLEUS	32	0.431399	1.58346	0.0143266	0.0941113	1	766	tags=34%, list=12%, signal=39%
GO_1902750_NEGATIVE REGULATION OF CELL CYCLE G2/M P	6	0.719405	1.58309	0.0293454	0.0940509	1	1678	tags=83%, list=27%, signal=114%
GO_0035303_REGULATION OF DEPHOSPHORYLATION	18	0.507263	1.58271	0.0310078	0.0939591	1	1463	tags=67%, list=23%, signal=87%
GO_0008298_INTRACELLULAR MRNA LOCALIZATION	22	0.47263	1.5823	0.0199501	0.0939303	1	1226	tags=41%, list=20%, signal=51%
GO_0051716_CELLULAR RESPONSE TO STIMULUS	910	0.26772	1.58119	0	0.0944528	1	1188	tags=28%, list=19%, signal=29%
GO_0000737_DNA CATABOLIC PROCESS, ENDONUCLEOLYTIC	8	0.643003	1.58091	0.052381	0.0943371	1	551	tags=38%, list=9%, signal=41%
GO_0006264_MITOCHONDRIAL DNA REPLICATION	5	0.7577	1.57939	0.0364078	0.0950501	1	1371	tags=60%, list=22%, signal=77%
GO_0000819_SISTER CHROMATID SEGREGATION	83	0.348187	1.57886	0.00308642	0.0951923	1	1091	tags=36%, list=17%, signal=43%
GO_0010972_NEGATIVE REGULATION OF G2/M TRANSITION O	6	0.719405	1.57743	0.043379	0.0959145	1	1678	tags=83%, list=27%, signal=114%
GO_0006904_VESICLE DOCKING INVOLVED IN EXOCYTOSIS	12	0.549963	1.57578	0.0522388	0.096646	1	868	tags=67%, list=14%, signal=77%
GO_0042026_PROTEIN REFOLDING	16	0.514031	1.5756	0.0385604	0.0964705	1	878	tags=44%, list=14%, signal=51%
GO_1901292_NUCLEOSIDE PHOSPHATE CATABOLIC PROCESS	145	0.312345	1.57506	0.00740741	0.0965741	1	1538	tags=40%, list=24%, signal=52%
GO_0019220_REGULATION OF PHOSPHATE METABOLIC PROCES	176	0.308767	1.57456	0	0.0965712	1	1065	tags=32%, list=17%, signal=38%
GO_0006303_DOUBLE-STRAND BREAK REPAIR VIA NONHOMOLO	24	0.458323	1.57222	0.0291005	0.0977652	1	1943	tags=54%, list=31%, signal=78%
GO_0032784_REGULATION OF DNA-TEMPLATED TRANSCRIPTIO	41	0.411838	1.57022	0.0172414	0.0987012	1	938	tags=37%, list=15%, signal=43%
GO_0050657_NUCLEIC ACID TRANSPORT	122	0.319242	1.56865	0	0.0994972	1	1356	tags=39%, list=22%, signal=49%
GO_0000735_REMOVAL OF NONHOMOLOGOUS ENDS	5	0.752205	1.56816	0.0316027	0.0995435	1	551	tags=60%, list=9%, signal=66%
GO_0009207_PURINE RIBONUCLEOSIDE TRIPHOSPHATE CATAB	130	0.32574	1.56735	0	0.0998867	1	1740	tags=46%, list=28%, signal=63%
GO_0006351_TRANSCRIPTION, DNA-TEMPLATED	750	0.265917	1.56715	0	0.0997679	1	1307	tags=32%, list=21%, signal=36%
GO_0009143_NUCLEOSIDE TRIPHOSPHATE CATABOLIC PROCES	132	0.324142	1.56531	0	0.100759	1	1740	tags=45%, list=28%, signal=62%
GO_0009889_REGULATION OF BIOSYNTHETIC PROCESS	872	0.262758	1.5646	0	0.100909	1	1233	tags=30%, list=20%, signal=32%
GO_0010556_REGULATION OF MACROMOLECULE BIOSYNTHETIC	846	0.263587	1.56438	0	0.100805	1	1233	tags=30%, list=20%, signal=33%
GO_1902531_REGULATION OF INTRACELLULAR SIGNAL TRANS	82	0.345232	1.5615	0	0.102489	1	1065	tags=35%, list=17%, signal=42%
GO_1901658_GLYCOSYL COMPOUND CATABOLIC PROCESS	138	0.317968	1.55936	0	0.103547	1	1538	tags=39%, list=24%, signal=51%
GO_0034728_NUCLEOSOME ORGANIZATION	72	0.361998	1.55887	0	0.103584	1	1284	tags=36%, list=20%, signal=45%
GO_0045910_NEGATIVE REGULATION OF DNA RECOMBINATION	13	0.532823	1.55783	0.039312	0.104014	1	812	tags=38%, list=13%, signal=44%
GO_2000112_REGULATION OF CELLULAR MACROMOLECULE BIO	844	0.26494	1.55642	0	0.10464	1	1233	tags=30%, list=20%, signal=33%
GO_0046039_GTP METABOLIC PROCESS	92	0.338885	1.5547	0.00689655	0.105549	1	1538	tags=46%, list=24%, signal=60%
GO_0060255_REGULATION OF MACROMOLECULE METABOLIC PR	981	0.259353	1.55448	0	0.10539	1	1296	tags=31%, list=21%, signal=33%
GO_0031326_REGULATION OF CELLULAR BIOSYNTHETIC PROC	872	0.262758	1.55426	0	0.105273	1	1233	tags=30%, list=20%, signal=32%
GO_0000301_RETROGRADE TRANSPORT, VESICLE RECYCLING	6	0.677966	1.55199	0.0630252	0.106445	1	422	tags=50%, list=7%, signal=54%
GO_0000076_DNA REPLICATION CHECKPOINT	9	0.608975	1.5515	0.0531401	0.106441	1	1641	tags=67%, list=26%, signal=90%
GO_0050658_RNA TRANSPORT	120	0.323666	1.54759	0	0.108937	1	1356	tags=40%, list=22%, signal=50%
GO_0051604_PROTEIN MATURATION	316	0.281785	1.54731	0	0.108853	1	1135	tags=27%, list=18%, signal=31%
GO_0009164_NUCLEOSIDE CATABOLIC PROCESS	138	0.31858	1.54672	0.0113636	0.10897	1	1538	tags=39%, list=24%, signal=51%
GO_0016570_HISTONE MODIFICATION	109	0.330104	1.54536	0	0.1096	1	1108	tags=30%, list=18%, signal=36%
GO_0009166_NUCLEOTIDE CATABOLIC PROCESS	144	0.309822	1.54345	0	0.110665	1	1538	tags=40%, list=24%, signal=51%
GO_0000086_G2/M TRANSITION OF MITOTIC CELL CYCLE	38	0.404201	1.54255	0.0113314	0.111046	1	1182	tags=34%, list=19%, signal=42%
GO_0031086_NUCLEAR-TRANSCRIBED MRNA CATABOLIC PROCE	5	0.730877	1.54173	0.0568928	0.111378	1	581	tags=60%, list=9%, signal=66%
GO_0006355_REGULATION OF TRANSCRIPTION, DNA-TEMPLAT	695	0.261966	1.54029	0	0.112106	1	1233	tags=30%, list=20%, signal=34%
GO_0034397_TELOMERE LOCALIZATION	10	0.58067	1.53996	0.044226	0.112017	1	1239	tags=70%, list=20%, signal=87%
GO_0046130_PURINE RIBONUCLEOSIDE CATABOLIC PROCESS	133	0.317588	1.53895	0	0.112515	1	1740	tags=45%, list=28%, signal=61%
GO_0016071_MRNA METABOLIC PROCESS	292	0.286921	1.53778	0	0.113056	1	1494	tags=37%, list=24%, signal=46%
GO_1902534_SINGLE-ORGANISM MEMBRANE INVAGINATION	42	0.388588	1.53588	0.0267062	0.114197	1	817	tags=33%, list=13%, signal=38%
GO_0044839_CELL CYCLE G2/M PHASE TRANSITION	38	0.404201	1.53545	0.0323529	0.114215	1	1182	tags=34%, list=19%, signal=42%
GO_0006406_MRNA EXPORT FROM NUCLEUS	60	0.3652	1.53514	0.0125392	0.11423	1	1347	tags=47%, list=21%, signal=59%
GO_0051252_REGULATION OF RNA METABOLIC PROCESS	708	0.260332	1.53375	0	0.114932	1	1233	tags=30%, list=20%, signal=33%
GO_0090174_ORGANELLE MEMBRANE FUSION	5	0.733922	1.53253	0.0604651	0.115509	1	426	tags=60%, list=7%, signal=64%
GO_0006152_PURINE NUCLEOSIDE CATABOLIC PROCESS	133	0.317588	1.53243	0	0.11528	1	1740	tags=45%, list=28%, signal=61%
GO_0016237_MICROAUTOPHAGY	42	0.388588	1.53101	0.0325444	0.115946	1	817	tags=33%, list=13%, signal=38%
GO_0000910_CYTOKINESIS	97	0.320929	1.53083	0.00328947	0.11574	1	1365	tags=37%, list=22%, signal=47%
GO_0010458_EXIT FROM MITOSIS	37	0.403213	1.53077	0.0148368	0.115527	1	1517	tags=49%, list=24%, signal=64%
GO_0000459_EXONUCLEOLYTIC TRIMMING INVOLVED IN RRNA	18	0.48322	1.53001	0.0411311	0.115725	1	922	tags=39%, list=15%, signal=45%
GO_0043633_POLYADENYLATION-DEPENDENT RNA CATABOLIC	19	0.465752	1.52952	0.0311688	0.115811	1	806	tags=26%, list=13%, signal=30%
GO_2001141_REGULATION OF RNA BIOSYNTHETIC PROCESS	695	0.263633	1.52896	0	0.115862	1	1233	tags=31%, list=20%, signal=34%
GO_0072523_PURINE-CONTAINING COMPOUND CATABOLIC PRO	146	0.303996	1.52865	0	0.11579	1	1538	tags=39%, list=24%, signal=50%
GO_0006914_AUTOPHAGY	116	0.321546	1.52686	0.011194	0.116675	1	842	tags=27%, list=13%, signal=30%
GO_0032786_POSITIVE REGULATION OF DNA-TEMPLATED TRA	39	0.394207	1.52645	0.0202899	0.11669	1	938	tags=33%, list=15%, signal=39%
GO_0007049_CELL CYCLE	752	0.259677	1.52616	0	0.116638	1	1365	tags=31%, list=22%, signal=35%
GO_0045292_MRNA CIS SPLICING, VIA SPLICEOSOME	6	0.688953	1.52586	0.0669856	0.116545	1	974	tags=67%, list=16%, signal=79%
GO_0006405_RNA EXPORT FROM NUCLEUS	88	0.333184	1.52584	0.0142349	0.116272	1	1347	tags=42%, list=21%, signal=53%
GO_0034030_RIBONUCLEOSIDE BISPHOSPHATE BIOSYNTHETIC	8	0.616317	1.52513	0.0577428	0.116514	1	1203	tags=50%, list=19%, signal=62%
GO_0034033_PURINE NUCLEOSIDE BISPHOSPHATE BIOSYNTHE	8	0.616317	1.52311	0.0550459	0.117658	1	1203	tags=50%, list=19%, signal=62%
GO_0006037_CELL WALL CHITIN METABOLIC PROCESS	15	0.507183	1.5231	0.0540541	0.117373	1	207	tags=20%, list=3%, signal=21%
GO_0006397_MRNA PROCESSING	225	0.288023	1.52191	0	0.117991	1	1120	tags=29%, list=18%, signal=34%
GO_0071043_CUT METABOLIC PROCESS	11	0.53917	1.52171	0.0511509	0.11784	1	8	tags=18%, list=0%, signal=18%
GO_0031930_MITOCHONDRIA-NUCLEUS SIGNALING PATHWAY	5	0.727062	1.52011	0.0660592	0.118643	1	856	tags=60%, list=14%, signal=69%
GO_0030491_HETERODUPLEX FORMATION	8	0.614821	1.51774	0.0669975	0.120087	1	1015	tags=25%, list=16%, signal=30%
GO_0015937_COENZYME A BIOSYNTHETIC PROCESS	8	0.616317	1.51325	0.0707547	0.123149	1	1203	tags=50%, list=19%, signal=62%
GO_0010324_MEMBRANE INVAGINATION	42	0.388588	1.51289	0.0255682	0.123148	1	817	tags=33%, list=13%, signal=38%
GO_0006298_MISMATCH REPAIR	22	0.447721	1.51277	0.0335052	0.122931	1	750	tags=27%, list=12%, signal=31%
GO_0010383_CELL WALL POLYSACCHARIDE METABOLIC PROCE	17	0.479362	1.51153	0.0517241	0.123529	1	207	tags=18%, list=3%, signal=18%
GO_0010468_REGULATION OF GENE EXPRESSION	853	0.254309	1.51038	0	0.124031	1	1233	tags=30%, list=20%, signal=32%
GO_0016485_PROTEIN PROCESSING	312	0.277773	1.50771	0	0.125722	1	1135	tags=26%, list=18%, signal=30%
GO_0009303_RRNA TRANSCRIPTION	30	0.422222	1.50759	0.0365535	0.125543	1	1240	tags=40%, list=20%, signal=50%
GO_0001100_NEGATIVE REGULATION OF EXIT FROM MITOSIS	14	0.506128	1.50687	0.0609137	0.125732	1	1517	tags=64%, list=24%, signal=85%
GO_1902589_SINGLE-ORGANISM ORGANELLE ORGANIZATION	933	0.250582	1.50146	0	0.129701	1	1244	tags=28%, list=20%, signal=30%
GO_0090503_RNA PHOSPHODIESTER BOND HYDROLYSIS, EXON	18	0.48322	1.50118	0.0533981	0.129586	1	922	tags=39%, list=15%, signal=45%
GO_0045899_POSITIVE REGULATION OF RNA POLYMERASE II	10	0.576337	1.50106	0.064433	0.129404	1	920	tags=30%, list=15%, signal=35%
GO_0032392_DNA GEOMETRIC CHANGE	25	0.434255	1.49786	0.0292553	0.131626	1	1427	tags=40%, list=23%, signal=52%
GO_0050821_PROTEIN STABILIZATION	7	0.628589	1.49742	0.0866337	0.131698	1	237	tags=43%, list=4%, signal=44%
GO_0000973_POSTTRANSCRIPTIONAL TETHERING OF RNA POL	14	0.513485	1.49605	0.0557029	0.13246	1	827	tags=43%, list=13%, signal=49%
GO_0000070_MITOTIC SISTER CHROMATID SEGREGATION	73	0.337803	1.49554	0.00628931	0.132549	1	1091	tags=34%, list=17%, signal=41%
GO_0050000_CHROMOSOME LOCALIZATION	17	0.487515	1.49475	0.0517241	0.13278	1	1239	tags=59%, list=20%, signal=73%
GO_0080134_REGULATION OF RESPONSE TO STRESS	55	0.366038	1.49462	0.0078534	0.132579	1	997	tags=29%, list=16%, signal=34%
GO_0000349_GENERATION OF CATALYTIC SPLICEOSOME FOR	8	0.59905	1.4922	0.0591133	0.134103	1	998	tags=50%, list=16%, signal=59%
GO_0009893_POSITIVE REGULATION OF METABOLIC PROCESS	388	0.264375	1.49181	0	0.134093	1	1118	tags=29%, list=18%, signal=33%
GO_0043414_MACROMOLECULE METHYLATION	83	0.326476	1.49158	0.00980392	0.133956	1	967	tags=33%, list=15%, signal=38%
GO_0022411_CELLULAR COMPONENT DISASSEMBLY	84	0.323989	1.48857	0.00990099	0.136025	1	977	tags=29%, list=16%, signal=33%
GO_0010604_POSITIVE REGULATION OF MACROMOLECULE MET	367	0.267481	1.48813	0	0.136041	1	780	tags=23%, list=12%, signal=24%
GO_0019954_ASEXUAL REPRODUCTION	61	0.351442	1.48547	0.0166113	0.137853	1	1269	tags=36%, list=20%, signal=45%
GO_0032447_PROTEIN URMYLATION	6	0.66611	1.4845	0.0749415	0.138252	1	706	tags=50%, list=11%, signal=56%
GO_0030174_REGULATION OF DNA-DEPENDENT DNA REPLICAT	20	0.453611	1.48445	0.048	0.138018	1	1294	tags=55%, list=21%, signal=69%
GO_1901068_GUANOSINE-CONTAINING COMPOUND METABOLIC	98	0.322093	1.48326	0.00711744	0.138623	1	1538	tags=43%, list=24%, signal=56%
GO_0000724_DOUBLE-STRAND BREAK REPAIR VIA HOMOLOGOU	49	0.365924	1.48275	0.0126183	0.138746	1	1396	tags=43%, list=22%, signal=55%
GO_0031123_RNA 3'-END PROCESSING	89	0.329935	1.48236	0.0138408	0.138735	1	400	tags=20%, list=6%, signal=21%
GO_0010696_POSITIVE REGULATION OF SPINDLE POLE BODY	6	0.667797	1.48075	0.100703	0.139622	1	1030	tags=67%, list=16%, signal=80%
GO_0010695_REGULATION OF SPINDLE POLE BODY SEPARATI	8	0.594655	1.48047	0.0792839	0.139519	1	1030	tags=50%, list=16%, signal=60%
GO_0051347_POSITIVE REGULATION OF TRANSFERASE ACTIV	16	0.480371	1.47839	0.0675325	0.140907	1	1548	tags=56%, list=25%, signal=74%
GO_0007114_CELL BUDDING	61	0.351442	1.47624	0.00638978	0.142206	1	1269	tags=36%, list=20%, signal=45%
GO_2000142_REGULATION OF DNA-TEMPLATED TRANSCRIPTIO	18	0.469268	1.47278	0.0530504	0.144642	1	1581	tags=50%, list=25%, signal=67%
GO_1901361_ORGANIC CYCLIC COMPOUND CATABOLIC PROCES	319	0.265453	1.47241	0.00584795	0.144577	1	1747	tags=40%, list=28%, signal=53%
GO_0000972_TRANSCRIPTION-DEPENDENT TETHERING OF RNA	17	0.461815	1.47238	0.0484262	0.144284	1	827	tags=35%, list=13%, signal=41%
GO_0071039_NUCLEAR POLYADENYLATION-DEPENDENT CUT CA	9	0.587634	1.46757	0.0847059	0.148042	1	8	tags=22%, list=0%, signal=22%
GO_0006312_MITOTIC RECOMBINATION	40	0.370597	1.46728	0.0278552	0.147946	1	1756	tags=45%, list=28%, signal=62%
GO_0033866_NUCLEOSIDE BISPHOSPHATE BIOSYNTHETIC PRO	8	0.616317	1.46587	0.0852535	0.148801	1	1203	tags=50%, list=19%, signal=62%
GO_0031120_SNRNA PSEUDOURIDINE SYNTHESIS	5	0.692587	1.46577	0.0955556	0.148542	1	809	tags=60%, list=13%, signal=69%
GO_0046700_HETEROCYCLE CATABOLIC PROCESS	313	0.268402	1.46177	0	0.151645	1	1758	tags=41%, list=28%, signal=54%
GO_0097576_VACUOLE FUSION	38	0.389078	1.46094	0.0442478	0.152109	1	1205	tags=37%, list=19%, signal=45%
GO_0031325_POSITIVE REGULATION OF CELLULAR METABOLI	383	0.259833	1.45914	0	0.153401	1	785	tags=22%, list=12%, signal=24%
GO_0071034_CUT CATABOLIC PROCESS	11	0.53917	1.45802	0.0712589	0.154059	1	8	tags=18%, list=0%, signal=18%
GO_0007126_MEIOTIC NUCLEAR DIVISION	202	0.27806	1.45681	0	0.154578	1	1413	tags=35%, list=22%, signal=43%
GO_0034201_RESPONSE TO OLEIC ACID	6	0.631173	1.45598	0.10274	0.154908	1	1275	tags=50%, list=20%, signal=63%
GO_0010562_POSITIVE REGULATION OF PHOSPHORUS METABO	39	0.373985	1.45432	0.0331325	0.155919	1	785	tags=33%, list=12%, signal=38%
GO_0034243_REGULATION OF TRANSCRIPTION ELONGATION F	37	0.378337	1.4539	0.0463215	0.155913	1	938	tags=32%, list=15%, signal=38%
GO_0044270_CELLULAR NITROGEN COMPOUND CATABOLIC PRO	312	0.263717	1.45276	0	0.15659	1	1758	tags=40%, list=28%, signal=53%
GO_0000741_KARYOGAMY	21	0.43804	1.4524	0.0536193	0.15663	1	815	tags=38%, list=13%, signal=44%
GO_0009894_REGULATION OF CATABOLIC PROCESS	129	0.295438	1.45125	0.00404858	0.157313	1	1538	tags=39%, list=24%, signal=50%
GO_0006617_SRP-DEPENDENT COTRANSLATIONAL PROTEIN TA	5	0.70771	1.44919	0.0921053	0.158771	1	1305	tags=80%, list=21%, signal=101%
GO_0071028_NUCLEAR MRNA SURVEILLANCE	18	0.447806	1.44668	0.0560976	0.160661	1	167	tags=17%, list=3%, signal=17%
GO_0051225_SPINDLE ASSEMBLY	8	0.583143	1.44626	0.0961098	0.16068	1	847	tags=50%, list=13%, signal=58%
GO_0016075_RRNA CATABOLIC PROCESS	30	0.398019	1.44399	0.0316623	0.162184	1	491	tags=20%, list=8%, signal=22%
GO_0000073_SPINDLE POLE BODY SEPARATION	12	0.512659	1.44364	0.0906801	0.162158	1	1030	tags=50%, list=16%, signal=60%
GO_0044093_POSITIVE REGULATION OF MOLECULAR FUNCTIO	95	0.311952	1.44349	0.0176056	0.161963	1	1335	tags=35%, list=21%, signal=43%
GO_0006413_TRANSLATIONAL INITIATION	58	0.345592	1.44197	0.022508	0.162912	1	1038	tags=28%, list=17%, signal=33%
GO_0031125_RRNA 3'-END PROCESSING	21	0.439043	1.43966	0.0596206	0.164622	1	922	tags=33%, list=15%, signal=39%
GO_1901136_CARBOHYDRATE DERIVATIVE CATABOLIC PROCES	149	0.288306	1.43964	0.00763359	0.164286	1	1538	tags=37%, list=24%, signal=48%
GO_0006359_REGULATION OF TRANSCRIPTION FROM RNA POL	8	0.583936	1.43917	0.100686	0.164412	1	1019	tags=50%, list=16%, signal=60%
GO_0032196_TRANSPOSITION	22	0.431838	1.43649	0.0687961	0.166521	1	812	tags=41%, list=13%, signal=47%
GO_0034476_U5 SNRNA 3'-END PROCESSING	8	0.592276	1.43538	0.0983982	0.167173	1	922	tags=63%, list=15%, signal=73%
GO_0071400_CELLULAR RESPONSE TO OLEIC ACID	6	0.631173	1.43492	0.0936768	0.167248	1	1275	tags=50%, list=20%, signal=63%
GO_0001522_PSEUDOURIDINE SYNTHESIS	13	0.494444	1.43486	0.0936709	0.166961	1	809	tags=54%, list=13%, signal=62%
GO_0016233_TELOMERE CAPPING	9	0.572976	1.43423	0.0926366	0.167139	1	1731	tags=56%, list=28%, signal=77%
GO_0040031_SNRNA MODIFICATION	5	0.692587	1.43416	0.101449	0.16684	1	809	tags=60%, list=13%, signal=69%
GO_0016567_PROTEIN UBIQUITINATION	115	0.298195	1.43159	0.0145985	0.168645	1	1194	tags=28%, list=19%, signal=34%
GO_0006402_MRNA CATABOLIC PROCESS	94	0.308394	1.43033	0.0177936	0.169387	1	1581	tags=37%, list=25%, signal=49%
GO_0032508_DNA DUPLEX UNWINDING	24	0.424977	1.42749	0.0691489	0.17156	1	1427	tags=42%, list=23%, signal=54%
GO_0051054_POSITIVE REGULATION OF DNA METABOLIC PRO	20	0.42918	1.42632	0.0278552	0.172222	1	608	tags=25%, list=10%, signal=28%
GO_0051321_MEIOTIC CELL CYCLE	211	0.27171	1.42573	0	0.17238	1	1413	tags=34%, list=22%, signal=42%
GO_0051785_POSITIVE REGULATION OF NUCLEAR DIVISION	5	0.668631	1.42549	0.107306	0.172235	1	2084	tags=100%, list=33%, signal=150%
GO_0071396_CELLULAR RESPONSE TO LIPID	6	0.631173	1.42509	0.12766	0.172285	1	1275	tags=50%, list=20%, signal=63%
GO_0032318_REGULATION OF RAS GTPASE ACTIVITY	30	0.390959	1.42278	0.0655738	0.17415	1	1490	tags=47%, list=24%, signal=61%
GO_0009371_POSITIVE REGULATION OF TRANSCRIPTION BY	5	0.676822	1.42141	0.0992908	0.175151	1	678	tags=60%, list=11%, signal=67%
GO_0007265_RAS PROTEIN SIGNAL TRANSDUCTION	44	0.354952	1.41989	0.0529412	0.176336	1	1065	tags=32%, list=17%, signal=38%
GO_0031399_REGULATION OF PROTEIN MODIFICATION PROCE	98	0.303909	1.41957	0.00704225	0.176288	1	1195	tags=33%, list=19%, signal=40%
GO_0034654_NUCLEOBASE-CONTAINING COMPOUND BIOSYNTHE	894	0.240984	1.41893	0	0.176487	1	1296	tags=30%, list=21%, signal=32%
GO_0006031_CHITIN BIOSYNTHETIC PROCESS	16	0.454517	1.4187	0.0820513	0.176351	1	1281	tags=31%, list=20%, signal=39%
GO_0032984_MACROMOLECULAR COMPLEX DISASSEMBLY	78	0.319274	1.41835	0.0183486	0.176305	1	576	tags=22%, list=9%, signal=24%
GO_0070542_RESPONSE TO FATTY ACID	6	0.631173	1.41751	0.11991	0.176678	1	1275	tags=50%, list=20%, signal=63%
GO_0051123_RNA POLYMERASE II TRANSCRIPTIONAL PREINI	44	0.351488	1.41476	0.0504451	0.178849	1	1509	tags=39%, list=24%, signal=50%
GO_0006950_RESPONSE TO STRESS	763	0.238504	1.41422	0	0.178974	1	1039	tags=23%, list=17%, signal=25%
GO_0017038_PROTEIN IMPORT	123	0.291731	1.41191	0.0242915	0.180792	1	880	tags=25%, list=14%, signal=29%
GO_0060260_REGULATION OF TRANSCRIPTION INITIATION F	18	0.450556	1.41145	0.0640394	0.180902	1	1581	tags=50%, list=25%, signal=67%
GO_0006479_PROTEIN METHYLATION	46	0.35423	1.40906	0.0425532	0.182897	1	1188	tags=39%, list=19%, signal=48%
GO_0071398_CELLULAR RESPONSE TO FATTY ACID	6	0.631173	1.40841	0.129412	0.183172	1	1275	tags=50%, list=20%, signal=63%
GO_0007032_ENDOSOME ORGANIZATION	8	0.573315	1.40464	0.111111	0.186498	1	114	tags=25%, list=2%, signal=25%
GO_0071822_PROTEIN COMPLEX SUBUNIT ORGANIZATION	461	0.247431	1.40208	0	0.188449	1	1361	tags=31%, list=22%, signal=37%
GO_0033993_RESPONSE TO LIPID	6	0.631173	1.40061	0.104408	0.18936	1	1275	tags=50%, list=20%, signal=63%
GO_0043486_HISTONE EXCHANGE	17	0.461891	1.40042	0.0812183	0.189155	1	758	tags=35%, list=12%, signal=40%
GO_0050790_REGULATION OF CATALYTIC ACTIVITY	168	0.277655	1.39778	0.00423729	0.191509	1	1555	tags=39%, list=25%, signal=50%
GO_2001251_NEGATIVE REGULATION OF CHROMOSOME ORGANI	15	0.481326	1.39735	0.111959	0.191532	1	1169	tags=53%, list=19%, signal=65%
GO_0034661_NCRNA CATABOLIC PROCESS	32	0.383273	1.3964	0.0727763	0.192072	1	491	tags=19%, list=8%, signal=20%
GO_0031329_REGULATION OF CELLULAR CATABOLIC PROCESS	121	0.290325	1.39618	0.0077821	0.191914	1	1658	tags=41%, list=26%, signal=55%
GO_0006621_PROTEIN RETENTION IN ER LUMEN	5	0.667821	1.39504	0.141119	0.192649	1	1755	tags=40%, list=28%, signal=55%
GO_0007329_POSITIVE REGULATION OF TRANSCRIPTION FRO	5	0.676822	1.39426	0.132321	0.193059	1	678	tags=60%, list=11%, signal=67%
GO_0032446_PROTEIN MODIFICATION BY SMALL PROTEIN CO	142	0.280037	1.39384	0	0.193094	1	1246	tags=28%, list=20%, signal=34%
GO_0000209_PROTEIN POLYUBIQUITINATION	18	0.439526	1.39193	0.102244	0.194665	1	1065	tags=44%, list=17%, signal=53%
GO_0035437_MAINTENANCE OF PROTEIN LOCALIZATION IN E	5	0.667821	1.39125	0.113445	0.19498	1	1755	tags=40%, list=28%, signal=55%
GO_0032506_CYTOKINETIC PROCESS	86	0.304875	1.39103	0.030303	0.194791	1	1128	tags=31%, list=18%, signal=38%
GO_0032268_REGULATION OF CELLULAR PROTEIN METABOLIC	224	0.261432	1.39018	0.00469484	0.195211	1	1555	tags=39%, list=25%, signal=50%
GO_0000467_EXONUCLEOLYTIC TRIMMING TO GENERATE MATU	17	0.445784	1.39	0.0837838	0.19501	1	922	tags=35%, list=15%, signal=41%
GO_0006023_AMINOGLYCAN BIOSYNTHETIC PROCESS	16	0.454517	1.38901	0.0972222	0.195639	1	1281	tags=31%, list=20%, signal=39%
GO_0048518_POSITIVE REGULATION OF BIOLOGICAL PROCES	467	0.243987	1.3889	0	0.195377	1	1118	tags=27%, list=18%, signal=31%
GO_0006336_DNA REPLICATION-INDEPENDENT NUCLEOSOME A	5	0.65901	1.38821	0.12156	0.19569	1	1233	tags=60%, list=20%, signal=75%
GO_0000321_RE-ENTRY INTO MITOTIC CELL CYCLE AFTER P	7	0.576447	1.38502	0.142534	0.198278	1	408	tags=29%, list=6%, signal=31%
GO_0045934_NEGATIVE REGULATION OF NUCLEOBASE-CONTAI	280	0.255215	1.38501	0.0052356	0.197906	1	1396	tags=36%, list=22%, signal=45%
GO_0010389_REGULATION OF G2/M TRANSITION OF MITOTIC	9	0.536505	1.38359	0.125926	0.198984	1	1678	tags=78%, list=27%, signal=106%
GO_0046434_ORGANOPHOSPHATE CATABOLIC PROCESS	159	0.273186	1.38163	0.0164609	0.20053	1	1538	tags=38%, list=24%, signal=49%
GO_0031146_SCF-DEPENDENT PROTEASOMAL UBIQUITIN-DEPE	16	0.452591	1.38041	0.0928382	0.20144	1	1738	tags=50%, list=28%, signal=69%
GO_0044248_CELLULAR CATABOLIC PROCESS	775	0.233385	1.37917	0	0.202141	1	1395	tags=29%, list=22%, signal=32%
GO_0023058_ADAPTATION OF SIGNALING PATHWAY	21	0.418215	1.37904	0.0767327	0.201891	1	435	tags=24%, list=7%, signal=25%
GO_0016180_SNRNA PROCESSING	16	0.458664	1.37733	0.102564	0.203261	1	922	tags=38%, list=15%, signal=44%
GO_0007059_CHROMOSOME SEGREGATION	153	0.277496	1.37732	0.00423729	0.202891	1	1387	tags=36%, list=22%, signal=45%
GO_0071702_ORGANIC SUBSTANCE TRANSPORT	830	0.232843	1.37616	0	0.203561	1	896	tags=21%, list=14%, signal=21%
GO_0000956_NUCLEAR-TRANSCRIBED MRNA CATABOLIC PROCE	91	0.295089	1.37554	0.0358306	0.203885	1	1581	tags=36%, list=25%, signal=48%
GO_0048522_POSITIVE REGULATION OF CELLULAR PROCESS	450	0.245979	1.3753	0	0.203766	1	1118	tags=27%, list=18%, signal=31%
GO_0006470_PROTEIN DEPHOSPHORYLATION	46	0.335388	1.37424	0.0660661	0.204447	1	1286	tags=39%, list=20%, signal=49%
GO_0048523_NEGATIVE REGULATION OF CELLULAR PROCESS	487	0.241248	1.37399	0	0.20426	1	1351	tags=33%, list=22%, signal=39%
GO_1902680_POSITIVE REGULATION OF RNA BIOSYNTHETIC	281	0.253269	1.37323	0	0.204667	1	1118	tags=29%, list=18%, signal=33%
GO_0045937_POSITIVE REGULATION OF PHOSPHATE METABOL	39	0.365809	1.3709	0.0652742	0.206725	1	785	tags=33%, list=12%, signal=38%
GO_0051246_REGULATION OF PROTEIN METABOLIC PROCESS	235	0.260335	1.37081	0	0.206457	1	1555	tags=39%, list=25%, signal=50%
GO_0051129_NEGATIVE REGULATION OF CELLULAR COMPONEN	91	0.295832	1.36953	0.0273038	0.207368	1	1169	tags=34%, list=19%, signal=41%
GO_0070124_MITOCHONDRIAL TRANSLATIONAL INITIATION	5	0.638702	1.36891	0.138636	0.207682	1	778	tags=40%, list=12%, signal=46%
GO_0051172_NEGATIVE REGULATION OF NITROGEN COMPOUND	284	0.249393	1.3679	0.00632911	0.208322	1	1396	tags=36%, list=22%, signal=44%
GO_0045935_POSITIVE REGULATION OF NUCLEOBASE-CONTAI	297	0.253304	1.36733	0	0.208518	1	1118	tags=28%, list=18%, signal=32%
GO_0034472_SNRNA 3'-END PROCESSING	15	0.459753	1.36554	0.0888889	0.209891	1	922	tags=40%, list=15%, signal=47%
GO_0010639_NEGATIVE REGULATION OF ORGANELLE ORGANIZ	85	0.300994	1.36441	0.0267559	0.21067	1	1169	tags=34%, list=19%, signal=41%
GO_0043044_ATP-DEPENDENT CHROMATIN REMODELING	37	0.350132	1.36367	0.0586592	0.210983	1	758	tags=27%, list=12%, signal=31%
GO_0010499_PROTEASOMAL UBIQUITIN-INDEPENDENT PROTEI	13	0.468634	1.36291	0.110831	0.211349	1	1450	tags=46%, list=23%, signal=60%
GO_0044802_SINGLE-ORGANISM MEMBRANE ORGANIZATION	274	0.250442	1.3629	0.00515464	0.210972	1	1213	tags=30%, list=19%, signal=36%
GO_0000082_G1/S TRANSITION OF MITOTIC CELL CYCLE	66	0.315857	1.36217	0.0449827	0.211335	1	664	tags=24%, list=11%, signal=27%
GO_0015931_NUCLEOBASE-CONTAINING COMPOUND TRANSPORT	149	0.268752	1.3608	0.0192308	0.212312	1	779	tags=23%, list=12%, signal=25%
GO_1901073_GLUCOSAMINE-CONTAINING COMPOUND BIOSYNTH	16	0.454517	1.35882	0.106218	0.214	1	1281	tags=31%, list=20%, signal=39%
GO_0016074_SNORNA METABOLIC PROCESS	44	0.34464	1.35869	0.0960452	0.213711	1	491	tags=20%, list=8%, signal=22%
GO_0000754_ADAPTATION OF SIGNALING PATHWAY BY RESPO	21	0.407827	1.35856	0.0829016	0.213473	1	435	tags=24%, list=7%, signal=25%
GO_0048519_NEGATIVE REGULATION OF BIOLOGICAL PROCES	499	0.238285	1.358	0	0.21366	1	1112	tags=28%, list=18%, signal=31%
GO_0051053_NEGATIVE REGULATION OF DNA METABOLIC PRO	33	0.361568	1.35511	0.0773639	0.216409	1	1194	tags=36%, list=19%, signal=45%
GO_0035556_INTRACELLULAR SIGNAL TRANSDUCTION	172	0.264748	1.35422	0.00884956	0.21691	1	1324	tags=31%, list=21%, signal=38%
GO_0006401_RNA CATABOLIC PROCESS	118	0.282271	1.3524	0.0144928	0.218395	1	1542	tags=35%, list=25%, signal=45%
GO_0000161_MAPK CASCADE INVOLVED IN OSMOSENSORY SIG	5	0.643706	1.34853	0.167038	0.22198	1	26	tags=20%, list=0%, signal=20%
GO_0051254_POSITIVE REGULATION OF RNA METABOLIC PRO	285	0.249399	1.34618	0	0.224165	1	1118	tags=28%, list=18%, signal=33%
GO_0070828_HETEROCHROMATIN ORGANIZATION	10	0.520023	1.34585	0.136038	0.224124	1	1070	tags=60%, list=17%, signal=72%
GO_0051300_SPINDLE POLE BODY ORGANIZATION	22	0.39321	1.34477	0.090411	0.22483	1	694	tags=32%, list=11%, signal=36%
GO_1902749_REGULATION OF CELL CYCLE G2/M PHASE TRAN	9	0.536505	1.34383	0.15212	0.225448	1	1678	tags=78%, list=27%, signal=106%
GO_0031328_POSITIVE REGULATION OF CELLULAR BIOSYNTH	329	0.245662	1.34173	0.00588235	0.227373	1	1118	tags=28%, list=18%, signal=32%
GO_0018205_PEPTIDYL-LYSINE MODIFICATION	68	0.305153	1.34127	0.0560748	0.227483	1	805	tags=24%, list=13%, signal=27%
GO_0031111_NEGATIVE REGULATION OF MICROTUBULE POLYM	5	0.637384	1.33907	0.14862	0.229471	1	1826	tags=60%, list=29%, signal=85%
GO_0035825_RECIPROCAL DNA RECOMBINATION	59	0.313817	1.33868	0.0596026	0.229405	1	1280	tags=32%, list=20%, signal=40%
GO_0006999_NUCLEAR PORE ORGANIZATION	17	0.436737	1.33809	0.116531	0.229718	1	827	tags=35%, list=13%, signal=41%
GO_0009891_POSITIVE REGULATION OF BIOSYNTHETIC PROC	329	0.245662	1.33799	0	0.229453	1	1118	tags=28%, list=18%, signal=32%
GO_0031119_TRNA PSEUDOURIDINE SYNTHESIS	6	0.585891	1.3374	0.144208	0.229746	1	787	tags=67%, list=13%, signal=76%
GO_0046349_AMINO SUGAR BIOSYNTHETIC PROCESS	19	0.409608	1.33559	0.0976864	0.231453	1	1383	tags=32%, list=22%, signal=40%
GO_0070192_CHROMOSOME ORGANIZATION INVOLVED IN MEIO	35	0.355143	1.33467	0.0833333	0.232051	1	1239	tags=40%, list=20%, signal=50%
GO_0000725_RECOMBINATIONAL REPAIR	60	0.316951	1.33371	0.0778443	0.232654	1	1396	tags=40%, list=22%, signal=51%
GO_0008213_PROTEIN ALKYLATION	46	0.333289	1.33367	0.0775862	0.232297	1	938	tags=33%, list=15%, signal=38%
GO_0051647_NUCLEUS LOCALIZATION	23	0.383666	1.33203	0.12	0.233619	1	541	tags=26%, list=9%, signal=28%
GO_0061024_MEMBRANE ORGANIZATION	278	0.243564	1.33199	0	0.233242	1	1401	tags=34%, list=22%, signal=42%
GO_0051173_POSITIVE REGULATION OF NITROGEN COMPOUND	301	0.244244	1.33109	0	0.23381	1	780	tags=22%, list=12%, signal=23%
GO_0000281_MITOTIC CYTOKINESIS	54	0.322976	1.32977	0.0722892	0.234974	1	1089	tags=31%, list=17%, signal=38%
GO_0043634_POLYADENYLATION-DEPENDENT NCRNA CATABOLI	17	0.419796	1.32629	0.110236	0.23827	1	806	tags=24%, list=13%, signal=27%
GO_0042538_HYPEROSMOTIC SALINITY RESPONSE	8	0.53901	1.3252	0.138498	0.239114	1	1446	tags=63%, list=23%, signal=81%
GO_0007127_MEIOSIS I	92	0.289009	1.3251	0.0439189	0.238795	1	1387	tags=34%, list=22%, signal=43%
GO_0051231_SPINDLE ELONGATION	13	0.457745	1.32173	0.129412	0.242199	1	925	tags=46%, list=15%, signal=54%
GO_0030847_TERMINATION OF RNA POLYMERASE II TRANSCR	9	0.518305	1.32106	0.134328	0.242509	1	183	tags=33%, list=3%, signal=34%
GO_0051253_NEGATIVE REGULATION OF RNA METABOLIC PRO	254	0.244382	1.31702	0.010582	0.246729	1	1396	tags=35%, list=22%, signal=44%

## Sheet: TE.rcm0.down
NAME	SIZE	ES	NES	NOM p-val	FDR q-val	FWER p-val	RANK AT MAX	LEADING EDGE
GO_0006790_SULFUR COMPOUND METABOLIC PROCESS	104	-0.501756	-2.10735	0	0.0085235	0.012	1265	tags=40%, list=20%, signal=50%
GO_0044272_SULFUR COMPOUND BIOSYNTHETIC PROCESS	73	-0.505697	-2.01439	0	0.0352796	0.096	1201	tags=40%, list=19%, signal=49%
GO_0051181_COFACTOR TRANSPORT	18	-0.67231	-1.99707	0	0.0303891	0.122	780	tags=44%, list=12%, signal=51%
GO_0006767_WATER-SOLUBLE VITAMIN METABOLIC PROCESS	51	-0.51636	-1.93757	0	0.0570841	0.279	1829	tags=53%, list=29%, signal=74%
GO_0008064_REGULATION OF ACTIN POLYMERIZATION OR DE	21	-0.634177	-1.93497	0	0.0482265	0.291	341	tags=29%, list=5%, signal=30%
GO_0009145_PURINE NUCLEOSIDE TRIPHOSPHATE BIOSYNTHE	21	-0.630729	-1.93016	0	0.042795	0.308	423	tags=24%, list=7%, signal=25%
GO_0006766_VITAMIN METABOLIC PROCESS	51	-0.51636	-1.92464	0	0.040526	0.331	1829	tags=53%, list=29%, signal=74%
GO_0009206_PURINE RIBONUCLEOSIDE TRIPHOSPHATE BIOSY	21	-0.630729	-1.92072	0.00161551	0.0364387	0.339	423	tags=24%, list=7%, signal=25%
GO_0030832_REGULATION OF ACTIN FILAMENT LENGTH	21	-0.634177	-1.90234	0.00326264	0.0415712	0.411	341	tags=29%, list=5%, signal=30%
GO_0006772_THIAMINE METABOLIC PROCESS	16	-0.671806	-1.89529	0	0.0409826	0.442	1143	tags=63%, list=18%, signal=76%
GO_0042773_ATP SYNTHESIS COUPLED ELECTRON TRANSPORT	27	-0.586648	-1.8945	0.0015674	0.0378464	0.447	1311	tags=33%, list=21%, signal=42%
GO_0042723_THIAMINE-CONTAINING COMPOUND METABOLIC P	17	-0.669858	-1.88461	0	0.0403286	0.497	1143	tags=59%, list=18%, signal=72%
GO_0006119_OXIDATIVE PHOSPHORYLATION	28	-0.574463	-1.87545	0	0.0417129	0.534	1311	tags=32%, list=21%, signal=40%
GO_0022904_RESPIRATORY ELECTRON TRANSPORT CHAIN	29	-0.561472	-1.86726	0	0.0436317	0.579	1311	tags=31%, list=21%, signal=39%
GO_0015985_ENERGY COUPLED PROTON TRANSPORT, DOWN EL	16	-0.649185	-1.8626	0.00165017	0.0441284	0.612	423	tags=25%, list=7%, signal=27%
GO_0009228_THIAMINE BIOSYNTHETIC PROCESS	15	-0.654513	-1.84987	0.00177305	0.0496433	0.69	1143	tags=60%, list=18%, signal=73%
GO_0044282_SMALL MOLECULE CATABOLIC PROCESS	108	-0.433458	-1.84548	0	0.0495312	0.707	1923	tags=47%, list=31%, signal=67%
GO_0022900_ELECTRON TRANSPORT CHAIN	30	-0.557034	-1.84525	0	0.0469769	0.707	1311	tags=30%, list=21%, signal=38%
GO_0052646_ALDITOL PHOSPHATE METABOLIC PROCESS	9	-0.787263	-1.84041	0	0.0470514	0.727	442	tags=56%, list=7%, signal=60%
GO_0042724_THIAMINE-CONTAINING COMPOUND BIOSYNTHETI	15	-0.654513	-1.83689	0	0.0467614	0.745	1143	tags=60%, list=18%, signal=73%
GO_0046471_PHOSPHATIDYLGLYCEROL METABOLIC PROCESS	11	-0.725543	-1.83677	0.00335008	0.0446365	0.747	1332	tags=64%, list=21%, signal=81%
GO_0055114_OXIDATION-REDUCTION PROCESS	444	-0.37016	-1.83378	0	0.044093	0.754	1954	tags=39%, list=31%, signal=53%
GO_0006099_TRICARBOXYLIC ACID CYCLE	28	-0.569331	-1.82696	0	0.0464144	0.781	1744	tags=57%, list=28%, signal=79%
GO_0042364_WATER-SOLUBLE VITAMIN BIOSYNTHETIC PROCE	47	-0.498402	-1.82596	0.00151057	0.0451627	0.788	1829	tags=51%, list=29%, signal=71%
GO_0006497_PROTEIN LIPIDATION	41	-0.514383	-1.82407	0.00144928	0.0442067	0.795	1225	tags=39%, list=20%, signal=48%
GO_0009110_VITAMIN BIOSYNTHETIC PROCESS	47	-0.498402	-1.82394	0.00153374	0.0426704	0.796	1829	tags=51%, list=29%, signal=71%
GO_0042775_MITOCHONDRIAL ATP SYNTHESIS COUPLED ELEC	27	-0.56005	-1.82194	0	0.042302	0.802	1311	tags=30%, list=21%, signal=37%
GO_0045010_ACTIN NUCLEATION	10	-0.738231	-1.82093	0.00347826	0.041527	0.807	305	tags=40%, list=5%, signal=42%
GO_0042762_REGULATION OF SULFUR METABOLIC PROCESS	7	-0.821092	-1.81692	0.00172712	0.0422824	0.826	658	tags=71%, list=10%, signal=80%
GO_0042157_LIPOPROTEIN METABOLIC PROCESS	41	-0.514383	-1.81423	0	0.0425357	0.834	1225	tags=39%, list=20%, signal=48%
GO_0042158_LIPOPROTEIN BIOSYNTHETIC PROCESS	41	-0.514383	-1.80175	0.00155039	0.0482774	0.875	1225	tags=39%, list=20%, signal=48%
GO_0015986_ATP SYNTHESIS COUPLED PROTON TRANSPORT	16	-0.649185	-1.79796	0.00325203	0.0487994	0.89	423	tags=25%, list=7%, signal=27%
GO_0006754_ATP BIOSYNTHETIC PROCESS	18	-0.618038	-1.79221	0	0.0510268	0.907	423	tags=22%, list=7%, signal=24%
GO_0009142_NUCLEOSIDE TRIPHOSPHATE BIOSYNTHETIC PRO	28	-0.541441	-1.79145	0.0031348	0.0502375	0.911	423	tags=18%, list=7%, signal=19%
GO_0072528_PYRIMIDINE-CONTAINING COMPOUND BIOSYNTHE	35	-0.522748	-1.78865	0.00157729	0.0507755	0.925	1325	tags=43%, list=21%, signal=54%
GO_0006643_MEMBRANE LIPID METABOLIC PROCESS	64	-0.456926	-1.77619	0	0.0575855	0.955	1127	tags=33%, list=18%, signal=40%
GO_0030833_REGULATION OF ACTIN FILAMENT POLYMERIZAT	21	-0.589991	-1.7745	0.00159744	0.0570891	0.961	341	tags=24%, list=5%, signal=25%
GO_0009201_RIBONUCLEOSIDE TRIPHOSPHATE BIOSYNTHETIC	25	-0.563674	-1.76813	0.0032	0.0595065	0.966	423	tags=20%, list=7%, signal=21%
GO_0009060_AEROBIC RESPIRATION	84	-0.437208	-1.76803	0	0.0580177	0.966	1832	tags=42%, list=29%, signal=58%
GO_0009063_CELLULAR AMINO ACID CATABOLIC PROCESS	62	-0.461731	-1.7647	0	0.0591308	0.97	1949	tags=52%, list=31%, signal=74%
GO_0046467_MEMBRANE LIPID BIOSYNTHETIC PROCESS	52	-0.471543	-1.76401	0.00147275	0.0581398	0.972	1127	tags=35%, list=18%, signal=42%
GO_0032271_REGULATION OF PROTEIN POLYMERIZATION	33	-0.525393	-1.76353	0	0.0570629	0.972	894	tags=33%, list=14%, signal=39%
GO_0033238_REGULATION OF CELLULAR AMINE METABOLIC P	20	-0.588214	-1.75825	0.0063593	0.0594312	0.978	560	tags=35%, list=9%, signal=38%
GO_0000955_AMINO ACID CATABOLIC PROCESS VIA EHRLICH	10	-0.705646	-1.75578	0.00653595	0.0595027	0.979	1012	tags=50%, list=16%, signal=60%
GO_0006826_IRON ION TRANSPORT	13	-0.642096	-1.75469	0.0155979	0.0588598	0.981	1938	tags=77%, list=31%, signal=111%
GO_0045333_CELLULAR RESPIRATION	107	-0.414837	-1.75451	0	0.0577213	0.981	1832	tags=39%, list=29%, signal=54%
GO_0072527_PYRIMIDINE-CONTAINING COMPOUND METABOLIC	41	-0.490278	-1.74908	0.00784929	0.0601852	0.986	1337	tags=41%, list=21%, signal=52%
GO_0045833_NEGATIVE REGULATION OF LIPID METABOLIC P	12	-0.68855	-1.74583	0.00671141	0.0613776	0.988	1942	tags=92%, list=31%, signal=132%
GO_0015802_BASIC AMINO ACID TRANSPORT	12	-0.677544	-1.7411	0.00671141	0.0633109	0.99	1926	tags=67%, list=31%, signal=96%
GO_0032787_MONOCARBOXYLIC ACID METABOLIC PROCESS	118	-0.405347	-1.73909	0	0.0634925	0.992	1279	tags=31%, list=20%, signal=39%
GO_0035383_THIOESTER METABOLIC PROCESS	17	-0.605953	-1.73795	0.00162075	0.0631116	0.992	1058	tags=41%, list=17%, signal=49%
GO_0051055_NEGATIVE REGULATION OF LIPID BIOSYNTHETI	11	-0.689858	-1.73286	0.00837521	0.0656728	0.995	1932	tags=91%, list=31%, signal=131%
GO_0018345_PROTEIN PALMITOYLATION	7	-0.77575	-1.72334	0.00528169	0.0713985	0.996	245	tags=43%, list=4%, signal=45%
GO_0000947_AMINO ACID CATABOLIC PROCESS TO ALCOHOL	9	-0.726516	-1.72271	0.00337268	0.0706148	0.996	1012	tags=44%, list=16%, signal=53%
GO_0015980_ENERGY DERIVATION BY OXIDATION OF ORGANI	155	-0.388527	-1.71962	0	0.0718272	0.997	1832	tags=39%, list=29%, signal=54%
GO_0032048_CARDIOLIPIN METABOLIC PROCESS	7	-0.770828	-1.70174	0.00175747	0.0859631	0.998	906	tags=57%, list=14%, signal=67%
GO_0006458_'DE NOVO' PROTEIN FOLDING	10	-0.694173	-1.69977	0.00347222	0.0863919	0.998	253	tags=40%, list=4%, signal=42%
GO_0032543_MITOCHONDRIAL TRANSLATION	117	-0.392099	-1.69505	0	0.0899204	0.998	1045	tags=31%, list=17%, signal=36%
GO_0046395_CARBOXYLIC ACID CATABOLIC PROCESS	88	-0.414931	-1.6922	0	0.0909766	0.998	1923	tags=47%, list=31%, signal=66%
GO_0051186_COFACTOR METABOLIC PROCESS	167	-0.376437	-1.68952	0	0.0922252	0.998	1993	tags=44%, list=32%, signal=63%
GO_0044273_SULFUR COMPOUND CATABOLIC PROCESS	10	-0.673875	-1.6836	0.00519931	0.0966522	0.999	904	tags=50%, list=14%, signal=58%
GO_0016054_ORGANIC ACID CATABOLIC PROCESS	88	-0.414931	-1.68236	0.00282885	0.096498	0.999	1923	tags=47%, list=31%, signal=66%
GO_0031330_NEGATIVE REGULATION OF CELLULAR CATABOLI	9	-0.702854	-1.68124	0.0102916	0.0961192	0.999	1874	tags=100%, list=30%, signal=142%
GO_0006544_GLYCINE METABOLIC PROCESS	8	-0.730237	-1.68028	0.0153322	0.095573	0.999	1431	tags=75%, list=23%, signal=97%
GO_0007155_CELL ADHESION	10	-0.671256	-1.67802	0.00875657	0.0963673	1	1523	tags=80%, list=24%, signal=105%
GO_0044283_SMALL MOLECULE BIOSYNTHETIC PROCESS	320	-0.34571	-1.66618	0	0.106876	1	1829	tags=36%, list=29%, signal=49%
GO_0006778_PORPHYRIN-CONTAINING COMPOUND METABOLIC	15	-0.597709	-1.66299	0.00988468	0.109148	1	1205	tags=47%, list=19%, signal=58%
GO_0006779_PORPHYRIN-CONTAINING COMPOUND BIOSYNTHET	14	-0.610373	-1.66293	0.00851789	0.107627	1	1205	tags=50%, list=19%, signal=62%
GO_0006081_CELLULAR ALDEHYDE METABOLIC PROCESS	35	-0.471969	-1.65836	0.00794913	0.110841	1	2775	tags=71%, list=44%, signal=127%
GO_0022610_BIOLOGICAL ADHESION	10	-0.671256	-1.65756	0.00507614	0.11006	1	1523	tags=80%, list=24%, signal=105%
GO_0033013_TETRAPYRROLE METABOLIC PROCESS	15	-0.597709	-1.65615	0.0148515	0.109849	1	1205	tags=47%, list=19%, signal=58%
GO_0042816_VITAMIN B6 METABOLIC PROCESS	8	-0.717722	-1.65608	0.0102564	0.108392	1	740	tags=50%, list=12%, signal=57%
GO_0044255_CELLULAR LIPID METABOLIC PROCESS	260	-0.35255	-1.65427	0	0.109451	1	1618	tags=35%, list=26%, signal=46%
GO_0015711_ORGANIC ANION TRANSPORT	122	-0.384172	-1.65204	0.00141243	0.110391	1	1957	tags=42%, list=31%, signal=60%
GO_0046174_POLYOL CATABOLIC PROCESS	7	-0.729626	-1.64919	0.0144665	0.112117	1	1496	tags=71%, list=24%, signal=94%
GO_0051182_COENZYME TRANSPORT	9	-0.694917	-1.6479	0.0123239	0.112204	1	1197	tags=56%, list=19%, signal=69%
GO_0030148_SPHINGOLIPID BIOSYNTHETIC PROCESS	27	-0.510434	-1.64727	0.0131363	0.11144	1	1127	tags=41%, list=18%, signal=49%
GO_0006820_ANION TRANSPORT	149	-0.370582	-1.64471	0	0.112737	1	1957	tags=42%, list=31%, signal=59%
GO_0034314_ARP2/3 COMPLEX-MEDIATED ACTIN NUCLEATION	8	-0.709841	-1.64288	0.00512821	0.113497	1	305	tags=38%, list=5%, signal=39%
GO_0042219_CELLULAR MODIFIED AMINO ACID CATABOLIC P	11	-0.642909	-1.63587	0.0205479	0.120253	1	904	tags=45%, list=14%, signal=53%
GO_0000041_TRANSITION METAL ION TRANSPORT	40	-0.464546	-1.63462	0.00603318	0.120289	1	1938	tags=50%, list=31%, signal=72%
GO_0030838_POSITIVE REGULATION OF ACTIN FILAMENT PO	10	-0.653872	-1.63408	0.0252951	0.119386	1	305	tags=30%, list=5%, signal=31%
GO_0008610_LIPID BIOSYNTHETIC PROCESS	186	-0.359532	-1.63047	0	0.122028	1	1932	tags=40%, list=31%, signal=57%
GO_0006665_SPHINGOLIPID METABOLIC PROCESS	37	-0.4722	-1.6293	0.0106707	0.121905	1	1127	tags=35%, list=18%, signal=43%
GO_0051494_NEGATIVE REGULATION OF CYTOSKELETON ORGA	20	-0.543495	-1.62723	0.0194805	0.123044	1	341	tags=25%, list=5%, signal=26%
GO_0006783_HEME BIOSYNTHETIC PROCESS	14	-0.591447	-1.62071	0.0178282	0.128997	1	1205	tags=50%, list=19%, signal=62%
GO_0019752_CARBOXYLIC ACID METABOLIC PROCESS	394	-0.328603	-1.61637	0	0.132994	1	1962	tags=39%, list=31%, signal=53%
GO_0009102_BIOTIN BIOSYNTHETIC PROCESS	5	-0.812892	-1.61493	0.0179856	0.13339	1	762	tags=80%, list=12%, signal=91%
GO_0009069_SERINE FAMILY AMINO ACID METABOLIC PROCE	37	-0.468914	-1.61431	0.0119581	0.132555	1	1431	tags=38%, list=23%, signal=49%
GO_0033240_POSITIVE REGULATION OF CELLULAR AMINE ME	9	-0.667701	-1.61328	0.0236887	0.132326	1	518	tags=44%, list=8%, signal=48%
GO_0008643_CARBOHYDRATE TRANSPORT	42	-0.446057	-1.60182	0.015873	0.145558	1	2114	tags=52%, list=34%, signal=78%
GO_0072524_PYRIDINE-CONTAINING COMPOUND METABOLIC P	65	-0.413621	-1.60146	0.00453172	0.144479	1	1989	tags=48%, list=32%, signal=69%
GO_0015748_ORGANOPHOSPHATE ESTER TRANSPORT	45	-0.442525	-1.60137	0.00778816	0.143093	1	813	tags=29%, list=13%, signal=33%
GO_0000272_POLYSACCHARIDE CATABOLIC PROCESS	14	-0.587201	-1.59928	0.0272436	0.144265	1	940	tags=43%, list=15%, signal=50%
GO_0051090_REGULATION OF SEQUENCE-SPECIFIC DNA BIND	10	-0.649687	-1.59571	0.0243056	0.147567	1	1065	tags=40%, list=17%, signal=48%
GO_0046942_CARBOXYLIC ACID TRANSPORT	80	-0.395655	-1.59548	0.00422535	0.146364	1	1957	tags=43%, list=31%, signal=61%
GO_0006768_BIOTIN METABOLIC PROCESS	5	-0.812892	-1.59347	0.0104167	0.147304	1	762	tags=80%, list=12%, signal=91%
GO_0006811_ION TRANSPORT	285	-0.332215	-1.58808	0	0.152696	1	1957	tags=40%, list=31%, signal=55%
GO_2001245_REGULATION OF PHOSPHATIDYLCHOLINE BIOSYN	6	-0.752988	-1.58774	0.017094	0.15162	1	518	tags=50%, list=8%, signal=54%
GO_0032273_POSITIVE REGULATION OF PROTEIN POLYMERIZ	22	-0.514761	-1.58747	0.0238853	0.150482	1	829	tags=36%, list=13%, signal=42%
GO_0009168_PURINE RIBONUCLEOSIDE MONOPHOSPHATE BIOS	40	-0.44735	-1.58702	0.0089153	0.149579	1	490	tags=15%, list=8%, signal=16%
GO_0042439_ETHANOLAMINE-CONTAINING COMPOUND METABOL	20	-0.52685	-1.58078	0.0196399	0.15683	1	1332	tags=50%, list=21%, signal=63%
GO_0006631_FATTY ACID METABOLIC PROCESS	65	-0.40193	-1.57615	0.00582242	0.161956	1	1365	tags=35%, list=22%, signal=45%
GO_0010507_NEGATIVE REGULATION OF AUTOPHAGY	6	-0.752868	-1.57584	0.0309811	0.160808	1	1558	tags=100%, list=25%, signal=133%
GO_0072330_MONOCARBOXYLIC ACID BIOSYNTHETIC PROCESS	43	-0.440024	-1.57542	0.0208333	0.159846	1	1219	tags=35%, list=19%, signal=43%
GO_0006637_ACYL-COA METABOLIC PROCESS	17	-0.546722	-1.57381	0.0278232	0.160597	1	1058	tags=35%, list=17%, signal=42%
GO_0006501_C-TERMINAL PROTEIN LIPIDATION	5	-0.80219	-1.56737	0.0143369	0.16829	1	428	tags=40%, list=7%, signal=43%
GO_0006091_GENERATION OF PRECURSOR METABOLITES AND	188	-0.342157	-1.56726	0	0.166883	1	1654	tags=33%, list=26%, signal=43%
GO_0006644_PHOSPHOLIPID METABOLIC PROCESS	139	-0.358573	-1.56509	0.00396825	0.16851	1	1101	tags=29%, list=18%, signal=34%
GO_0071417_CELLULAR RESPONSE TO ORGANONITROGEN COMP	11	-0.610285	-1.55842	0.0392799	0.177111	1	432	tags=36%, list=7%, signal=39%
GO_0006525_ARGININE METABOLIC PROCESS	16	-0.543277	-1.55606	0.0302521	0.179132	1	1874	tags=69%, list=30%, signal=98%
GO_0019400_ALDITOL METABOLIC PROCESS	16	-0.553765	-1.55482	0.0443686	0.179434	1	1235	tags=44%, list=20%, signal=54%
GO_0015749_MONOSACCHARIDE TRANSPORT	24	-0.494332	-1.55341	0.0336	0.17988	1	2266	tags=58%, list=36%, signal=91%
GO_0006526_ARGININE BIOSYNTHETIC PROCESS	11	-0.624503	-1.55172	0.0315615	0.180658	1	1874	tags=82%, list=30%, signal=116%
GO_0015849_ORGANIC ACID TRANSPORT	81	-0.38963	-1.55166	0.0041958	0.179161	1	1957	tags=42%, list=31%, signal=60%
GO_0055085_TRANSMEMBRANE TRANSPORT	361	-0.318862	-1.55036	0	0.179471	1	1945	tags=38%, list=31%, signal=52%
GO_0006862_NUCLEOTIDE TRANSPORT	19	-0.528825	-1.54979	0.0343643	0.178807	1	621	tags=26%, list=10%, signal=29%
GO_0008645_HEXOSE TRANSPORT	24	-0.494332	-1.54933	0.0242718	0.177991	1	2266	tags=58%, list=36%, signal=91%
GO_0042168_HEME METABOLIC PROCESS	15	-0.55098	-1.54854	0.0462046	0.177549	1	1205	tags=40%, list=19%, signal=49%
GO_0046470_PHOSPHATIDYLCHOLINE METABOLIC PROCESS	19	-0.5286	-1.54537	0.0275527	0.180875	1	1332	tags=53%, list=21%, signal=67%
GO_0008654_PHOSPHOLIPID BIOSYNTHETIC PROCESS	95	-0.374185	-1.54487	0.00268097	0.180178	1	1101	tags=29%, list=18%, signal=35%
GO_0006629_LIPID METABOLIC PROCESS	309	-0.322279	-1.54277	0	0.181806	1	1618	tags=33%, list=26%, signal=42%
GO_0009068_ASPARTATE FAMILY AMINO ACID CATABOLIC PR	9	-0.645533	-1.54143	0.0374332	0.182308	1	1744	tags=67%, list=28%, signal=92%
GO_0009127_PURINE NUCLEOSIDE MONOPHOSPHATE BIOSYNTH	40	-0.437746	-1.53846	0.0214395	0.185541	1	490	tags=15%, list=8%, signal=16%
GO_0043436_OXOACID METABOLIC PROCESS	410	-0.311815	-1.53811	0	0.184625	1	1962	tags=38%, list=31%, signal=52%
GO_1901699_CELLULAR RESPONSE TO NITROGEN COMPOUND	11	-0.610285	-1.538	0.0291096	0.183301	1	432	tags=36%, list=7%, signal=39%
GO_0071495_CELLULAR RESPONSE TO ENDOGENOUS STIMULUS	11	-0.610285	-1.53738	0.038206	0.182805	1	432	tags=36%, list=7%, signal=39%
GO_0071930_NEGATIVE REGULATION OF TRANSCRIPTION INV	5	-0.758752	-1.53732	0.0422794	0.181443	1	1065	tags=60%, list=17%, signal=72%
GO_0033014_TETRAPYRROLE BIOSYNTHETIC PROCESS	14	-0.563615	-1.53678	0.0392157	0.181113	1	1205	tags=43%, list=19%, signal=53%
GO_0006882_CELLULAR ZINC ION HOMEOSTASIS	9	-0.635779	-1.53409	0.0530035	0.184063	1	1433	tags=44%, list=23%, signal=57%
GO_0006732_COENZYME METABOLIC PROCESS	143	-0.345825	-1.53018	0	0.188854	1	1993	tags=43%, list=32%, signal=61%
GO_1901566_ORGANONITROGEN COMPOUND BIOSYNTHETIC PRO	378	-0.311796	-1.52916	0	0.18901	1	1962	tags=36%, list=31%, signal=49%
GO_0055069_ZINC ION HOMEOSTASIS	9	-0.635779	-1.52482	0.0386555	0.193882	1	1433	tags=44%, list=23%, signal=57%
GO_0006082_ORGANIC ACID METABOLIC PROCESS	411	-0.310027	-1.52361	0	0.194343	1	1962	tags=38%, list=31%, signal=52%
GO_0009071_SERINE FAMILY AMINO ACID CATABOLIC PROCE	5	-0.780876	-1.52247	0.0402194	0.194833	1	1056	tags=60%, list=17%, signal=72%
GO_0006575_CELLULAR MODIFIED AMINO ACID METABOLIC P	72	-0.381424	-1.52064	0.0146199	0.19617	1	1941	tags=47%, list=31%, signal=68%
GO_0006739_NADP METABOLIC PROCESS	21	-0.504769	-1.52005	0.0338462	0.195621	1	1672	tags=52%, list=27%, signal=71%
GO_0090066_REGULATION OF ANATOMICAL STRUCTURE SIZE	52	-0.402331	-1.5192	0.019432	0.19558	1	894	tags=27%, list=14%, signal=31%
GO_0019751_POLYOL METABOLIC PROCESS	31	-0.455831	-1.51839	0.0384	0.19536	1	530	tags=29%, list=8%, signal=32%
GO_0043603_CELLULAR AMIDE METABOLIC PROCESS	68	-0.386139	-1.51455	0.0145349	0.199927	1	1900	tags=46%, list=30%, signal=65%
GO_0000023_MALTOSE METABOLIC PROCESS	12	-0.579709	-1.51367	0.046252	0.199812	1	2033	tags=67%, list=32%, signal=98%
GO_0044711_SINGLE-ORGANISM BIOSYNTHETIC PROCESS	827	-0.294121	-1.51243	0	0.20032	1	1101	tags=22%, list=18%, signal=23%
GO_0008614_PYRIDOXINE METABOLIC PROCESS	7	-0.693344	-1.50996	0.0477002	0.202633	1	655	tags=43%, list=10%, signal=48%
GO_0006733_OXIDOREDUCTION COENZYME METABOLIC PROCES	64	-0.386997	-1.5068	0.0209895	0.206272	1	1987	tags=45%, list=32%, signal=66%
GO_0006656_PHOSPHATIDYLCHOLINE BIOSYNTHETIC PROCESS	17	-0.523041	-1.5032	0.0438449	0.210492	1	1332	tags=53%, list=21%, signal=67%
GO_0032535_REGULATION OF CELLULAR COMPONENT SIZE	52	-0.402331	-1.50279	0.0230769	0.209693	1	894	tags=27%, list=14%, signal=31%
GO_0006123_MITOCHONDRIAL ELECTRON TRANSPORT, CYTOCH	11	-0.594998	-1.49554	0.0385906	0.220162	1	653	tags=27%, list=10%, signal=30%
GO_1901616_ORGANIC HYDROXY COMPOUND CATABOLIC PROCE	16	-0.518154	-1.49326	0.0640394	0.222573	1	1496	tags=50%, list=24%, signal=65%
GO_0044724_SINGLE-ORGANISM CARBOHYDRATE CATABOLIC P	94	-0.361093	-1.49222	0.0172166	0.222865	1	1672	tags=34%, list=27%, signal=46%
GO_0019362_PYRIDINE NUCLEOTIDE METABOLIC PROCESS	50	-0.398453	-1.48999	0.0183486	0.225149	1	1987	tags=46%, list=32%, signal=67%
GO_0042886_AMIDE TRANSPORT	20	-0.497828	-1.48905	0.0518053	0.225345	1	1925	tags=50%, list=31%, signal=72%
GO_0006020_INOSITOL METABOLIC PROCESS	7	-0.680363	-1.48891	0.0569948	0.224086	1	442	tags=43%, list=7%, signal=46%
GO_0042149_CELLULAR RESPONSE TO GLUCOSE STARVATION	9	-0.621958	-1.48668	0.0736086	0.226558	1	905	tags=56%, list=14%, signal=65%
GO_0006655_PHOSPHATIDYLGLYCEROL BIOSYNTHETIC PROCES	5	-0.739286	-1.48637	0.0463822	0.225636	1	1332	tags=80%, list=21%, signal=101%
GO_0009070_SERINE FAMILY AMINO ACID BIOSYNTHETIC PR	24	-0.485077	-1.48628	0.0478548	0.224341	1	1431	tags=38%, list=23%, signal=48%
GO_0006116_NADH OXIDATION	9	-0.624373	-1.47979	0.0679117	0.233974	1	1949	tags=78%, list=31%, signal=113%
GO_0034220_ION TRANSMEMBRANE TRANSPORT	99	-0.356311	-1.47836	0.0143062	0.234774	1	1940	tags=39%, list=31%, signal=56%
GO_0006658_PHOSPHATIDYLSERINE METABOLIC PROCESS	5	-0.753433	-1.47124	0.0390071	0.245901	1	442	tags=40%, list=7%, signal=43%
GO_0006734_NADH METABOLIC PROCESS	11	-0.580178	-1.47072	0.0595238	0.245307	1	1949	tags=64%, list=31%, signal=92%

## Sheet: TE.rcm30.up
NAME	SIZE	ES	NES	NOM p-val	FDR q-val	FWER p-val	RANK AT MAX	LEADING EDGE
GO_0009158_RIBONUCLEOSIDE MONOPHOSPHATE CATABOLIC P	40	0.611954	2.44391	0	0	0	989	tags=55%, list=16%, signal=65%
GO_0009128_PURINE NUCLEOSIDE MONOPHOSPHATE CATABOLI	40	0.611954	2.44347	0	0	0	989	tags=55%, list=16%, signal=65%
GO_0006200_ATP CATABOLIC PROCESS	40	0.611954	2.44223	0	0	0	989	tags=55%, list=16%, signal=65%
GO_0009125_NUCLEOSIDE MONOPHOSPHATE CATABOLIC PROCE	40	0.611954	2.4368	0	0	0	989	tags=55%, list=16%, signal=65%
GO_0009169_PURINE RIBONUCLEOSIDE MONOPHOSPHATE CATA	40	0.611954	2.41426	0	0	0	989	tags=55%, list=16%, signal=65%
GO_0010948_NEGATIVE REGULATION OF CELL CYCLE PROCES	87	0.488532	2.28852	0	0.00232318	0.008	1149	tags=44%, list=18%, signal=53%
GO_2001020_REGULATION OF RESPONSE TO DNA DAMAGE STI	15	0.726132	2.19674	0	0.00874729	0.035	1095	tags=67%, list=17%, signal=81%
GO_0009203_RIBONUCLEOSIDE TRIPHOSPHATE CATABOLIC PR	130	0.443773	2.19493	0	0.00765388	0.035	1014	tags=39%, list=16%, signal=46%
GO_1901658_GLYCOSYL COMPOUND CATABOLIC PROCESS	138	0.438542	2.19303	0	0.00699703	0.036	1014	tags=38%, list=16%, signal=44%
GO_0009154_PURINE RIBONUCLEOTIDE CATABOLIC PROCESS	131	0.438131	2.185	0	0.00700513	0.04	1014	tags=39%, list=16%, signal=45%
GO_0009207_PURINE RIBONUCLEOSIDE TRIPHOSPHATE CATAB	130	0.443773	2.18062	0	0.00669008	0.042	1014	tags=39%, list=16%, signal=46%
GO_0009146_PURINE NUCLEOSIDE TRIPHOSPHATE CATABOLIC	132	0.439704	2.1782	0	0.00641891	0.043	1014	tags=39%, list=16%, signal=45%
GO_0042454_RIBONUCLEOSIDE CATABOLIC PROCESS	135	0.442156	2.17634	0	0.00592515	0.043	1014	tags=39%, list=16%, signal=45%
GO_0009261_RIBONUCLEOTIDE CATABOLIC PROCESS	131	0.438131	2.17507	0	0.00575628	0.045	1014	tags=39%, list=16%, signal=45%
GO_0006152_PURINE NUCLEOSIDE CATABOLIC PROCESS	133	0.438657	2.17206	0	0.00537253	0.045	1014	tags=38%, list=16%, signal=45%
GO_0009164_NUCLEOSIDE CATABOLIC PROCESS	138	0.435264	2.17071	0	0.00514515	0.046	1014	tags=38%, list=16%, signal=44%
GO_0046130_PURINE RIBONUCLEOSIDE CATABOLIC PROCESS	133	0.438657	2.15901	0	0.00568043	0.054	1014	tags=38%, list=16%, signal=45%
GO_0009143_NUCLEOSIDE TRIPHOSPHATE CATABOLIC PROCES	132	0.437945	2.15715	0	0.00536485	0.054	1014	tags=39%, list=16%, signal=45%
GO_0006195_PURINE NUCLEOTIDE CATABOLIC PROCESS	141	0.426087	2.15268	0	0.00536764	0.056	1014	tags=38%, list=16%, signal=45%
GO_2001209_POSITIVE REGULATION OF TRANSCRIPTION ELO	6	0.937735	2.15144	0	0.00518689	0.057	351	tags=67%, list=6%, signal=71%
GO_0046578_REGULATION OF RAS PROTEIN SIGNAL TRANSDU	48	0.519244	2.13561	0	0.00577918	0.066	1115	tags=48%, list=18%, signal=58%
GO_0000463_MATURATION OF LSU-RRNA FROM TRICISTRONIC	32	0.563296	2.13199	0	0.00591819	0.071	1405	tags=53%, list=22%, signal=68%
GO_2000819_REGULATION OF NUCLEOTIDE-EXCISION REPAIR	6	0.937735	2.10377	0	0.00907323	0.11	351	tags=67%, list=6%, signal=71%
GO_1901988_NEGATIVE REGULATION OF CELL CYCLE PHASE	63	0.472543	2.09772	0	0.00920073	0.115	1149	tags=43%, list=18%, signal=52%
GO_0051056_REGULATION OF SMALL GTPASE MEDIATED SIGN	51	0.508445	2.08184	0	0.0109865	0.14	1115	tags=47%, list=18%, signal=57%
GO_0051784_NEGATIVE REGULATION OF NUCLEAR DIVISION	47	0.498302	2.07249	0	0.0119765	0.158	1056	tags=38%, list=17%, signal=46%
GO_0000075_CELL CYCLE CHECKPOINT	94	0.444267	2.06856	0	0.0123727	0.168	1151	tags=37%, list=18%, signal=45%
GO_0090262_REGULATION OF TRANSCRIPTION-COUPLED NUCL	6	0.937735	2.06764	0	0.0119963	0.169	351	tags=67%, list=6%, signal=71%
GO_0006283_TRANSCRIPTION-COUPLED NUCLEOTIDE-EXCISIO	15	0.688632	2.05129	0	0.0146684	0.208	709	tags=47%, list=11%, signal=52%
GO_0006281_DNA REPAIR	275	0.377998	2.05096	0	0.0142385	0.209	1331	tags=40%, list=21%, signal=48%
GO_0070646_PROTEIN MODIFICATION BY SMALL PROTEIN RE	30	0.55567	2.05011	0	0.0138349	0.21	1184	tags=60%, list=19%, signal=74%
GO_1901292_NUCLEOSIDE PHOSPHATE CATABOLIC PROCESS	145	0.410251	2.04388	0	0.0141155	0.217	1014	tags=37%, list=16%, signal=43%
GO_0006362_TRANSCRIPTION ELONGATION FROM RNA POLYME	9	0.786083	2.04237	0.00254453	0.0140064	0.221	351	tags=44%, list=6%, signal=47%
GO_0009166_NUCLEOTIDE CATABOLIC PROCESS	144	0.411772	2.04197	0	0.0136468	0.222	1014	tags=38%, list=16%, signal=44%
GO_0006312_MITOTIC RECOMBINATION	40	0.524303	2.03589	0	0.0140085	0.235	773	tags=35%, list=12%, signal=40%
GO_0072523_PURINE-CONTAINING COMPOUND CATABOLIC PRO	146	0.412977	2.03572	0	0.0137141	0.236	1014	tags=37%, list=16%, signal=43%
GO_0000722_TELOMERE MAINTENANCE VIA RECOMBINATION	18	0.635789	2.03382	0	0.0134843	0.237	374	tags=44%, list=6%, signal=47%
GO_1901136_CARBOHYDRATE DERIVATIVE CATABOLIC PROCES	149	0.40163	2.03155	0	0.0134087	0.242	1014	tags=36%, list=16%, signal=41%
GO_0071103_DNA CONFORMATION CHANGE	89	0.430005	2.03141	0	0.0131112	0.243	1275	tags=40%, list=20%, signal=50%
GO_0031503_PROTEIN COMPLEX LOCALIZATION	44	0.50368	2.02921	0	0.0129569	0.247	1033	tags=48%, list=16%, signal=57%
GO_0006974_CELLULAR RESPONSE TO DNA DAMAGE STIMULUS	325	0.360579	2.01372	0	0.014885	0.288	1339	tags=38%, list=21%, signal=46%
GO_0010564_REGULATION OF CELL CYCLE PROCESS	148	0.400253	2.01125	0	0.0149869	0.296	1177	tags=36%, list=19%, signal=44%
GO_0007093_MITOTIC CELL CYCLE CHECKPOINT	60	0.476867	2.00654	0	0.0153293	0.309	1149	tags=42%, list=18%, signal=51%
GO_0051783_REGULATION OF NUCLEAR DIVISION	107	0.418164	1.99431	0	0.0175175	0.353	1366	tags=40%, list=22%, signal=50%
GO_2001207_REGULATION OF TRANSCRIPTION ELONGATION F	6	0.91761	1.99417	0	0.0171283	0.353	351	tags=67%, list=6%, signal=71%
GO_1901991_NEGATIVE REGULATION OF MITOTIC CELL CYCL	61	0.457406	1.99293	0	0.0170593	0.358	1149	tags=41%, list=18%, signal=50%
GO_0006323_DNA PACKAGING	62	0.455777	1.98609	0	0.0181103	0.376	698	tags=32%, list=11%, signal=36%
GO_0036297_INTERSTRAND CROSS-LINK REPAIR	6	0.909178	1.98568	0	0.0178417	0.379	575	tags=100%, list=9%, signal=110%
GO_0046777_PROTEIN AUTOPHOSPHORYLATION	12	0.688037	1.97018	0	0.0208506	0.441	1078	tags=67%, list=17%, signal=80%
GO_0046434_ORGANOPHOSPHATE CATABOLIC PROCESS	159	0.394966	1.96283	0	0.0224958	0.478	1014	tags=36%, list=16%, signal=42%
GO_0006282_REGULATION OF DNA REPAIR	10	0.736228	1.95356	0	0.0245537	0.513	845	tags=60%, list=13%, signal=69%
GO_0006289_NUCLEOTIDE-EXCISION REPAIR	55	0.463901	1.95107	0	0.0248209	0.523	1504	tags=45%, list=24%, signal=59%
GO_0044744_PROTEIN TARGETING TO NUCLEUS	46	0.474994	1.94542	0	0.0258997	0.549	800	tags=35%, list=13%, signal=40%
GO_0071894_HISTONE H2B CONSERVED C-TERMINAL LYSINE	5	0.921762	1.94198	0	0.0265801	0.566	351	tags=80%, list=6%, signal=85%
GO_0034401_REGULATION OF TRANSCRIPTION BY CHROMATIN	19	0.601319	1.94176	0	0.0261596	0.568	941	tags=58%, list=15%, signal=68%
GO_0001301_PROGRESSIVE ALTERATION OF CHROMATIN INVO	8	0.792373	1.93999	0	0.0263438	0.582	946	tags=75%, list=15%, signal=88%
GO_1901987_REGULATION OF CELL CYCLE PHASE TRANSITIO	78	0.432124	1.93904	0	0.0262479	0.585	1149	tags=40%, list=18%, signal=48%
GO_0000726_NON-RECOMBINATIONAL REPAIR	34	0.501164	1.93595	0	0.0264831	0.594	1191	tags=50%, list=19%, signal=61%
GO_0090522_VESICLE TETHERING INVOLVED IN EXOCYTOSIS	7	0.802503	1.935	0.00257069	0.0262425	0.595	882	tags=86%, list=14%, signal=100%
GO_0051052_REGULATION OF DNA METABOLIC PROCESS	99	0.404844	1.93243	0	0.0265305	0.601	939	tags=31%, list=15%, signal=36%
GO_0006325_CHROMATIN ORGANIZATION	259	0.357778	1.92855	0	0.0272013	0.616	1105	tags=35%, list=18%, signal=40%
GO_0033523_HISTONE H2B UBIQUITINATION	5	0.921762	1.92274	0	0.0281547	0.634	351	tags=80%, list=6%, signal=85%
GO_0051302_REGULATION OF CELL DIVISION	115	0.397951	1.91309	0	0.0311655	0.68	1366	tags=38%, list=22%, signal=48%
GO_0034629_CELLULAR PROTEIN COMPLEX LOCALIZATION	24	0.556226	1.91237	0.00290698	0.0309484	0.685	984	tags=54%, list=16%, signal=64%
GO_0035493_SNARE COMPLEX ASSEMBLY	9	0.734218	1.90298	0.00259067	0.0336349	0.721	1665	tags=89%, list=27%, signal=121%
GO_0033182_REGULATION OF HISTONE UBIQUITINATION	5	0.921762	1.89992	0	0.0341272	0.736	351	tags=80%, list=6%, signal=85%
GO_0031570_DNA INTEGRITY CHECKPOINT	43	0.471006	1.89634	0	0.0348148	0.749	1151	tags=40%, list=18%, signal=48%
GO_0000018_REGULATION OF DNA RECOMBINATION	25	0.545435	1.89529	0.00303951	0.0347428	0.753	1331	tags=52%, list=21%, signal=66%
GO_0000077_DNA DAMAGE CHECKPOINT	30	0.509785	1.89439	0	0.0345409	0.754	1151	tags=43%, list=18%, signal=53%
GO_0007265_RAS PROTEIN SIGNAL TRANSDUCTION	44	0.467769	1.89408	0	0.0341709	0.755	1542	tags=52%, list=25%, signal=69%
GO_0040020_REGULATION OF MEIOSIS	37	0.491101	1.891	0	0.0349804	0.767	1346	tags=43%, list=21%, signal=55%
GO_0003333_AMINO ACID TRANSMEMBRANE TRANSPORT	33	0.506615	1.88047	0.00322581	0.0391301	0.811	1459	tags=52%, list=23%, signal=67%
GO_0071174_MITOTIC SPINDLE CHECKPOINT	38	0.482532	1.87848	0	0.0393083	0.813	1056	tags=37%, list=17%, signal=44%
GO_1901990_REGULATION OF MITOTIC CELL CYCLE PHASE T	76	0.418142	1.8719	0	0.041599	0.832	1149	tags=38%, list=18%, signal=46%
GO_0016568_CHROMATIN MODIFICATION	217	0.349038	1.86594	0	0.0430566	0.849	1100	tags=34%, list=18%, signal=40%
GO_0031338_REGULATION OF VESICLE FUSION	9	0.734218	1.86159	0.00250627	0.0445813	0.864	1665	tags=89%, list=27%, signal=121%
GO_0006302_DOUBLE-STRAND BREAK REPAIR	97	0.403237	1.86129	0	0.044184	0.867	1224	tags=41%, list=19%, signal=50%
GO_0051650_ESTABLISHMENT OF VESICLE LOCALIZATION	12	0.64941	1.85951	0.00808625	0.0445816	0.872	882	tags=58%, list=14%, signal=68%
GO_0051307_MEIOTIC CHROMOSOME SEPARATION	9	0.720153	1.8592	0	0.0441737	0.872	1346	tags=78%, list=21%, signal=99%
GO_0006259_DNA METABOLIC PROCESS	501	0.323184	1.85752	0	0.0442993	0.875	1200	tags=32%, list=19%, signal=37%
GO_0031577_SPINDLE CHECKPOINT	42	0.464895	1.85557	0	0.0444194	0.882	1355	tags=43%, list=22%, signal=54%
GO_0051276_CHROMOSOME ORGANIZATION	448	0.321374	1.85372	0	0.0447243	0.888	1122	tags=33%, list=18%, signal=37%
GO_0051648_VESICLE LOCALIZATION	12	0.64941	1.85263	0.00293255	0.0448139	0.891	882	tags=58%, list=14%, signal=68%
GO_0051170_NUCLEAR IMPORT	55	0.4271	1.8502	0	0.0454387	0.898	800	tags=33%, list=13%, signal=37%
GO_1902531_REGULATION OF INTRACELLULAR SIGNAL TRANS	82	0.396049	1.84593	0	0.0470061	0.904	1115	tags=40%, list=18%, signal=48%
GO_0033124_REGULATION OF GTP CATABOLIC PROCESS	50	0.443618	1.84526	0	0.0468828	0.906	1115	tags=38%, list=18%, signal=46%
GO_0031081_NUCLEAR PORE DISTRIBUTION	8	0.733491	1.84514	0.00735294	0.0464031	0.906	885	tags=63%, list=14%, signal=73%
GO_0035542_REGULATION OF SNARE COMPLEX ASSEMBLY	8	0.741259	1.84196	0	0.0473051	0.914	1289	tags=75%, list=21%, signal=94%
GO_0000011_VACUOLE INHERITANCE	17	0.585865	1.84016	0.00537634	0.0474965	0.916	1188	tags=53%, list=19%, signal=65%
GO_0051053_NEGATIVE REGULATION OF DNA METABOLIC PRO	33	0.480521	1.83047	0	0.0518909	0.935	939	tags=42%, list=15%, signal=50%
GO_0016458_GENE SILENCING	141	0.356241	1.82385	0	0.0544779	0.947	1021	tags=36%, list=16%, signal=42%
GO_0033044_REGULATION OF CHROMOSOME ORGANIZATION	34	0.47123	1.81976	0	0.0560008	0.952	402	tags=29%, list=6%, signal=31%
GO_0001934_POSITIVE REGULATION OF PROTEIN PHOSPHORY	21	0.550659	1.81719	0.0116618	0.0567865	0.958	1183	tags=48%, list=19%, signal=58%
GO_0006333_CHROMATIN ASSEMBLY OR DISASSEMBLY	68	0.413192	1.80959	0	0.0603598	0.965	1105	tags=38%, list=18%, signal=46%
GO_0048583_REGULATION OF RESPONSE TO STIMULUS	162	0.360223	1.80955	0	0.0597426	0.965	1115	tags=36%, list=18%, signal=42%
GO_0010520_REGULATION OF RECIPROCAL MEIOTIC RECOMBI	8	0.71888	1.80492	0.00729927	0.0617785	0.971	1331	tags=63%, list=21%, signal=79%
GO_0006140_REGULATION OF NUCLEOTIDE METABOLIC PROCE	60	0.414348	1.80462	0	0.0613375	0.971	1014	tags=35%, list=16%, signal=41%
GO_0015893_DRUG TRANSPORT	19	0.534322	1.80439	0.011236	0.0608149	0.971	1974	tags=63%, list=31%, signal=92%
GO_0010388_CULLIN DENEDDYLATION	5	0.849445	1.80103	0.00498753	0.0620364	0.972	309	tags=80%, list=5%, signal=84%
GO_1902593_SINGLE-ORGANISM NUCLEAR IMPORT	54	0.429331	1.79905	0	0.0626952	0.974	800	tags=33%, list=13%, signal=38%
GO_0000710_MEIOTIC MISMATCH REPAIR	11	0.661763	1.79555	0.0132979	0.0644199	0.979	773	tags=64%, list=12%, signal=72%
GO_1902275_REGULATION OF CHROMATIN ORGANIZATION	20	0.561613	1.79413	0	0.0646782	0.981	639	tags=45%, list=10%, signal=50%
GO_0007088_REGULATION OF MITOSIS	71	0.396307	1.79382	0	0.0642551	0.981	1366	tags=39%, list=22%, signal=50%
GO_0060631_REGULATION OF MEIOSIS I	9	0.697847	1.78809	0.00492611	0.0671093	0.985	1331	tags=56%, list=21%, signal=70%
GO_0031401_POSITIVE REGULATION OF PROTEIN MODIFICAT	39	0.457023	1.78662	0	0.0674729	0.985	1183	tags=41%, list=19%, signal=50%
GO_0030261_CHROMOSOME CONDENSATION	19	0.559847	1.78465	0.0119403	0.0680174	0.987	649	tags=37%, list=10%, signal=41%
GO_0001304_PROGRESSIVE ALTERATION OF CHROMATIN INVO	6	0.788303	1.78283	0.012987	0.0685392	0.988	946	tags=83%, list=15%, signal=98%
GO_0033121_REGULATION OF PURINE NUCLEOTIDE CATABOLI	59	0.415882	1.78187	0	0.0685219	0.988	1014	tags=36%, list=16%, signal=42%
GO_0051664_NUCLEAR PORE LOCALIZATION	8	0.733491	1.78141	0.0075	0.0681158	0.988	885	tags=63%, list=14%, signal=73%
GO_0000338_PROTEIN DENEDDYLATION	5	0.849445	1.77909	0.00476191	0.0686791	0.99	309	tags=80%, list=5%, signal=84%
GO_0034729_HISTONE H3-K79 METHYLATION	5	0.833519	1.7764	0.00970874	0.0697779	0.99	1049	tags=100%, list=17%, signal=120%
GO_0045930_NEGATIVE REGULATION OF MITOTIC CELL CYCL	7	0.750045	1.77549	0.00724638	0.0697	0.99	1149	tags=86%, list=18%, signal=105%
GO_0043087_REGULATION OF GTPASE ACTIVITY	50	0.430127	1.77344	0.00334448	0.0702506	0.992	1115	tags=36%, list=18%, signal=43%
GO_0044070_REGULATION OF ANION TRANSPORT	9	0.686776	1.77105	0.00233645	0.0710904	0.993	488	tags=44%, list=8%, signal=48%
GO_0006303_DOUBLE-STRAND BREAK REPAIR VIA NONHOMOLO	24	0.513882	1.77094	0.0111732	0.0705635	0.993	1191	tags=50%, list=19%, signal=61%
GO_0006892_POST-GOLGI VESICLE-MEDIATED TRANSPORT	76	0.388505	1.76487	0	0.0739746	0.994	964	tags=34%, list=15%, signal=40%
GO_0009118_REGULATION OF NUCLEOSIDE METABOLIC PROCE	59	0.415882	1.76311	0	0.0743092	0.994	1014	tags=36%, list=16%, signal=42%
GO_0034968_HISTONE LYSINE METHYLATION	24	0.512262	1.76143	0.00869565	0.0747691	0.994	1049	tags=46%, list=17%, signal=55%
GO_0080135_REGULATION OF CELLULAR RESPONSE TO STRES	48	0.424892	1.7567	0	0.077193	0.994	1095	tags=38%, list=17%, signal=45%
GO_0043547_POSITIVE REGULATION OF GTPASE ACTIVITY	43	0.451235	1.75644	0	0.0767088	0.994	1115	tags=37%, list=18%, signal=45%
GO_1900542_REGULATION OF PURINE NUCLEOTIDE METABOLI	60	0.414348	1.75164	0.00404858	0.0791672	0.995	1014	tags=35%, list=16%, signal=41%
GO_0023051_REGULATION OF SIGNALING	126	0.355952	1.75157	0	0.0786338	0.996	1115	tags=38%, list=18%, signal=45%
GO_0030811_REGULATION OF NUCLEOTIDE CATABOLIC PROCE	59	0.415882	1.75117	0	0.0782652	0.996	1014	tags=36%, list=16%, signal=42%
GO_0045786_NEGATIVE REGULATION OF CELL CYCLE	45	0.431297	1.74936	0	0.0789109	0.996	1346	tags=44%, list=21%, signal=56%
GO_0051336_REGULATION OF HYDROLASE ACTIVITY	82	0.383113	1.74738	0	0.0796771	0.996	1200	tags=37%, list=19%, signal=45%
GO_0006903_VESICLE TARGETING	15	0.583227	1.74717	0.00849858	0.079254	0.996	882	tags=47%, list=14%, signal=54%
GO_0040029_REGULATION OF GENE EXPRESSION, EPIGENETI	137	0.345945	1.74666	0	0.0789892	0.997	1021	tags=36%, list=16%, signal=42%
GO_0051445_REGULATION OF MEIOTIC CELL CYCLE	38	0.453996	1.74447	0.00722022	0.0798391	0.997	1346	tags=42%, list=21%, signal=53%
GO_0034497_PROTEIN LOCALIZATION TO PRE-AUTOPHAGOSOM	6	0.750319	1.7442	0.0121359	0.0795173	0.997	1572	tags=100%, list=25%, signal=133%
GO_0006342_CHROMATIN SILENCING	137	0.352986	1.74405	0	0.0789868	0.997	1021	tags=36%, list=16%, signal=43%
GO_0007076_MITOTIC CHROMOSOME CONDENSATION	14	0.591237	1.74283	0.00275482	0.0793488	0.997	649	tags=43%, list=10%, signal=48%
GO_0031497_CHROMATIN ASSEMBLY	44	0.435804	1.74178	0	0.0794648	0.997	698	tags=32%, list=11%, signal=36%
GO_0001306_AGE-DEPENDENT RESPONSE TO OXIDATIVE STRE	7	0.730061	1.73559	0.0148148	0.0831071	0.997	1168	tags=57%, list=19%, signal=70%
GO_0010646_REGULATION OF CELL COMMUNICATION	131	0.350824	1.73517	0	0.082772	0.997	1115	tags=37%, list=18%, signal=44%
GO_0009966_REGULATION OF SIGNAL TRANSDUCTION	121	0.354914	1.73393	0	0.0831547	0.997	1115	tags=37%, list=18%, signal=44%
GO_0007571_AGE-DEPENDENT GENERAL METABOLIC DECLINE	7	0.730061	1.73334	0.0203562	0.0829924	0.997	1168	tags=57%, list=19%, signal=70%
GO_0045839_NEGATIVE REGULATION OF MITOSIS	28	0.472534	1.73272	0.00299401	0.0827682	0.997	1346	tags=39%, list=21%, signal=50%
GO_0071173_SPINDLE ASSEMBLY CHECKPOINT	32	0.476305	1.72708	0.00320513	0.0861013	0.998	1355	tags=38%, list=22%, signal=48%
GO_0042327_POSITIVE REGULATION OF PHOSPHORYLATION	26	0.494886	1.72655	0.00879765	0.0858597	0.998	1183	tags=46%, list=19%, signal=57%
GO_0032940_SECRETION BY CELL	60	0.400466	1.72609	0	0.0856071	0.998	906	tags=33%, list=14%, signal=39%
GO_0016574_HISTONE UBIQUITINATION	13	0.58443	1.7219	0.0190217	0.0878331	0.998	351	tags=38%, list=6%, signal=41%
GO_0031060_REGULATION OF HISTONE METHYLATION	7	0.713303	1.72027	0.0168269	0.0883973	0.998	307	tags=43%, list=5%, signal=45%
GO_0007094_MITOTIC SPINDLE ASSEMBLY CHECKPOINT	28	0.472534	1.71641	0.0182371	0.0903773	0.998	1346	tags=39%, list=21%, signal=50%
GO_0006606_PROTEIN IMPORT INTO NUCLEUS	54	0.411007	1.71613	0	0.0899444	0.998	800	tags=31%, list=13%, signal=36%
GO_0006276_PLASMID MAINTENANCE	8	0.683781	1.71397	0.00755667	0.0908449	0.998	1528	tags=63%, list=24%, signal=82%
GO_0051304_CHROMOSOME SEPARATION	13	0.589109	1.71258	0.015	0.0912118	0.998	1346	tags=62%, list=21%, signal=78%
GO_0045814_NEGATIVE REGULATION OF GENE EXPRESSION,	137	0.345945	1.71181	0	0.0912029	0.998	1021	tags=36%, list=16%, signal=42%
GO_0006887_EXOCYTOSIS	52	0.414826	1.71052	0.00380228	0.0915259	0.998	1508	tags=48%, list=24%, signal=63%
GO_0006308_DNA CATABOLIC PROCESS	20	0.515135	1.70832	0.0114943	0.0924665	0.998	1318	tags=50%, list=21%, signal=63%
GO_0006310_DNA RECOMBINATION	177	0.329249	1.70614	0	0.0934167	0.998	1191	tags=33%, list=19%, signal=39%
GO_0060962_REGULATION OF RIBOSOMAL PROTEIN GENE TRA	9	0.663725	1.70109	0.0209424	0.096759	0.998	954	tags=56%, list=15%, signal=65%
GO_0045835_NEGATIVE REGULATION OF MEIOSIS	18	0.535656	1.70036	0.00584795	0.0967441	0.998	1021	tags=44%, list=16%, signal=53%
GO_1902099_REGULATION OF METAPHASE/ANAPHASE TRANSIT	35	0.449777	1.70017	0	0.0963378	0.998	1346	tags=40%, list=21%, signal=51%
GO_0030466_CHROMATIN SILENCING AT SILENT MATING-TYP	51	0.411052	1.69955	0	0.0960885	0.998	887	tags=37%, list=14%, signal=43%
GO_0034504_PROTEIN LOCALIZATION TO NUCLEUS	70	0.387037	1.69564	0	0.0985741	0.998	1147	tags=39%, list=18%, signal=47%
GO_0045841_NEGATIVE REGULATION OF MITOTIC METAPHASE	28	0.472534	1.69453	0.00309598	0.0989013	0.998	1346	tags=39%, list=21%, signal=50%
GO_0045910_NEGATIVE REGULATION OF DNA RECOMBINATION	13	0.594692	1.69433	0.0249307	0.0983849	0.998	841	tags=46%, list=13%, signal=53%
GO_0016569_COVALENT CHROMATIN MODIFICATION	109	0.356217	1.69356	0	0.0983656	0.998	1100	tags=33%, list=18%, signal=39%
GO_0046903_SECRETION	60	0.400466	1.68868	0	0.101769	0.999	906	tags=33%, list=14%, signal=39%
GO_0034655_NUCLEOBASE-CONTAINING COMPOUND CATABOLIC	288	0.304756	1.68856	0	0.101242	0.999	1014	tags=28%, list=16%, signal=32%
GO_0035023_REGULATION OF RHO PROTEIN SIGNAL TRANSDU	13	0.582506	1.68597	0.0216802	0.102675	1	1506	tags=62%, list=24%, signal=81%
GO_0031058_POSITIVE REGULATION OF HISTONE MODIFICAT	9	0.653443	1.68393	0.0245232	0.103925	1	1100	tags=56%, list=18%, signal=67%
GO_0042273_RIBOSOMAL LARGE SUBUNIT BIOGENESIS	94	0.355648	1.68201	0	0.10492	1	986	tags=32%, list=16%, signal=37%
GO_0051274_BETA-GLUCAN BIOSYNTHETIC PROCESS	15	0.560924	1.68155	0.0110803	0.104665	1	1465	tags=53%, list=23%, signal=69%
GO_2001252_POSITIVE REGULATION OF CHROMOSOME ORGANI	14	0.552814	1.68056	0.0107527	0.10479	1	1509	tags=64%, list=24%, signal=84%
GO_1902749_REGULATION OF CELL CYCLE G2/M PHASE TRAN	9	0.644974	1.67637	0.0403023	0.107687	1	1149	tags=78%, list=18%, signal=95%
GO_0006074_(1->3)-BETA-D-GLUCAN METABOLIC PROCESS	6	0.722408	1.6733	0.023622	0.109631	1	1465	tags=67%, list=23%, signal=87%
GO_0051058_NEGATIVE REGULATION OF SMALL GTPASE MEDI	11	0.593277	1.6732	0.0490956	0.10903	1	1115	tags=45%, list=18%, signal=55%
GO_0007091_METAPHASE/ANAPHASE TRANSITION OF MITOTIC	34	0.448932	1.67274	0.0033557	0.108816	1	1346	tags=41%, list=21%, signal=52%
GO_0070911_GLOBAL GENOME NUCLEOTIDE-EXCISION REPAIR	6	0.746989	1.67191	0.0169492	0.108819	1	1021	tags=50%, list=16%, signal=60%
GO_0006352_DNA-TEMPLATED TRANSCRIPTION, INITIATION	71	0.380352	1.67148	0	0.108518	1	812	tags=30%, list=13%, signal=34%
GO_0043269_REGULATION OF ION TRANSPORT	13	0.580006	1.66668	0.025788	0.11215	1	488	tags=38%, list=8%, signal=42%
GO_0015846_POLYAMINE TRANSPORT	11	0.602444	1.66369	0.0109589	0.11393	1	1189	tags=45%, list=19%, signal=56%
GO_0000972_TRANSCRIPTION-DEPENDENT TETHERING OF RNA	17	0.518647	1.663	0.020649	0.113938	1	709	tags=35%, list=11%, signal=40%
GO_0009205_PURINE RIBONUCLEOSIDE TRIPHOSPHATE METAB	152	0.326973	1.6627	0	0.113545	1	1014	tags=35%, list=16%, signal=41%
GO_0044774_MITOTIC DNA INTEGRITY CHECKPOINT	17	0.530572	1.66221	0.0212121	0.113452	1	1636	tags=59%, list=26%, signal=79%
GO_0044784_METAPHASE/ANAPHASE TRANSITION OF CELL CY	34	0.448932	1.66109	0.0100671	0.113656	1	1346	tags=41%, list=21%, signal=52%
GO_0034765_REGULATION OF ION TRANSMEMBRANE TRANSPOR	5	0.793826	1.66012	0.0171569	0.114031	1	488	tags=60%, list=8%, signal=65%
GO_0044770_CELL CYCLE PHASE TRANSITION	150	0.329662	1.65888	0	0.11458	1	1186	tags=35%, list=19%, signal=42%
GO_0006891_INTRA-GOLGI VESICLE-MEDIATED TRANSPORT	25	0.467329	1.6561	0.00931677	0.116569	1	352	tags=28%, list=6%, signal=30%
GO_0007346_REGULATION OF MITOTIC CELL CYCLE	112	0.342881	1.65596	0	0.116022	1	1248	tags=37%, list=20%, signal=45%
GO_0031573_INTRA-S DNA DAMAGE CHECKPOINT	8	0.678308	1.65279	0.0250627	0.118004	1	1021	tags=63%, list=16%, signal=75%
GO_0034397_TELOMERE LOCALIZATION	10	0.610949	1.65262	0.0255754	0.117557	1	550	tags=40%, list=9%, signal=44%
GO_0009144_PURINE NUCLEOSIDE TRIPHOSPHATE METABOLIC	154	0.324385	1.65205	0	0.117465	1	1014	tags=34%, list=16%, signal=40%
GO_0006865_AMINO ACID TRANSPORT	54	0.390928	1.64841	0.00403226	0.119983	1	1459	tags=43%, list=23%, signal=55%
GO_0034398_TELOMERE TETHERING AT NUCLEAR PERIPHERY	7	0.707125	1.64703	0.029484	0.12065	1	550	tags=57%, list=9%, signal=63%
GO_0044088_REGULATION OF VACUOLE ORGANIZATION	15	0.536368	1.64634	0.0110803	0.120631	1	1605	tags=47%, list=26%, signal=63%
GO_0010389_REGULATION OF G2/M TRANSITION OF MITOTIC	9	0.644974	1.64625	0.0277078	0.120044	1	1149	tags=78%, list=18%, signal=95%
GO_0009303_RRNA TRANSCRIPTION	30	0.454066	1.6454	0.00609756	0.12013	1	1202	tags=40%, list=19%, signal=49%
GO_1902100_NEGATIVE REGULATION OF METAPHASE/ANAPHAS	28	0.472534	1.64505	0.0129032	0.119792	1	1346	tags=39%, list=21%, signal=50%
GO_0006368_TRANSCRIPTION ELONGATION FROM RNA POLYME	78	0.367937	1.64436	0	0.119757	1	1066	tags=33%, list=17%, signal=40%
GO_0009199_RIBONUCLEOSIDE TRIPHOSPHATE METABOLIC PR	156	0.320439	1.64183	0	0.121519	1	1014	tags=34%, list=16%, signal=40%
GO_0016579_PROTEIN DEUBIQUITINATION	18	0.523693	1.6409	0.00882353	0.121618	1	1184	tags=61%, list=19%, signal=75%
GO_0045807_POSITIVE REGULATION OF ENDOCYTOSIS	7	0.694168	1.64082	0.02657	0.121046	1	1465	tags=57%, list=23%, signal=74%
GO_0051656_ESTABLISHMENT OF ORGANELLE LOCALIZATION	103	0.348636	1.63997	0	0.121149	1	1105	tags=34%, list=18%, signal=41%
GO_0006356_REGULATION OF TRANSCRIPTION FROM RNA POL	29	0.454005	1.6396	0.00630915	0.120768	1	421	tags=28%, list=7%, signal=29%
GO_0044772_MITOTIC CELL CYCLE PHASE TRANSITION	148	0.321017	1.63615	0	0.123228	1	1186	tags=34%, list=19%, signal=41%
GO_0006354_DNA-TEMPLATED TRANSCRIPTION, ELONGATION	85	0.362391	1.63506	0	0.12366	1	1066	tags=33%, list=17%, signal=39%
GO_0051640_ORGANELLE LOCALIZATION	138	0.328463	1.6295	0	0.128159	1	558	tags=24%, list=9%, signal=26%
GO_0032889_REGULATION OF VACUOLE FUSION, NON-AUTOPH	12	0.582108	1.62723	0.032345	0.129519	1	763	tags=33%, list=12%, signal=38%
GO_0051273_BETA-GLUCAN METABOLIC PROCESS	16	0.527405	1.62703	0.0169014	0.129039	1	1465	tags=50%, list=23%, signal=65%
GO_0031056_REGULATION OF HISTONE MODIFICATION	15	0.532741	1.62589	0.0182292	0.129519	1	1100	tags=53%, list=18%, signal=65%
GO_0070058_TRNA GENE CLUSTERING	6	0.72495	1.62468	0.032634	0.130166	1	649	tags=50%, list=10%, signal=56%
GO_0031507_HETEROCHROMATIN ASSEMBLY	5	0.772456	1.62324	0.0292793	0.130761	1	382	tags=60%, list=6%, signal=64%
GO_0051568_HISTONE H3-K4 METHYLATION	16	0.529839	1.62035	0.0278552	0.132621	1	639	tags=38%, list=10%, signal=42%
GO_0042791_5S CLASS RRNA TRANSCRIPTION FROM RNA POL	6	0.707767	1.61894	0.0357143	0.133237	1	748	tags=67%, list=12%, signal=76%
GO_1901069_GUANOSINE-CONTAINING COMPOUND CATABOLIC	91	0.343231	1.6176	0	0.133929	1	1014	tags=31%, list=16%, signal=36%
GO_0022406_MEMBRANE DOCKING	22	0.483873	1.6164	0.0350318	0.134533	1	906	tags=55%, list=14%, signal=64%
GO_0000737_DNA CATABOLIC PROCESS, ENDONUCLEOLYTIC	8	0.647142	1.61323	0.0331633	0.137038	1	773	tags=50%, list=12%, signal=57%
GO_0016197_ENDOSOMAL TRANSPORT	85	0.356025	1.61092	0.0046083	0.138709	1	1221	tags=40%, list=19%, signal=49%
GO_0007129_SYNAPSIS	21	0.484596	1.60956	0.0267062	0.13935	1	649	tags=29%, list=10%, signal=32%
GO_0000076_DNA REPLICATION CHECKPOINT	9	0.608244	1.60874	0.0407125	0.139426	1	1625	tags=89%, list=26%, signal=120%
GO_0010452_HISTONE H3-K36 METHYLATION	5	0.76673	1.60873	0.0335731	0.138804	1	541	tags=60%, list=9%, signal=66%
GO_1902750_NEGATIVE REGULATION OF CELL CYCLE G2/M P	6	0.720017	1.6057	0.034398	0.141153	1	1149	tags=83%, list=18%, signal=102%
GO_0016570_HISTONE MODIFICATION	109	0.335118	1.60325	0	0.142841	1	1100	tags=32%, list=18%, signal=38%
GO_0090174_ORGANELLE MEMBRANE FUSION	5	0.774187	1.59966	0.0285714	0.145806	1	647	tags=60%, list=10%, signal=67%
GO_0010972_NEGATIVE REGULATION OF G2/M TRANSITION O	6	0.720017	1.59796	0.0412621	0.14699	1	1149	tags=83%, list=18%, signal=102%
GO_0019954_ASEXUAL REPRODUCTION	61	0.369218	1.59669	0.00775194	0.147605	1	1166	tags=38%, list=19%, signal=46%
GO_0045005_MAINTENANCE OF FIDELITY INVOLVED IN DNA-	13	0.551865	1.59498	0.0445682	0.148505	1	1246	tags=54%, list=20%, signal=67%
GO_0033043_REGULATION OF ORGANELLE ORGANIZATION	240	0.295781	1.59441	0	0.148359	1	1105	tags=30%, list=18%, signal=35%
GO_0009141_NUCLEOSIDE TRIPHOSPHATE METABOLIC PROCES	164	0.313186	1.59275	0	0.149359	1	1014	tags=32%, list=16%, signal=38%
GO_0000910_CYTOKINESIS	97	0.334755	1.58836	0.0045045	0.152836	1	1177	tags=33%, list=19%, signal=40%
GO_0032483_REGULATION OF RAB PROTEIN SIGNAL TRANSDU	13	0.549278	1.58801	0.0366492	0.15249	1	1014	tags=46%, list=16%, signal=55%
GO_0007534_GENE CONVERSION AT MATING-TYPE LOCUS	11	0.581796	1.58541	0.0305344	0.154327	1	773	tags=36%, list=12%, signal=41%
GO_0070838_DIVALENT METAL ION TRANSPORT	15	0.523184	1.58281	0.0404313	0.156485	1	732	tags=33%, list=12%, signal=38%
GO_0032313_REGULATION OF RAB GTPASE ACTIVITY	13	0.549278	1.58113	0.037464	0.157673	1	1014	tags=46%, list=16%, signal=55%
GO_0007067_MITOSIS	217	0.296968	1.57722	0	0.161189	1	1186	tags=34%, list=19%, signal=40%
GO_0006367_TRANSCRIPTION INITIATION FROM RNA POLYME	58	0.372908	1.57581	0.0123457	0.162023	1	812	tags=31%, list=13%, signal=35%
GO_0019439_AROMATIC COMPOUND CATABOLIC PROCESS	307	0.288356	1.57543	0	0.161744	1	1014	tags=27%, list=16%, signal=31%
GO_0051345_POSITIVE REGULATION OF HYDROLASE ACTIVIT	58	0.373964	1.57392	0.00754717	0.162734	1	1200	tags=36%, list=19%, signal=44%
GO_0000161_MAPK CASCADE INVOLVED IN OSMOSENSORY SIG	5	0.746975	1.57319	0.0406699	0.162829	1	399	tags=60%, list=6%, signal=64%
GO_0007114_CELL BUDDING	61	0.369218	1.57259	0.00790514	0.162797	1	1166	tags=38%, list=19%, signal=46%
GO_0007033_VACUOLE ORGANIZATION	75	0.350015	1.57131	0	0.163544	1	1453	tags=40%, list=23%, signal=51%
GO_0043085_POSITIVE REGULATION OF CATALYTIC ACTIVIT	86	0.337826	1.57018	0	0.164069	1	1200	tags=34%, list=19%, signal=41%
GO_0032318_REGULATION OF RAS GTPASE ACTIVITY	30	0.428256	1.56704	0.00597015	0.166695	1	1115	tags=40%, list=18%, signal=48%
GO_0060627_REGULATION OF VESICLE-MEDIATED TRANSPORT	34	0.429344	1.56407	0.0127796	0.169182	1	1465	tags=47%, list=23%, signal=61%
GO_0044270_CELLULAR NITROGEN COMPOUND CATABOLIC PRO	312	0.278168	1.56209	0	0.170621	1	1014	tags=27%, list=16%, signal=31%
GO_0001100_NEGATIVE REGULATION OF EXIT FROM MITOSIS	14	0.53149	1.56126	0.0249377	0.170884	1	1016	tags=50%, list=16%, signal=60%
GO_0000973_POSTTRANSCRIPTIONAL TETHERING OF RNA POL	14	0.532405	1.5597	0.0377907	0.172009	1	709	tags=43%, list=11%, signal=48%
GO_0006184_GTP CATABOLIC PROCESS	89	0.335771	1.55763	0.00448431	0.173525	1	1014	tags=30%, list=16%, signal=36%
GO_0015851_NUCLEOBASE TRANSPORT	9	0.589291	1.55761	0.0605327	0.172827	1	1389	tags=56%, list=22%, signal=71%
GO_0046700_HETEROCYCLE CATABOLIC PROCESS	313	0.279608	1.55582	0	0.173948	1	1014	tags=27%, list=16%, signal=30%
GO_0046039_GTP METABOLIC PROCESS	92	0.332155	1.55521	0.00896861	0.174005	1	1014	tags=30%, list=16%, signal=36%
GO_0030071_REGULATION OF MITOTIC METAPHASE/ANAPHASE	35	0.417913	1.55377	0.028777	0.174941	1	1346	tags=37%, list=21%, signal=47%
GO_0016571_HISTONE METHYLATION	27	0.438373	1.54795	0.028481	0.18081	1	1049	tags=41%, list=17%, signal=49%
GO_0071033_NUCLEAR RETENTION OF PRE-MRNA AT THE SIT	7	0.653598	1.54749	0.0429293	0.180591	1	709	tags=57%, list=11%, signal=64%
GO_1901264_CARBOHYDRATE DERIVATIVE TRANSPORT	21	0.47918	1.54234	0.0402477	0.185707	1	1472	tags=57%, list=23%, signal=74%
GO_0032392_DNA GEOMETRIC CHANGE	25	0.457149	1.54177	0.0443038	0.185619	1	1663	tags=48%, list=26%, signal=65%
GO_0006359_REGULATION OF TRANSCRIPTION FROM RNA POL	8	0.623634	1.54092	0.0756098	0.185921	1	1339	tags=50%, list=21%, signal=63%
GO_0006997_NUCLEUS ORGANIZATION	69	0.341959	1.54088	0.00420168	0.185206	1	1176	tags=36%, list=19%, signal=44%
GO_0051726_REGULATION OF CELL CYCLE	195	0.293946	1.53834	0	0.187126	1	1256	tags=32%, list=20%, signal=39%
GO_0033554_CELLULAR RESPONSE TO STRESS	622	0.256661	1.53782	0	0.18697	1	1341	tags=32%, list=21%, signal=36%
GO_0009150_PURINE RIBONUCLEOTIDE METABOLIC PROCESS	185	0.296992	1.53633	0	0.187755	1	1014	tags=30%, list=16%, signal=35%
GO_0034198_CELLULAR RESPONSE TO AMINO ACID STARVATI	6	0.678313	1.53561	0.0626566	0.18784	1	797	tags=33%, list=13%, signal=38%
GO_0006560_PROLINE METABOLIC PROCESS	7	0.647161	1.53517	0.0528967	0.187666	1	789	tags=43%, list=13%, signal=49%
GO_0006353_DNA-TEMPLATED TRANSCRIPTION, TERMINATION	41	0.377866	1.53451	0.0237288	0.187629	1	351	tags=24%, list=6%, signal=26%
GO_0006895_GOLGI TO ENDOSOME TRANSPORT	18	0.479934	1.53408	0.03125	0.187413	1	964	tags=44%, list=15%, signal=52%
GO_0006163_PURINE NUCLEOTIDE METABOLIC PROCESS	198	0.291938	1.53031	0	0.190592	1	1014	tags=30%, list=16%, signal=34%
GO_0019219_REGULATION OF NUCLEOBASE-CONTAINING COMP	809	0.256765	1.52868	0	0.19155	1	1023	tags=26%, list=16%, signal=28%
GO_0006611_PROTEIN EXPORT FROM NUCLEUS	16	0.485934	1.52608	0.0280112	0.193788	1	709	tags=50%, list=11%, signal=56%
GO_0007266_RHO PROTEIN SIGNAL TRANSDUCTION	20	0.474551	1.52434	0.0273973	0.195063	1	1506	tags=55%, list=24%, signal=72%
GO_0016233_TELOMERE CAPPING	9	0.600408	1.5232	0.0816327	0.195605	1	1887	tags=56%, list=30%, signal=79%
GO_0040001_ESTABLISHMENT OF MITOTIC SPINDLE LOCALIZ	14	0.502477	1.52256	0.0487805	0.195636	1	1033	tags=43%, list=16%, signal=51%
GO_0032508_DNA DUPLEX UNWINDING	24	0.438245	1.5225	0.041791	0.194976	1	1663	tags=46%, list=26%, signal=62%
GO_0000470_MATURATION OF LSU-RRNA	38	0.384175	1.51939	0.0266667	0.197924	1	986	tags=37%, list=16%, signal=43%
GO_0006075_(1->3)-BETA-D-GLUCAN BIOSYNTHETIC PROCES	5	0.722693	1.51906	0.0731707	0.197555	1	1421	tags=60%, list=23%, signal=77%
GO_0050000_CHROMOSOME LOCALIZATION	17	0.495626	1.5188	0.0476191	0.197071	1	550	tags=29%, list=9%, signal=32%
GO_0010921_REGULATION OF PHOSPHATASE ACTIVITY	8	0.619196	1.51758	0.052506	0.197981	1	1519	tags=75%, list=24%, signal=99%
GO_0032200_TELOMERE ORGANIZATION	68	0.341374	1.51389	0.0217391	0.201657	1	1019	tags=34%, list=16%, signal=40%
GO_0070898_RNA POLYMERASE III TRANSCRIPTIONAL PREIN	5	0.722033	1.51042	0.0681265	0.205073	1	107	tags=40%, list=2%, signal=41%
GO_0022402_CELL CYCLE PROCESS	642	0.260694	1.50965	0	0.205335	1	1191	tags=28%, list=19%, signal=31%
GO_0016973_POLY(A)+ MRNA EXPORT FROM NUCLEUS	23	0.443305	1.5093	0.0379009	0.205039	1	766	tags=43%, list=12%, signal=49%
GO_1901565_ORGANONITROGEN COMPOUND CATABOLIC PROCES	241	0.28309	1.50815	0	0.205604	1	1014	tags=27%, list=16%, signal=31%
GO_0006264_MITOCHONDRIAL DNA REPLICATION	5	0.726551	1.50655	0.0617849	0.206727	1	1318	tags=60%, list=21%, signal=76%
GO_0051171_REGULATION OF NITROGEN COMPOUND METABOLI	820	0.251502	1.50648	0	0.206064	1	1023	tags=26%, list=16%, signal=27%
GO_0051128_REGULATION OF CELLULAR COMPONENT ORGANIZ	333	0.275842	1.50302	0	0.209589	1	1177	tags=29%, list=19%, signal=33%
GO_0090501_RNA PHOSPHODIESTER BOND HYDROLYSIS	68	0.334469	1.50272	0.00416667	0.209117	1	537	tags=25%, list=9%, signal=27%
GO_0042278_PURINE NUCLEOSIDE METABOLIC PROCESS	192	0.284999	1.50244	0	0.208709	1	1014	tags=30%, list=16%, signal=34%
GO_0030010_ESTABLISHMENT OF CELL POLARITY	79	0.333047	1.50129	0	0.209405	1	1044	tags=28%, list=17%, signal=33%
GO_0018023_PEPTIDYL-LYSINE TRIMETHYLATION	6	0.667985	1.49917	0.0883721	0.211429	1	351	tags=50%, list=6%, signal=53%
GO_0051301_CELL DIVISION	497	0.260611	1.49905	0	0.210814	1	1191	tags=29%, list=19%, signal=32%
GO_0051180_VITAMIN TRANSPORT	7	0.633678	1.4976	0.0669746	0.211742	1	857	tags=29%, list=14%, signal=33%
GO_0046128_PURINE RIBONUCLEOSIDE METABOLIC PROCESS	192	0.284999	1.49507	0	0.214011	1	1014	tags=30%, list=16%, signal=34%
GO_1901068_GUANOSINE-CONTAINING COMPOUND METABOLIC	98	0.313675	1.49352	0.00444444	0.214995	1	1014	tags=29%, list=16%, signal=34%
GO_0000466_MATURATION OF 5.8S RRNA FROM TRICISTRONI	79	0.333534	1.49351	0.00961539	0.214278	1	1045	tags=32%, list=17%, signal=37%
GO_0006561_PROLINE BIOSYNTHETIC PROCESS	5	0.717349	1.49201	0.074813	0.215496	1	789	tags=60%, list=13%, signal=69%
GO_0032509_ENDOSOME TRANSPORT VIA MULTIVESICULAR BO	27	0.415177	1.48983	0.0285714	0.2174	1	1221	tags=44%, list=19%, signal=55%
GO_0032320_POSITIVE REGULATION OF RAS GTPASE ACTIVI	21	0.455627	1.48951	0.0340557	0.216974	1	1115	tags=38%, list=18%, signal=46%
GO_0031935_REGULATION OF CHROMATIN SILENCING	38	0.380554	1.48838	0.0296296	0.217733	1	1016	tags=45%, list=16%, signal=53%
GO_0032511_LATE ENDOSOME TO VACUOLE TRANSPORT VIA M	25	0.42061	1.48695	0.0538721	0.218643	1	1221	tags=44%, list=19%, signal=54%
GO_0016584_NUCLEOSOME POSITIONING	9	0.586744	1.48652	0.060686	0.21836	1	280	tags=44%, list=4%, signal=46%
GO_0001323_AGE-DEPENDENT GENERAL METABOLIC DECLINE	5	0.715766	1.48627	0.0926366	0.218014	1	1168	tags=60%, list=19%, signal=74%
GO_0000723_TELOMERE MAINTENANCE	67	0.345357	1.48568	0.0130435	0.217967	1	1019	tags=34%, list=16%, signal=41%
GO_0051647_NUCLEUS LOCALIZATION	23	0.430807	1.48557	0.0402299	0.217343	1	1055	tags=39%, list=17%, signal=47%
GO_0000735_REMOVAL OF NONHOMOLOGOUS ENDS	5	0.7027	1.48448	0.0701754	0.218073	1	773	tags=80%, list=12%, signal=91%
GO_0034501_PROTEIN LOCALIZATION TO KINETOCHORE	7	0.641678	1.48318	0.0725624	0.218839	1	1343	tags=57%, list=21%, signal=73%
GO_1901361_ORGANIC CYCLIC COMPOUND CATABOLIC PROCES	319	0.273518	1.47906	0	0.223027	1	1014	tags=26%, list=16%, signal=30%
GO_0051293_ESTABLISHMENT OF SPINDLE LOCALIZATION	16	0.489	1.47899	0.0480481	0.222379	1	1033	tags=44%, list=16%, signal=52%
GO_0030100_REGULATION OF ENDOCYTOSIS	12	0.526398	1.47799	0.0744681	0.22291	1	1465	tags=50%, list=23%, signal=65%
GO_0000480_ENDONUCLEOLYTIC CLEAVAGE IN 5'-ETS OF TR	28	0.410206	1.4769	0.027439	0.223454	1	1219	tags=46%, list=19%, signal=57%
GO_0060249_ANATOMICAL STRUCTURE HOMEOSTASIS	67	0.342755	1.47651	0.018797	0.223155	1	1019	tags=34%, list=16%, signal=41%
GO_0032042_MITOCHONDRIAL DNA METABOLIC PROCESS	8	0.594204	1.47587	0.112601	0.223235	1	1479	tags=63%, list=24%, signal=82%
GO_0060237_REGULATION OF FUNGAL-TYPE CELL WALL ORGA	13	0.510236	1.4743	0.0599455	0.224724	1	983	tags=38%, list=16%, signal=46%
GO_0000819_SISTER CHROMATID SEGREGATION	83	0.323137	1.4726	0	0.226179	1	1366	tags=45%, list=22%, signal=56%
GO_0000278_MITOTIC CELL CYCLE	373	0.264842	1.46905	0	0.230013	1	1186	tags=30%, list=19%, signal=35%
GO_0051028_MRNA TRANSPORT	89	0.318178	1.46643	0.0128755	0.232388	1	968	tags=33%, list=15%, signal=38%
GO_0071824_PROTEIN-DNA COMPLEX SUBUNIT ORGANIZATION	155	0.29632	1.46567	0	0.232603	1	1153	tags=31%, list=18%, signal=37%
GO_0040023_ESTABLISHMENT OF NUCLEUS LOCALIZATION	23	0.430807	1.46402	0.0482315	0.233983	1	1055	tags=39%, list=17%, signal=47%
GO_0032506_CYTOKINETIC PROCESS	86	0.317614	1.46394	0.0213675	0.233304	1	1166	tags=33%, list=19%, signal=39%
GO_0006348_CHROMATIN SILENCING AT TELOMERE	84	0.318777	1.46323	0.0121457	0.233531	1	1021	tags=35%, list=16%, signal=41%
GO_0035825_RECIPROCAL DNA RECOMBINATION	59	0.338357	1.46256	0.0237154	0.233631	1	1331	tags=32%, list=21%, signal=40%
GO_0000280_NUCLEAR DIVISION	363	0.262093	1.46128	0	0.234521	1	1226	tags=29%, list=20%, signal=34%
GO_1902707_HEXOSE CATABOLIC PROCESS TO ETHANOL	6	0.648048	1.46078	0.100917	0.234428	1	1236	tags=50%, list=20%, signal=62%
GO_0070647_PROTEIN MODIFICATION BY SMALL PROTEIN CO	171	0.28761	1.45868	0	0.236409	1	1404	tags=38%, list=22%, signal=48%
GO_0000070_MITOTIC SISTER CHROMATID SEGREGATION	73	0.322146	1.4563	0.0185185	0.238836	1	1366	tags=45%, list=22%, signal=57%
GO_0008360_REGULATION OF CELL SHAPE	15	0.478755	1.45452	0.0617647	0.240431	1	1662	tags=47%, list=26%, signal=63%
GO_0007049_CELL CYCLE	752	0.242192	1.4534	0	0.241205	1	1191	tags=27%, list=19%, signal=29%
GO_0080134_REGULATION OF RESPONSE TO STRESS	55	0.344085	1.45212	0.0041841	0.242093	1	1184	tags=35%, list=19%, signal=42%
GO_0006896_GOLGI TO VACUOLE TRANSPORT	23	0.426392	1.4518	0.0638298	0.241659	1	906	tags=43%, list=14%, signal=51%
GO_0031145_ANAPHASE-PROMOTING COMPLEX-DEPENDENT PRO	13	0.503862	1.4511	0.0754717	0.241968	1	1186	tags=46%, list=19%, signal=57%
GO_0019655_GLUCOSE CATABOLIC PROCESS TO ETHANOL	6	0.648048	1.45003	0.0694789	0.242541	1	1236	tags=50%, list=20%, signal=62%
GO_0000460_MATURATION OF 5.8S RRNA	79	0.322026	1.449	0.00869565	0.243138	1	1045	tags=30%, list=17%, signal=36%
GO_0019220_REGULATION OF PHOSPHATE METABOLIC PROCES	176	0.276204	1.4478	0	0.243903	1	1115	tags=31%, list=18%, signal=37%
GO_0060968_REGULATION OF GENE SILENCING	40	0.365325	1.44598	0.0283688	0.245346	1	1016	tags=43%, list=16%, signal=50%
GO_0072665_PROTEIN LOCALIZATION TO VACUOLE	93	0.306542	1.44432	0.00487805	0.246855	1	1188	tags=38%, list=19%, signal=46%
GO_0051174_REGULATION OF PHOSPHORUS METABOLIC PROCE	176	0.277536	1.44385	0	0.246579	1	1115	tags=31%, list=18%, signal=37%
GO_0006270_DNA REPLICATION INITIATION	51	0.360471	1.44326	0.0184502	0.246737	1	1179	tags=29%, list=19%, signal=36%
GO_0046580_NEGATIVE REGULATION OF RAS PROTEIN SIGNA	11	0.526226	1.44215	0.0981912	0.247618	1	1115	tags=36%, list=18%, signal=44%
GO_0006383_TRANSCRIPTION FROM RNA POLYMERASE III PR	39	0.368123	1.44144	0.0479233	0.247753	1	1197	tags=38%, list=19%, signal=47%
GO_0032012_REGULATION OF ARF PROTEIN SIGNAL TRANSDU	10	0.533803	1.44116	0.0897436	0.247404	1	329	tags=40%, list=5%, signal=42%
GO_0060963_POSITIVE REGULATION OF RIBOSOMAL PROTEIN	5	0.689674	1.44012	0.087963	0.247927	1	954	tags=60%, list=15%, signal=71%
GO_0010458_EXIT FROM MITOSIS	37	0.369919	1.43932	0.0469314	0.248308	1	1186	tags=38%, list=19%, signal=46%
GO_0045923_POSITIVE REGULATION OF FATTY ACID METABO	5	0.680784	1.43783	0.0892019	0.249569	1	1214	tags=80%, list=19%, signal=99%

## Sheet: TE.rcm30.down
NAME	SIZE	ES	NES	NOM p-val	FDR q-val	FWER p-val	RANK AT MAX	LEADING EDGE
GO_0002181_CYTOPLASMIC TRANSLATION	159	-0.560368	-2.37856	0	0	0	1377	tags=46%, list=22%, signal=57%
GO_0015985_ENERGY COUPLED PROTON TRANSPORT, DOWN EL	16	-0.794947	-2.19371	0	0.000334564	0.001	291	tags=31%, list=5%, signal=33%
GO_0015986_ATP SYNTHESIS COUPLED PROTON TRANSPORT	16	-0.794947	-2.17791	0	0.000223043	0.001	291	tags=31%, list=5%, signal=33%
GO_0009145_PURINE NUCLEOSIDE TRIPHOSPHATE BIOSYNTHE	21	-0.701367	-2.06401	0	0.00449288	0.027	368	tags=29%, list=6%, signal=30%
GO_0009206_PURINE RIBONUCLEOSIDE TRIPHOSPHATE BIOSY	21	-0.701367	-2.06363	0	0.0035943	0.027	368	tags=29%, list=6%, signal=30%
GO_0009142_NUCLEOSIDE TRIPHOSPHATE BIOSYNTHETIC PRO	28	-0.65129	-2.03999	0	0.00464906	0.042	368	tags=21%, list=6%, signal=23%
GO_0009201_RIBONUCLEOSIDE TRIPHOSPHATE BIOSYNTHETIC	25	-0.658413	-1.97984	0	0.0120684	0.118	368	tags=24%, list=6%, signal=25%
GO_0006754_ATP BIOSYNTHETIC PROCESS	18	-0.706985	-1.96348	0	0.0138034	0.152	291	tags=28%, list=5%, signal=29%
GO_0032273_POSITIVE REGULATION OF PROTEIN POLYMERIZ	22	-0.664395	-1.93616	0	0.0173783	0.208	763	tags=50%, list=12%, signal=57%
GO_1902600_HYDROGEN ION TRANSMEMBRANE TRANSPORT	28	-0.602131	-1.90869	0	0.02569	0.312	725	tags=29%, list=12%, signal=32%
GO_0006412_TRANSLATION	420	-0.41527	-1.90379	0	0.0254696	0.339	1546	tags=39%, list=25%, signal=49%
GO_0032271_REGULATION OF PROTEIN POLYMERIZATION	33	-0.579986	-1.90367	0.00142653	0.0234022	0.34	763	tags=42%, list=12%, signal=48%
GO_0009060_AEROBIC RESPIRATION	84	-0.490321	-1.87955	0	0.0305973	0.447	1182	tags=36%, list=19%, signal=43%
GO_0032543_MITOCHONDRIAL TRANSLATION	117	-0.46097	-1.87614	0	0.0303123	0.467	1711	tags=52%, list=27%, signal=70%
GO_0045833_NEGATIVE REGULATION OF LIPID METABOLIC P	12	-0.721296	-1.84798	0	0.0437938	0.625	1629	tags=92%, list=26%, signal=124%
GO_0045333_CELLULAR RESPIRATION	107	-0.455993	-1.83304	0	0.0514699	0.713	1007	tags=32%, list=16%, signal=37%
GO_0009168_PURINE RIBONUCLEOSIDE MONOPHOSPHATE BIOS	40	-0.527846	-1.82684	0	0.0527896	0.752	494	tags=18%, list=8%, signal=19%
GO_0006790_SULFUR COMPOUND METABOLIC PROCESS	104	-0.451252	-1.80276	0	0.0685306	0.858	1303	tags=36%, list=21%, signal=44%
GO_0000028_RIBOSOMAL SMALL SUBUNIT ASSEMBLY	15	-0.655111	-1.77009	0.00309598	0.100591	0.947	996	tags=47%, list=16%, signal=55%
GO_0009127_PURINE NUCLEOSIDE MONOPHOSPHATE BIOSYNTH	40	-0.524349	-1.76822	0.00424929	0.0975614	0.951	494	tags=18%, list=8%, signal=19%
GO_0042219_CELLULAR MODIFIED AMINO ACID CATABOLIC P	11	-0.702865	-1.76663	0.00650406	0.0947898	0.956	602	tags=36%, list=10%, signal=40%
GO_0051055_NEGATIVE REGULATION OF LIPID BIOSYNTHETI	11	-0.719494	-1.76627	0.00342466	0.0911162	0.958	1629	tags=91%, list=26%, signal=123%
GO_0045010_ACTIN NUCLEATION	10	-0.737983	-1.75327	0.00313972	0.102281	0.974	547	tags=60%, list=9%, signal=66%
GO_0044272_SULFUR COMPOUND BIOSYNTHETIC PROCESS	73	-0.459949	-1.7434	0	0.112025	0.988	1303	tags=36%, list=21%, signal=44%
GO_0042773_ATP SYNTHESIS COUPLED ELECTRON TRANSPORT	27	-0.543484	-1.73592	0.00286533	0.118146	0.991	1116	tags=41%, list=18%, signal=49%
GO_2001245_REGULATION OF PHOSPHATIDYLCHOLINE BIOSYN	6	-0.840972	-1.72723	0.005291	0.126204	0.995	608	tags=67%, list=10%, signal=74%
GO_0031112_POSITIVE REGULATION OF MICROTUBULE POLYM	11	-0.682877	-1.72622	0.00324675	0.122861	0.995	763	tags=45%, list=12%, signal=52%
GO_0009156_RIBONUCLEOSIDE MONOPHOSPHATE BIOSYNTHETI	56	-0.471767	-1.72311	0.00130719	0.12294	0.996	852	tags=21%, list=14%, signal=25%
GO_0071042_NUCLEAR POLYADENYLATION-DEPENDENT MRNA C	14	-0.637754	-1.72019	0.00615385	0.122784	0.996	522	tags=29%, list=8%, signal=31%
GO_0042822_PYRIDOXAL PHOSPHATE METABOLIC PROCESS	7	-0.787379	-1.71952	0.0034965	0.119581	0.996	951	tags=71%, list=15%, signal=84%
GO_0008064_REGULATION OF ACTIN POLYMERIZATION OR DE	21	-0.578067	-1.71523	0.00455235	0.121174	0.996	621	tags=43%, list=10%, signal=47%
GO_0031334_POSITIVE REGULATION OF PROTEIN COMPLEX A	30	-0.540242	-1.71472	0.00297177	0.118197	0.997	763	tags=40%, list=12%, signal=45%
GO_0031113_REGULATION OF MICROTUBULE POLYMERIZATION	11	-0.682877	-1.71258	0.009375	0.117193	0.997	763	tags=45%, list=12%, signal=52%
GO_0031116_POSITIVE REGULATION OF MICROTUBULE POLYM	11	-0.682877	-1.7122	0.00637959	0.114274	0.997	763	tags=45%, list=12%, signal=52%
GO_0046785_MICROTUBULE POLYMERIZATION	11	-0.682877	-1.70229	0.0126183	0.124852	0.998	763	tags=45%, list=12%, signal=52%
GO_0030832_REGULATION OF ACTIN FILAMENT LENGTH	21	-0.578067	-1.69867	0.00765697	0.126944	0.999	621	tags=43%, list=10%, signal=47%
GO_0051383_KINETOCHORE ORGANIZATION	6	-0.816199	-1.69058	0.00169492	0.135013	1	1131	tags=67%, list=18%, signal=81%
GO_0046471_PHOSPHATIDYLGLYCEROL METABOLIC PROCESS	11	-0.675973	-1.68342	0.00972447	0.142039	1	1038	tags=55%, list=17%, signal=65%
GO_0006272_LEADING STRAND ELONGATION	11	-0.681815	-1.68243	0.00990099	0.139931	1	1123	tags=64%, list=18%, signal=77%
GO_0072528_PYRIMIDINE-CONTAINING COMPOUND BIOSYNTHE	35	-0.501364	-1.67592	0.00691563	0.146652	1	1575	tags=46%, list=25%, signal=61%
GO_0046184_ALDEHYDE BIOSYNTHETIC PROCESS	7	-0.787379	-1.67383	0.00511945	0.146043	1	951	tags=71%, list=15%, signal=84%
GO_0006119_OXIDATIVE PHOSPHORYLATION	28	-0.522476	-1.66743	0.011544	0.152248	1	1116	tags=39%, list=18%, signal=48%
GO_1900430_POSITIVE REGULATION OF FILAMENTOUS GROWT	8	-0.731258	-1.66697	0.0113821	0.149479	1	1091	tags=63%, list=17%, signal=76%
GO_0033240_POSITIVE REGULATION OF CELLULAR AMINE ME	9	-0.697121	-1.65955	0.0126582	0.157771	1	1288	tags=56%, list=21%, signal=70%
GO_0090033_POSITIVE REGULATION OF FILAMENTOUS GROWT	8	-0.731258	-1.65473	0.010118	0.162236	1	1091	tags=63%, list=17%, signal=76%
GO_0009124_NUCLEOSIDE MONOPHOSPHATE BIOSYNTHETIC PR	59	-0.452507	-1.64627	0.00536913	0.173625	1	852	tags=20%, list=14%, signal=23%
GO_0006220_PYRIMIDINE NUCLEOTIDE METABOLIC PROCESS	18	-0.570584	-1.64492	0.0152439	0.17235	1	1575	tags=50%, list=25%, signal=67%
GO_0006458_'DE NOVO' PROTEIN FOLDING	10	-0.681004	-1.64322	0.0176	0.171422	1	1787	tags=80%, list=28%, signal=112%
GO_0031110_REGULATION OF MICROTUBULE POLYMERIZATION	15	-0.611702	-1.64003	0.0153374	0.173275	1	763	tags=40%, list=12%, signal=45%
GO_0055114_OXIDATION-REDUCTION PROCESS	444	-0.35475	-1.63872	0	0.172062	1	1200	tags=27%, list=19%, signal=31%
GO_0006656_PHOSPHATIDYLCHOLINE BIOSYNTHETIC PROCESS	17	-0.587214	-1.63538	0.0127796	0.174525	1	1749	tags=59%, list=28%, signal=81%
GO_0042451_PURINE NUCLEOSIDE BIOSYNTHETIC PROCESS	46	-0.467528	-1.62811	0.014245	0.184654	1	452	tags=15%, list=7%, signal=16%
GO_0006314_INTRON HOMING	9	-0.69444	-1.62756	0.00838926	0.182075	1	589	tags=56%, list=9%, signal=61%
GO_0006099_TRICARBOXYLIC ACID CYCLE	28	-0.509095	-1.62712	0.00887574	0.179666	1	1141	tags=39%, list=18%, signal=48%
GO_0042455_RIBONUCLEOSIDE BIOSYNTHETIC PROCESS	58	-0.446993	-1.62356	0.00790514	0.18309	1	787	tags=21%, list=13%, signal=23%
GO_0046470_PHOSPHATIDYLCHOLINE METABOLIC PROCESS	19	-0.569642	-1.62041	0.0149254	0.185461	1	1749	tags=53%, list=28%, signal=73%
GO_0046129_PURINE RIBONUCLEOSIDE BIOSYNTHETIC PROCE	46	-0.467528	-1.61922	0.00863309	0.184463	1	452	tags=15%, list=7%, signal=16%
GO_0045927_POSITIVE REGULATION OF GROWTH	8	-0.731258	-1.61678	0.0116667	0.185461	1	1091	tags=63%, list=17%, signal=76%
GO_0042775_MITOCHONDRIAL ATP SYNTHESIS COUPLED ELEC	27	-0.509407	-1.61604	0.00715308	0.183626	1	1116	tags=37%, list=18%, signal=45%
GO_0051382_KINETOCHORE ASSEMBLY	5	-0.831301	-1.61221	0.0121951	0.187491	1	1028	tags=60%, list=16%, signal=72%
GO_1901659_GLYCOSYL COMPOUND BIOSYNTHETIC PROCESS	63	-0.433175	-1.60418	0.00930851	0.199571	1	787	tags=19%, list=13%, signal=22%
GO_0009163_NUCLEOSIDE BIOSYNTHETIC PROCESS	59	-0.441562	-1.60341	0.00413793	0.197833	1	787	tags=20%, list=13%, signal=23%
GO_0043137_DNA REPLICATION, REMOVAL OF RNA PRIMER	6	-0.756272	-1.60331	0.0200669	0.194841	1	658	tags=50%, list=10%, signal=56%
GO_0031109_MICROTUBULE POLYMERIZATION OR DEPOLYMERI	18	-0.558822	-1.59821	0.0323077	0.201183	1	954	tags=39%, list=15%, signal=46%
GO_0015980_ENERGY DERIVATION BY OXIDATION OF ORGANI	155	-0.374744	-1.59429	0.00119617	0.205793	1	1184	tags=28%, list=19%, signal=34%
GO_0051494_NEGATIVE REGULATION OF CYTOSKELETON ORGA	20	-0.548036	-1.59305	0.0216049	0.205196	1	1534	tags=55%, list=24%, signal=73%
GO_0034314_ARP2/3 COMPLEX-MEDIATED ACTIN NUCLEATION	8	-0.716143	-1.59098	0.0165837	0.205974	1	547	tags=63%, list=9%, signal=68%
GO_0072330_MONOCARBOXYLIC ACID BIOSYNTHETIC PROCESS	43	-0.457249	-1.59079	0.0140647	0.203306	1	1098	tags=35%, list=17%, signal=42%
GO_0005987_SUCROSE CATABOLIC PROCESS	7	-0.724584	-1.59013	0.0195035	0.201584	1	729	tags=43%, list=12%, signal=48%
GO_0072593_REACTIVE OXYGEN SPECIES METABOLIC PROCES	15	-0.582131	-1.58617	0.0261866	0.205966	1	1636	tags=53%, list=26%, signal=72%
GO_0007005_MITOCHONDRION ORGANIZATION	326	-0.346952	-1.58406	0	0.207083	1	1822	tags=43%, list=29%, signal=57%
GO_0090407_ORGANOPHOSPHATE BIOSYNTHETIC PROCESS	233	-0.357904	-1.57907	0	0.213563	1	1055	tags=24%, list=17%, signal=27%
GO_0071038_NUCLEAR POLYADENYLATION-DEPENDENT TRNA C	15	-0.578879	-1.57889	0.0241158	0.210958	1	1180	tags=40%, list=19%, signal=49%
GO_0006221_PYRIMIDINE NUCLEOTIDE BIOSYNTHETIC PROCE	18	-0.570584	-1.57761	0.0201863	0.210572	1	1575	tags=50%, list=25%, signal=67%
GO_0006081_CELLULAR ALDEHYDE METABOLIC PROCESS	35	-0.480415	-1.57733	0.0241821	0.208156	1	1009	tags=29%, list=16%, signal=34%
GO_0016078_TRNA CATABOLIC PROCESS	15	-0.578879	-1.57397	0.028125	0.211924	1	1180	tags=40%, list=19%, signal=49%
GO_0022900_ELECTRON TRANSPORT CHAIN	30	-0.493818	-1.57367	0.021645	0.20976	1	1116	tags=37%, list=18%, signal=44%
GO_0022904_RESPIRATORY ELECTRON TRANSPORT CHAIN	29	-0.500689	-1.56991	0.014771	0.213973	1	1116	tags=38%, list=18%, signal=46%
GO_0005985_SUCROSE METABOLIC PROCESS	7	-0.724584	-1.56845	0.0276339	0.214105	1	729	tags=43%, list=12%, signal=48%
GO_0030833_REGULATION OF ACTIN FILAMENT POLYMERIZAT	21	-0.537102	-1.56418	0.0214395	0.219708	1	621	tags=38%, list=10%, signal=42%
GO_0033238_REGULATION OF CELLULAR AMINE METABOLIC P	20	-0.535895	-1.56016	0.0262346	0.224771	1	927	tags=35%, list=15%, signal=41%
GO_0071451_CELLULAR RESPONSE TO SUPEROXIDE	5	-0.785443	-1.55971	0.0299824	0.223111	1	1312	tags=80%, list=21%, signal=101%
GO_0007532_REGULATION OF MATING-TYPE SPECIFIC TRANS	6	-0.753576	-1.55899	0.0243902	0.221913	1	655	tags=67%, list=10%, signal=74%
GO_0031070_INTRONIC SNORNA PROCESSING	8	-0.692647	-1.55632	0.0251256	0.22426	1	782	tags=38%, list=12%, signal=43%
GO_0034965_INTRONIC BOX C/D SNORNA PROCESSING	8	-0.692647	-1.55456	0.0231788	0.22505	1	782	tags=38%, list=12%, signal=43%
GO_0033108_MITOCHONDRIAL RESPIRATORY CHAIN COMPLEX	31	-0.477531	-1.5537	0.0220913	0.224182	1	1784	tags=48%, list=28%, signal=67%
GO_0097034_MITOCHONDRIAL RESPIRATORY CHAIN COMPLEX	24	-0.51063	-1.5528	0.0288316	0.223265	1	1599	tags=54%, list=25%, signal=72%
GO_0006655_PHOSPHATIDYLGLYCEROL BIOSYNTHETIC PROCES	5	-0.797226	-1.55056	0.029361	0.224903	1	1038	tags=80%, list=17%, signal=96%
GO_0030838_POSITIVE REGULATION OF ACTIN FILAMENT PO	10	-0.655566	-1.54969	0.0255591	0.22382	1	547	tags=50%, list=9%, signal=55%
GO_0006164_PURINE NUCLEOTIDE BIOSYNTHETIC PROCESS	56	-0.423581	-1.5474	0.0167832	0.225919	1	368	tags=11%, list=6%, signal=11%
GO_0019323_PENTOSE CATABOLIC PROCESS	6	-0.734671	-1.54364	0.0255102	0.230576	1	1043	tags=67%, list=17%, signal=80%
GO_0051984_POSITIVE REGULATION OF CHROMOSOME SEGREG	9	-0.649207	-1.54126	0.0432612	0.23265	1	763	tags=44%, list=12%, signal=51%
GO_0000097_SULFUR AMINO ACID BIOSYNTHETIC PROCESS	38	-0.466794	-1.53887	0.0268362	0.23469	1	1050	tags=29%, list=17%, signal=35%
GO_0006633_FATTY ACID BIOSYNTHETIC PROCESS	32	-0.480509	-1.53802	0.0201729	0.233515	1	1098	tags=41%, list=17%, signal=49%
GO_0019430_REMOVAL OF SUPEROXIDE RADICALS	5	-0.785443	-1.53409	0.0391823	0.239125	1	1312	tags=80%, list=21%, signal=101%
GO_1901293_NUCLEOSIDE PHOSPHATE BIOSYNTHETIC PROCES	116	-0.379607	-1.53262	0.00611995	0.239521	1	883	tags=17%, list=14%, signal=20%
GO_0006450_REGULATION OF TRANSLATIONAL FIDELITY	21	-0.50916	-1.53132	0.0438729	0.239711	1	495	tags=24%, list=8%, signal=26%
GO_0009152_PURINE RIBONUCLEOTIDE BIOSYNTHETIC PROCE	53	-0.428619	-1.52912	0.0149051	0.241923	1	368	tags=11%, list=6%, signal=12%
GO_0051988_REGULATION OF ATTACHMENT OF SPINDLE MICR	9	-0.649207	-1.52851	0.0361248	0.240638	1	763	tags=44%, list=12%, signal=51%
GO_0042149_CELLULAR RESPONSE TO GLUCOSE STARVATION	9	-0.649716	-1.52326	0.0419463	0.249095	1	591	tags=44%, list=9%, signal=49%

[truncated: 2 more sheets: TE.rcm90.up, TE.rcm90.down]
